# Supplementary material for: Uncovering Genomic Regions Associated with Trypanosoma Infections in Wild Populations of the Tsetse Fly Glossina fuscipes
Source: G3 (Bethesda). 2018 Jan 17;8(3):887–97. doi: 10.1534/g3.117.300493 (PMC5844309; doi:10.1534/g3.117.300493)
Supplement: Supplementary file 6 [file 887TableS2.txt]

Table S2
A) Across all populations (MS_NB_OT)
SNP	p_val	fdr
GFvariants_VB2014a_tvcf:KK352172.1:259728	0.00459	0.099225
GFvariants_VB2014d_tvcf:KK351922.1:615407	0.00467	0.099225
GFvariants_VB2014c_tvcf:JFJR01012925.1:2545	0.00488	0.099225
GFvariants_VB2014e_tvcf:KK351818.1:1387926	0.0063	0.099225
GFvariants_VB2014d_tvcf:KK352538.1:42842	0.0127	0.124281818181818
GFvariants_VB2014a_tvcf:KK351960.1:347132	0.0136	0.124281818181818
GFvariants_VB2014a_tvcf:KK351793.1:1744226	0.0168	0.124281818181818
GFvariants_VB2014c_tvcf:KK352754.1:1108	0.0195	0.124281818181818
GFvariants_VB2014b_tvcf:KK351833.1:1013373	0.0208	0.124281818181818
GFvariants_VB2014c_tvcf:KK351889.1:688653	0.0216	0.124281818181818
GFvariants_VB2014c_tvcf:KK351835.1:1026781	0.0217	0.124281818181818
GFvariants_VB2014c_tvcf:KK351786.1:2237687	0.034	0.148605882352941
GFvariants_VB2014a_tvcf:KK351787.1:2370781	0.0346	0.148605882352941
GFvariants_VB2014c_tvcf:KK351788.1:1688400	0.037	0.148605882352941
GFvariants_VB2014b_tvcf:KK351929.1:593216	0.0377	0.148605882352941
GFvariants_VB2014d_tvcf:KK351918.1:276183	0.0393	0.148605882352941
GFvariants_VB2014a_tvcf:KK351890.1:310781	0.0401	0.148605882352941
GFvariants_VB2014d_tvcf:KK351805.1:1394092	0.0473	0.16555
GFvariants_VB2014e_tvcf:KK351814.1:981388	0.053	0.175736842105263
GFvariants_VB2014c_tvcf:KK351812.1:987833	0.0578	0.18207
GFvariants_VB2014e_tvcf:KK351814.1:1290654	0.0692	0.204177272727273
GFvariants_VB2014c_tvcf:KK352034.1:89164	0.0713	0.204177272727273
GFvariants_VB2014a_tvcf:KK351816.1:1295323	0.0764	0.208425
GFvariants_VB2014c_tvcf:KK351788.1:1779071	0.0794	0.208425
GFvariants_VB2014c_tvcf:KK351786.1:2848950	0.0841	0.211932
GFvariants_VB2014b_tvcf:KK351804.1:9153	0.0949	0.2268
GFvariants_VB2014b_tvcf:KK351843.1:667654	0.0972	0.2268
GFvariants_VB2014d_tvcf:KK351801.1:1381351	0.103	0.23175
GFvariants_VB2014c_tvcf:KK351788.1:2237137	0.112	0.243310344827586
GFvariants_VB2014b_tvcf:KK352016.1:345269	0.128	0.266225806451613
GFvariants_VB2014c_tvcf:KK351795.1:2083337	0.131	0.266225806451613
GFvariants_VB2014e_tvcf:KK351877.1:583669	0.145	0.28546875
GFvariants_VB2014e_tvcf:KK352955.1:210	0.155	0.295909090909091
GFvariants_VB2014e_tvcf:KK351845.1:719097	0.19	0.3438
GFvariants_VB2014b_tvcf:KK351804.1:1744031	0.191	0.3438
GFvariants_VB2014a_tvcf:KK352247.1:57637	0.222	0.3885
GFvariants_VB2014e_tvcf:KK351814.1:698413	0.236	0.401837837837838
GFvariants_VB2014a_tvcf:KK351794.1:1794421	0.253	0.4155
GFvariants_VB2014e_tvcf:KK351853.1:674453	0.262	0.4155
GFvariants_VB2014d_tvcf:KK351790.1:2501985	0.264	0.4155
GFvariants_VB2014b_tvcf:JFJR01012763.1:274	0.272	0.4155
GFvariants_VB2014e_tvcf:KK351814.1:962109	0.277	0.4155
GFvariants_VB2014a_tvcf:KK351785.1:3142819	0.284	0.416093023255814
GFvariants_VB2014b_tvcf:KK351804.1:303532	0.298	0.4256
GFvariants_VB2014c_tvcf:KK351891.1:695728	0.304	0.4256
GFvariants_VB2014a_tvcf:KK351793.1:2113005	0.331	0.4501875
GFvariants_VB2014d_tvcf:KK351805.1:1667377	0.341	0.4501875
GFvariants_VB2014b_tvcf:KK351854.1:950694	0.343	0.4501875
GFvariants_VB2014a_tvcf:KK351787.1:2053968	0.38	0.475588235294118
GFvariants_VB2014c_tvcf:KK351786.1:2815009	0.381	0.475588235294118
GFvariants_VB2014a_tvcf:KK351794.1:2112225	0.385	0.475588235294118
GFvariants_VB2014d_tvcf:KK351801.1:1305559	0.395	0.478557692307692
GFvariants_VB2014c_tvcf:KK351809.1:1336045	0.409	0.486169811320755
GFvariants_VB2014c_tvcf:KK351786.1:2731329	0.454	0.529666666666667
GFvariants_VB2014a_tvcf:KK351787.1:2228484	0.474	0.542945454545455
GFvariants_VB2014a_tvcf:KK351785.1:3233341	0.5	0.5625
GFvariants_VB2014a_tvcf:KK351787.1:2499169	0.518	0.572526315789474
GFvariants_VB2014a_tvcf:KK351785.1:3137905	0.541	0.587637931034483
GFvariants_VB2014e_tvcf:KK352039.1:330773	0.609	0.65028813559322
GFvariants_VB2014b_tvcf:KK351980.1:322514	0.667	0.696098360655738
GFvariants_VB2014a_tvcf:KK351840.1:1007179	0.674	0.696098360655738
GFvariants_VB2014d_tvcf:KK351798.1:663211	0.791	0.803758064516129
GFvariants_VB2014c_tvcf:KK351830.1:357167	0.949	0.949
B) MS
SNP	p_val	fdr
GFvariants_VB2014c_tvcf:KK351830.1:373682	0.0327	0.161504761904762
GFvariants_VB2014d_tvcf:KK352157.1:38707	0.0371	0.161504761904762
GFvariants_VB2014b_tvcf:KK352093.1:20067	0.0377	0.161504761904762
GFvariants_VB2014e_tvcf:KK352452.1:56056	0.0377	0.161504761904762
GFvariants_VB2014c_tvcf:KK351891.1:349187	0.0377	0.161504761904762
GFvariants_VB2014b_tvcf:KK351929.1:488475	0.0377	0.161504761904762
GFvariants_VB2014b_tvcf:KK351837.1:675280	0.0377	0.161504761904762
GFvariants_VB2014c_tvcf:KK351812.1:709851	0.0377	0.161504761904762
GFvariants_VB2014c_tvcf:KK351812.1:959995	0.0377	0.161504761904762
GFvariants_VB2014c_tvcf:KK351838.1:1038018	0.0377	0.161504761904762
GFvariants_VB2014d_tvcf:KK351807.1:1291805	0.0377	0.161504761904762
GFvariants_VB2014a_tvcf:KK351802.1:1366569	0.0377	0.161504761904762
GFvariants_VB2014d_tvcf:KK351798.1:1931613	0.0377	0.161504761904762
GFvariants_VB2014c_tvcf:KK351788.1:2235178	0.0377	0.161504761904762
GFvariants_VB2014a_tvcf:KK352545.1:20355	0.0467	0.161504761904762
GFvariants_VB2014a_tvcf:KK351787.1:1652017	0.0467	0.161504761904762
GFvariants_VB2014a_tvcf:KK351802.1:1644566	0.0543	0.161504761904762
GFvariants_VB2014a_tvcf:KK351787.1:2588874	0.0543	0.161504761904762
GFvariants_VB2014b_tvcf:KK351951.1:405946	0.0556	0.161504761904762
GFvariants_VB2014a_tvcf:KK351787.1:2593201	0.0556	0.161504761904762
GFvariants_VB2014d_tvcf:KK351844.1:728799	0.0556	0.161504761904762
GFvariants_VB2014b_tvcf:KK352139.1:13940	0.0674	0.180347826086957
GFvariants_VB2014d_tvcf:KK351798.1:1664496	0.068	0.180347826086957
GFvariants_VB2014c_tvcf:KK351830.1:685709	0.0795	0.201706666666667
GFvariants_VB2014d_tvcf:KK351805.1:1377423	0.095	0.201706666666667
GFvariants_VB2014c_tvcf:KK351838.1:1070443	0.096	0.201706666666667
GFvariants_VB2014c_tvcf:KK352670.1:39291	0.0992	0.201706666666667
GFvariants_VB2014b_tvcf:JFJR01009309.1:117435	0.0992	0.201706666666667
GFvariants_VB2014e_tvcf:KK351963.1:433176	0.0992	0.201706666666667
GFvariants_VB2014a_tvcf:KK351787.1:2235915	0.0992	0.201706666666667
GFvariants_VB2014c_tvcf:KK351788.1:1952997	0.105	0.205875
GFvariants_VB2014b_tvcf:KK351806.1:983075	0.108	0.205875
GFvariants_VB2014a_tvcf:KK351834.1:999885	0.124	0.229212121212121
GFvariants_VB2014a_tvcf:KK351785.1:3288192	0.158	0.283470588235294
GFvariants_VB2014a_tvcf:KK351787.1:1313225	0.179	0.311971428571429
GFvariants_VB2014c_tvcf:KK352038.1:395510	0.218	0.369388888888889
GFvariants_VB2014a_tvcf:KK351799.1:625251	0.239	0.394027027027027
GFvariants_VB2014b_tvcf:KK352378.1:55399	0.258	0.403538461538462
GFvariants_VB2014e_tvcf:KK351924.1:338324	0.258	0.403538461538462
GFvariants_VB2014e_tvcf:KK351824.1:1072735	0.271	0.413275
GFvariants_VB2014a_tvcf:KK352047.1:9897	0.294	0.437414634146341
GFvariants_VB2014d_tvcf:KK351798.1:1115616	0.325	0.47202380952381
GFvariants_VB2014a_tvcf:KK351794.1:2210042	0.368	0.522046511627907
GFvariants_VB2014a_tvcf:KK351785.1:2998506	0.384	0.532363636363636
GFvariants_VB2014c_tvcf:KK351786.1:1014193	0.398	0.539511111111111
GFvariants_VB2014c_tvcf:KK351786.1:2377045	0.512	0.67895652173913
GFvariants_VB2014a_tvcf:KK351815.1:1331206	0.579	0.751468085106383
GFvariants_VB2014b_tvcf:KK352634.1:65535	0.655	0.815408163265306
GFvariants_VB2014a_tvcf:KK351799.1:1869056	0.655	0.815408163265306
GFvariants_VB2014a_tvcf:KK351785.1:2947126	0.706	0.860905660377358
GFvariants_VB2014a_tvcf:KK351791.1:1626661	0.738	0.860905660377358
GFvariants_VB2014d_tvcf:KK351792.1:2203431	0.74	0.860905660377358
GFvariants_VB2014a_tvcf:KK351785.1:3261569	0.748	0.860905660377358
GFvariants_VB2014a_tvcf:KK351793.1:1980333	0.994	1
GFvariants_VB2014d_tvcf:JFJR01008464.1:54818	0.994	1
GFvariants_VB2014a_tvcf:KK351919.1:320699	1	1
GFvariants_VB2014c_tvcf:KK351835.1:373181	1	1
GFvariants_VB2014b_tvcf:KK351839.1:1027092	1	1
GFvariants_VB2014c_tvcf:KK351809.1:1119503	1	1
GFvariants_VB2014c_tvcf:KK351788.1:1366081	1	1
GFvariants_VB2014c_tvcf:KK351786.1:2657260	1	1
C) NB
SNP	p_val	fdr
GFvariants_VB2014a_tvcf:KK352764.1:18797	0.00328	0.0635422222222222
GFvariants_VB2014e_tvcf:KK351814.1:388431	0.00384	0.0635422222222222
GFvariants_VB2014a_tvcf:KK352052.1:383222	0.00614	0.0635422222222222
GFvariants_VB2014a_tvcf:KK351794.1:1360708	0.0062	0.0635422222222222
GFvariants_VB2014b_tvcf:KK351851.1:864866	0.00637	0.0635422222222222
GFvariants_VB2014d_tvcf:KK351849.1:961545	0.0084	0.0635422222222222
GFvariants_VB2014a_tvcf:KK352984.1:134	0.00875	0.0635422222222222
GFvariants_VB2014c_tvcf:KK351786.1:2366099	0.0098	0.0635422222222222
GFvariants_VB2014c_tvcf:KK351835.1:1041431	0.00986	0.0635422222222222
GFvariants_VB2014a_tvcf:KK351828.1:111208	0.0183	0.0957
GFvariants_VB2014a_tvcf:KK351799.1:1842923	0.0197	0.0957
GFvariants_VB2014a_tvcf:KK351794.1:2225799	0.0229	0.0957
GFvariants_VB2014a_tvcf:KK351886.1:665773	0.0231	0.0957
GFvariants_VB2014d_tvcf:KK351849.1:729352	0.0231	0.0957
GFvariants_VB2014e_tvcf:KK352004.1:393433	0.026	0.0975125
GFvariants_VB2014b_tvcf:KK351804.1:1333946	0.0269	0.0975125
GFvariants_VB2014c_tvcf:KK351788.1:1779064	0.0302	0.103035294117647
GFvariants_VB2014a_tvcf:KK351787.1:2206337	0.0412	0.132755555555556
GFvariants_VB2014e_tvcf:KK351814.1:1417973	0.0455	0.138894736842105
GFvariants_VB2014b_tvcf:KK351833.1:632432	0.0509	0.14761
GFvariants_VB2014b_tvcf:KK351833.1:992072	0.0702	0.193885714285714
GFvariants_VB2014a_tvcf:JFJR01008756.1:4071	0.0804	0.211963636363636
GFvariants_VB2014c_tvcf:KK351786.1:2848950	0.0899	0.219571428571429
GFvariants_VB2014c_tvcf:KK352263.1:58323	0.0913	0.219571428571429
GFvariants_VB2014c_tvcf:KK352077.1:369032	0.104	0.219571428571429
GFvariants_VB2014a_tvcf:KK351840.1:1009176	0.105	0.219571428571429
GFvariants_VB2014a_tvcf:KK351994.1:351759	0.105	0.219571428571429
GFvariants_VB2014c_tvcf:KK351897.1:665427	0.106	0.219571428571429
GFvariants_VB2014a_tvcf:KK351802.1:1464545	0.11	0.22
GFvariants_VB2014a_tvcf:KK351794.1:1909401	0.136	0.261935483870968
GFvariants_VB2014c_tvcf:KK351786.1:2815009	0.14	0.261935483870968
GFvariants_VB2014a_tvcf:KK351785.1:3289047	0.166	0.295272727272727
GFvariants_VB2014d_tvcf:KK351798.1:1853148	0.168	0.295272727272727
GFvariants_VB2014c_tvcf:KK352341.1:50791	0.195	0.332647058823529
GFvariants_VB2014a_tvcf:KK351793.1:1744216	0.227	0.373282051282051
GFvariants_VB2014b_tvcf:KK352374.1:99473	0.251	0.373282051282051
GFvariants_VB2014b_tvcf:KK351806.1:1167415	0.251	0.373282051282051
GFvariants_VB2014d_tvcf:KK351792.1:1587367	0.251	0.373282051282051
GFvariants_VB2014c_tvcf:KK351786.1:2484888	0.251	0.373282051282051
GFvariants_VB2014d_tvcf:KK351792.1:2260928	0.275	0.39875
GFvariants_VB2014a_tvcf:KK352155.1:17622	0.286	0.404585365853659
GFvariants_VB2014a_tvcf:KK351787.1:2503226	0.318	0.439142857142857
GFvariants_VB2014a_tvcf:KK351789.1:2523507	0.326	0.439720930232558
GFvariants_VB2014b_tvcf:KK351806.1:387858	0.354	0.464
GFvariants_VB2014a_tvcf:KK351826.1:83087	0.366	0.464
GFvariants_VB2014e_tvcf:KK351814.1:725007	0.368	0.464
GFvariants_VB2014d_tvcf:KK351807.1:1352022	0.391	0.482510638297872
GFvariants_VB2014c_tvcf:KK351838.1:658032	0.407	0.491791666666667
GFvariants_VB2014d_tvcf:JFJR01012749.1:387	0.424	0.501877551020408
GFvariants_VB2014b_tvcf:KK352634.1:19847	0.509	0.59044
GFvariants_VB2014a_tvcf:KK351882.1:123806	0.689	0.7685
GFvariants_VB2014c_tvcf:KK351904.1:651856	0.689	0.7685
GFvariants_VB2014a_tvcf:KK351810.1:1486555	0.712	0.779169811320755
GFvariants_VB2014e_tvcf:KK352216.1:27762	0.765	0.821666666666667
GFvariants_VB2014e_tvcf:KK351913.1:390188	0.836	0.8816
GFvariants_VB2014a_tvcf:KK351799.1:1815463	0.891	0.91680701754386
GFvariants_VB2014d_tvcf:KK351792.1:2107172	0.901	0.91680701754386
GFvariants_VB2014c_tvcf:KK351812.1:1508322	0.994	0.994
D) OT
SNP	p_val	fdr
GFvariants_VB2014c_tvcf:KK352494.1:2990	0.019	0.12825
GFvariants_VB2014d_tvcf:KK351801.1:74447	0.019	0.12825
GFvariants_VB2014d_tvcf:KK351887.1:330092	0.019	0.12825
GFvariants_VB2014e_tvcf:KK351936.1:406664	0.019	0.12825
GFvariants_VB2014e_tvcf:KK351879.1:691028	0.019	0.12825
GFvariants_VB2014c_tvcf:KK351825.1:697327	0.019	0.12825
GFvariants_VB2014a_tvcf:KK351802.1:948302	0.019	0.12825
GFvariants_VB2014d_tvcf:KK351798.1:1603125	0.019	0.12825
GFvariants_VB2014e_tvcf:KK351818.1:120812	0.0242	0.13068
GFvariants_VB2014a_tvcf:KK351794.1:2033837	0.0242	0.13068
GFvariants_VB2014e_tvcf:KK351845.1:983670	0.027	0.132545454545455
GFvariants_VB2014d_tvcf:KK351790.1:2342538	0.0301	0.1339875
GFvariants_VB2014a_tvcf:KK351787.1:1600828	0.0352	0.1339875
GFvariants_VB2014c_tvcf:KK351809.1:1458470	0.0371	0.1339875
GFvariants_VB2014a_tvcf:KK351852.1:72303	0.0389	0.1339875
GFvariants_VB2014a_tvcf:KK351882.1:152374	0.0397	0.1339875
GFvariants_VB2014c_tvcf:KK351795.1:1586112	0.0458	0.135
GFvariants_VB2014a_tvcf:KK351892.1:284002	0.0467	0.135
GFvariants_VB2014d_tvcf:KK351887.1:398874	0.0475	0.135
GFvariants_VB2014c_tvcf:KK351786.1:2768174	0.0507	0.13689
GFvariants_VB2014d_tvcf:KK351792.1:1952334	0.0569	0.146314285714286
GFvariants_VB2014d_tvcf:KK351798.1:1570998	0.0734	0.180163636363636
GFvariants_VB2014e_tvcf:KK351948.1:43833	0.0829	0.18945
GFvariants_VB2014a_tvcf:KK351787.1:2116319	0.0842	0.18945
GFvariants_VB2014e_tvcf:KK351814.1:981388	0.0955	0.1928
GFvariants_VB2014a_tvcf:KK351787.1:2499169	0.0958	0.1928
GFvariants_VB2014c_tvcf:KK351883.1:562392	0.0964	0.1928
GFvariants_VB2014c_tvcf:KK351832.1:1148556	0.104	0.200571428571429
GFvariants_VB2014a_tvcf:KK351794.1:1934406	0.11	0.204827586206897
GFvariants_VB2014a_tvcf:KK351785.1:3287693	0.12	0.210774193548387
GFvariants_VB2014d_tvcf:KK351811.1:1149686	0.121	0.210774193548387
GFvariants_VB2014e_tvcf:KK352726.1:27954	0.145	0.2446875
GFvariants_VB2014a_tvcf:KK352502.1:39385	0.181	0.296181818181818
GFvariants_VB2014e_tvcf:KK351855.1:659683	0.224	0.3456
GFvariants_VB2014a_tvcf:KK351802.1:1262260	0.224	0.3456
GFvariants_VB2014b_tvcf:KK351804.1:1036146	0.239	0.3585
GFvariants_VB2014a_tvcf:KK351799.1:619152	0.288	0.419210526315789
GFvariants_VB2014d_tvcf:KK351801.1:1915402	0.295	0.419210526315789
GFvariants_VB2014c_tvcf:KK351889.1:688653	0.311	0.430615384615385
GFvariants_VB2014d_tvcf:KK351798.1:663211	0.506	0.671142857142857
GFvariants_VB2014a_tvcf:KK351828.1:673753	0.522	0.671142857142857
GFvariants_VB2014c_tvcf:KK351786.1:2444930	0.522	0.671142857142857
GFvariants_VB2014c_tvcf:KK351830.1:357167	0.64	0.803720930232558
GFvariants_VB2014e_tvcf:KK351814.1:1272940	0.655	0.803863636363636
GFvariants_VB2014e_tvcf:KK351814.1:1142712	0.705	0.846
GFvariants_VB2014a_tvcf:KK352447.1:29119	0.994	1
GFvariants_VB2014c_tvcf:KK352349.1:9150	0.994	1
GFvariants_VB2014c_tvcf:KK351827.1:694840	0.994	1
GFvariants_VB2014a_tvcf:KK351791.1:983327	1	1
GFvariants_VB2014c_tvcf:KK351786.1:2107937	1	1
GFvariants_VB2014c_tvcf:KK351788.1:2182142	1	1
GFvariants_VB2014a_tvcf:KK351791.1:2318407	1	1
GFvariants_VB2014c_tvcf:KK351786.1:2658647	1	1
GFvariants_VB2014a_tvcf:KK351785.1:3261517	1	1
