# Supplementary material for: Uncovering Genomic Regions Associated with Trypanosoma Infections in Wild Populations of the Tsetse Fly Glossina fuscipes
Source: G3 (Bethesda). 2018 Jan 17;8(3):887–97. doi: 10.1534/g3.117.300493 (PMC5844309; doi:10.1534/g3.117.300493)
Supplement: Supplementary file 7 [file 887TableS3.txt]

SNP	p_val	fdr
GFvariants_VB2014e_tvcf:KK351818.1:1387926	0.000337	0.0134826666666667
GFvariants_VB2014d_tvcf:KK352387.1:20006	0.000491	0.0134826666666667
GFvariants_VB2014c_tvcf:KK352011.1:621543	0.000632	0.0134826666666667
GFvariants_VB2014b_tvcf:KK351981.1:291345	0.00104	0.01664
GFvariants_VB2014e_tvcf:KK352108.1:313671	0.0024	0.03072
GFvariants_VB2014a_tvcf:KK351787.1:2617849	0.00509	0.0542933333333333
GFvariants_VB2014b_tvcf:KK351804.1:1036146	0.00621	0.0567771428571429
GFvariants_VB2014d_tvcf:KK352175.1:33513	0.00772	0.06176
GFvariants_VB2014a_tvcf:KK352102.1:355627	0.00902	0.0641422222222222
GFvariants_VB2014b_tvcf:KK351804.1:1708233	0.0113	0.07232
GFvariants_VB2014e_tvcf:KK351836.1:755926	0.014	0.08
GFvariants_VB2014a_tvcf:KK351787.1:2284916	0.0151	0.08
GFvariants_VB2014c_tvcf:KK351832.1:704666	0.0163	0.08
GFvariants_VB2014a_tvcf:KK351799.1:296438	0.0175	0.08
GFvariants_VB2014b_tvcf:KK352945.1:2568	0.0222	0.0888470588235294
GFvariants_VB2014b_tvcf:KK351804.1:1134029	0.0235	0.0888470588235294
GFvariants_VB2014a_tvcf:KK351787.1:2588874	0.0236	0.0888470588235294
GFvariants_VB2014a_tvcf:KK351787.1:1600828	0.0262	0.0931555555555556
GFvariants_VB2014c_tvcf:KK351788.1:756696	0.0315	0.10464
GFvariants_VB2014b_tvcf:KK352632.1:21471	0.0327	0.10464
GFvariants_VB2014d_tvcf:KK351805.1:1079611	0.0403	0.120436363636364
GFvariants_VB2014e_tvcf:KK352031.1:299177	0.0414	0.120436363636364
GFvariants_VB2014d_tvcf:KK351798.1:1420905	0.0541	0.150539130434783
GFvariants_VB2014a_tvcf:KK351794.1:1997112	0.062	0.165333333333333
GFvariants_VB2014c_tvcf:KK351812.1:1071722	0.077	0.190523076923077
GFvariants_VB2014c_tvcf:KK351786.1:2848950	0.0774	0.190523076923077
GFvariants_VB2014e_tvcf:KK351995.1:439471	0.0816	0.193422222222222
GFvariants_VB2014a_tvcf:KK351791.1:2260193	0.0857	0.195885714285714
GFvariants_VB2014b_tvcf:KK352186.1:6397	0.0915	0.201931034482759
GFvariants_VB2014a_tvcf:KK351799.1:1135543	0.0988	0.20418064516129
GFvariants_VB2014a_tvcf:KK351799.1:1719178	0.0989	0.20418064516129
GFvariants_VB2014d_tvcf:KK351798.1:1285986	0.106	0.212
GFvariants_VB2014b_tvcf:KK351860.1:703916	0.112	0.217212121212121
GFvariants_VB2014a_tvcf:KK351787.1:1965973	0.116	0.218352941176471
GFvariants_VB2014d_tvcf:KK351801.1:694799	0.124	0.225777777777778
GFvariants_VB2014a_tvcf:KK351787.1:2291315	0.127	0.225777777777778
GFvariants_VB2014a_tvcf:KK351789.1:1419366	0.134	0.231783783783784
GFvariants_VB2014c_tvcf:KK351788.1:1690187	0.144	0.242526315789474
GFvariants_VB2014a_tvcf:KK351791.1:1969846	0.151	0.247794871794872
GFvariants_VB2014a_tvcf:KK351810.1:1016594	0.166	0.2656
GFvariants_VB2014c_tvcf:KK351949.1:303407	0.21	0.327804878048781
GFvariants_VB2014a_tvcf:KK351785.1:3278827	0.218	0.332190476190476
GFvariants_VB2014b_tvcf:KK352000.1:164418	0.231	0.343813953488372
GFvariants_VB2014d_tvcf:KK351792.1:2341596	0.237	0.344727272727273
GFvariants_VB2014b_tvcf:KK352506.1:33437	0.294	0.418133333333333
GFvariants_VB2014c_tvcf:KK351926.1:302391	0.302	0.420173913043478
GFvariants_VB2014c_tvcf:KK351795.1:1708319	0.326	0.443914893617021
GFvariants_VB2014e_tvcf:KK352021.1:22337	0.34	0.453333333333333
GFvariants_VB2014c_tvcf:KK351786.1:2560398	0.368	0.48065306122449
GFvariants_VB2014e_tvcf:KK351853.1:617174	0.443	0.56704
GFvariants_VB2014d_tvcf:KK351792.1:1704723	0.454	0.569725490196078
GFvariants_VB2014d_tvcf:KK351798.1:1133342	0.467	0.574769230769231
GFvariants_VB2014a_tvcf:KK352153.1:15986	0.492	0.59411320754717
GFvariants_VB2014c_tvcf:KK351969.1:344014	0.504	0.597333333333333
GFvariants_VB2014a_tvcf:KK351785.1:3137905	0.515	0.599272727272727
GFvariants_VB2014a_tvcf:KK351793.1:1986225	0.546	0.617543859649123
GFvariants_VB2014c_tvcf:KK351786.1:2552268	0.55	0.617543859649123
GFvariants_VB2014a_tvcf:KK351793.1:2255906	0.562	0.620137931034483
GFvariants_VB2014c_tvcf:KK351827.1:643856	0.583	0.632406779661017
GFvariants_VB2014b_tvcf:KK351800.1:647139	0.634	0.676266666666667
GFvariants_VB2014d_tvcf:KK351801.1:1058343	0.652	0.684065573770492
GFvariants_VB2014a_tvcf:KK351785.1:3217362	0.755	0.779354838709677
GFvariants_VB2014e_tvcf:KK351936.1:425578	0.852	0.865523809523809
GFvariants_VB2014a_tvcf:KK351794.1:1704682	0.904	0.904
