# Supplementary material for: Uncovering Genomic Regions Associated with Trypanosoma Infections in Wild Populations of the Tsetse Fly Glossina fuscipes
Source: G3 (Bethesda). 2018 Jan 17;8(3):887–97. doi: 10.1534/g3.117.300493 (PMC5844309; doi:10.1534/g3.117.300493)
Supplement: Supplementary file 10 [file 887TableS6.txt]

Table S6: Genome Feature ID Translation Table							
"Description of the multiple genome feature IDs used throughout the paper and association across the ID types. 1) TCONS: The internal ID assigned by cuffcompare to each transcript that it created; 2) Cuffcompare Gene ID: The gene that cuffcompare identified as a best fit for the TCONS transcript, can either be GMOY IDs or XLOC. XLOC is assigned if there is not an existing suitable annotated gene in Gmm; 3) Gmm/Gff gene stable ID: Annotated ID from respective genomes in Vectorbase."							
"Addtional information regarding the type and degree of homology between the genome feratures in Gmm and Gff are provided in the �Homology type�, �dN�, �dS�, �Orthology confidence� columns. The data in these columns were obtained through Vectorbase."							
							
TCONS (1)	Cuffcompare Gene ID (2) 	Glossina morsitans morsitans gene stable ID (3)	Glossina fuscipes fuscipes gene stable ID (3)	Homology type	dN	dS	"Orthology confidence [0 low, 1 high]"
TCONS_00000005	GMOY000001						
TCONS_00000006	GMOY000002						
TCONS_00000012	GMOY000003						
TCONS_00000013	GMOY000003						
TCONS_00000007	GMOY000004	GMOY000004	GFUI051732	ortholog_one2one	1.7237	71.6206	1
TCONS_00000011	GMOY000005	GMOY000005	GFUI044233	ortholog_one2one	0.5445	24.5499	1
TCONS_00000014	GMOY000006	GMOY000006	GFUI051189	ortholog_one2one	0.5677	86.9317	1
TCONS_00000015	GMOY000007						
TCONS_00000016	GMOY000008						
TCONS_00000019	GMOY000009						
TCONS_00000023	GMOY000010	GMOY000010	GFUI034993	ortholog_one2one	0.5607	79.9231	1
TCONS_00000031	GMOY000011	GMOY000011	GFUI037175	ortholog_one2one	0.1819	0.3365	1
TCONS_00000030	GMOY000011	GMOY000011	GFUI037175	ortholog_one2one	0.1819	0.3365	1
TCONS_00000032	GMOY000011	GMOY000011	GFUI037175	ortholog_one2one	0.1819	0.3365	1
TCONS_00000035	GMOY000012	GMOY000012	GFUI045264	ortholog_one2one	0.0286	0.1803	1
TCONS_00000037	GMOY000012	GMOY000012	GFUI045264	ortholog_one2one	0.0286	0.1803	1
TCONS_00000036	GMOY000012	GMOY000012	GFUI045264	ortholog_one2one	0.0286	0.1803	1
TCONS_00000050	GMOY000013	GMOY000013	GFUI045265	ortholog_one2one	0.0169	0.1538	1
TCONS_00000051	GMOY000013	GMOY000013	GFUI045265	ortholog_one2one	0.0169	0.1538	1
TCONS_00000052	GMOY000013	GMOY000013	GFUI045265	ortholog_one2one	0.0169	0.1538	1
TCONS_00000053	GMOY000013	GMOY000013	GFUI045265	ortholog_one2one	0.0169	0.1538	1
TCONS_00000054	GMOY000013	GMOY000013	GFUI045265	ortholog_one2one	0.0169	0.1538	1
TCONS_00000055	GMOY000013	GMOY000013	GFUI045265	ortholog_one2one	0.0169	0.1538	1
TCONS_00000039	GMOY000013	GMOY000013	GFUI045265	ortholog_one2one	0.0169	0.1538	1
TCONS_00000056	GMOY000013	GMOY000013	GFUI045265	ortholog_one2one	0.0169	0.1538	1
TCONS_00000041	GMOY000014						
TCONS_00000038	GMOY000014						
TCONS_00000040	GMOY000014						
TCONS_00000057	GMOY000015	GMOY000015	GFUI045267	ortholog_one2many	0.0085	0.1786	1
TCONS_00000058	GMOY000015	GMOY000015	GFUI020586	ortholog_one2many	0.0564	0.2453	1
TCONS_00000057	GMOY000015	GMOY000015	GFUI028771	ortholog_one2many	0.0588	0.2456	1
TCONS_00000057	GMOY000015	GMOY000015	GFUI020586	ortholog_one2many	0.0564	0.2453	1
TCONS_00000049	GMOY000015	GMOY000015	GFUI028771	ortholog_one2many	0.0588	0.2456	1
TCONS_00000049	GMOY000015	GMOY000015	GFUI045267	ortholog_one2many	0.0085	0.1786	1
TCONS_00000049	GMOY000015	GMOY000015	GFUI020586	ortholog_one2many	0.0564	0.2453	1
TCONS_00000058	GMOY000015	GMOY000015	GFUI028771	ortholog_one2many	0.0588	0.2456	1
TCONS_00000058	GMOY000015	GMOY000015	GFUI045267	ortholog_one2many	0.0085	0.1786	1
TCONS_00000059	GMOY000016	GMOY000016	GFUI045266	ortholog_one2one	0.0165	0.1294	1
TCONS_00000060	GMOY000016	GMOY000016	GFUI045266	ortholog_one2one	0.0165	0.1294	1
TCONS_00000061	GMOY000016	GMOY000016	GFUI045266	ortholog_one2one	0.0165	0.1294	1
TCONS_00000062	GMOY000016	GMOY000016	GFUI045266	ortholog_one2one	0.0165	0.1294	1
TCONS_00000063	GMOY000016	GMOY000016	GFUI045266	ortholog_one2one	0.0165	0.1294	1
TCONS_00000064	GMOY000016	GMOY000016	GFUI045266	ortholog_one2one	0.0165	0.1294	1
TCONS_00000066	GMOY000016	GMOY000016	GFUI045266	ortholog_one2one	0.0165	0.1294	1
TCONS_00000067	GMOY000016	GMOY000016	GFUI045266	ortholog_one2one	0.0165	0.1294	1
TCONS_00000069	GMOY000016	GMOY000016	GFUI045266	ortholog_one2one	0.0165	0.1294	1
TCONS_00000068	GMOY000016	GMOY000016	GFUI045266	ortholog_one2one	0.0165	0.1294	1
TCONS_00000070	GMOY000016	GMOY000016	GFUI045266	ortholog_one2one	0.0165	0.1294	1
TCONS_00000071	GMOY000016	GMOY000016	GFUI045266	ortholog_one2one	0.0165	0.1294	1
TCONS_00000072	GMOY000016	GMOY000016	GFUI045266	ortholog_one2one	0.0165	0.1294	1
TCONS_00000065	GMOY000016	GMOY000016	GFUI045266	ortholog_one2one	0.0165	0.1294	1
TCONS_00000073	GMOY000016	GMOY000016	GFUI045266	ortholog_one2one	0.0165	0.1294	1
TCONS_00000087	GMOY000017	GMOY000017	GFUI037664	ortholog_one2many	0.0806	0.2315	1
TCONS_00000089	GMOY000017	GMOY000017	GFUI002273	ortholog_one2many	0.0645	0.2364	1
TCONS_00000089	GMOY000017	GMOY000017	GFUI037664	ortholog_one2many	0.0806	0.2315	1
TCONS_00000087	GMOY000017	GMOY000017	GFUI002273	ortholog_one2many	0.0645	0.2364	1
TCONS_00000088	GMOY000017	GMOY000017	GFUI002273	ortholog_one2many	0.0645	0.2364	1
TCONS_00000088	GMOY000017	GMOY000017	GFUI037664	ortholog_one2many	0.0806	0.2315	1
TCONS_00000092	GMOY000018	GMOY000018	GFUI040680	ortholog_one2one	0.0951	0.1852	1
TCONS_00000093	GMOY000018	GMOY000018	GFUI040680	ortholog_one2one	0.0951	0.1852	1
TCONS_00000094	GMOY000018	GMOY000018	GFUI040680	ortholog_one2one	0.0951	0.1852	1
TCONS_00000096	GMOY000018	GMOY000018	GFUI040680	ortholog_one2one	0.0951	0.1852	1
TCONS_00000102	GMOY000018	GMOY000018	GFUI040680	ortholog_one2one	0.0951	0.1852	1
TCONS_00000103	GMOY000018	GMOY000018	GFUI040680	ortholog_one2one	0.0951	0.1852	1
TCONS_00000095	GMOY000018	GMOY000018	GFUI040680	ortholog_one2one	0.0951	0.1852	1
TCONS_00000117	GMOY000019						
TCONS_00000118	GMOY000020						
TCONS_00000151	GMOY000021	GMOY000021	GFUI028196	ortholog_one2one	0.0637	0.1935	1
TCONS_00000154	GMOY000021	GMOY000021	GFUI028196	ortholog_one2one	0.0637	0.1935	1
TCONS_00000150	GMOY000021	GMOY000021	GFUI028196	ortholog_one2one	0.0637	0.1935	1
TCONS_00000189	GMOY000022	GMOY000022	GFUI040268	ortholog_one2one	0.0174	0.1714	1
TCONS_00000190	GMOY000022	GMOY000022	GFUI040268	ortholog_one2one	0.0174	0.1714	1
TCONS_00000191	GMOY000022	GMOY000022	GFUI040268	ortholog_one2one	0.0174	0.1714	1
TCONS_00000192	GMOY000022	GMOY000022	GFUI040268	ortholog_one2one	0.0174	0.1714	1
TCONS_00000193	GMOY000022	GMOY000022	GFUI040268	ortholog_one2one	0.0174	0.1714	1
TCONS_00000194	GMOY000022	GMOY000022	GFUI040268	ortholog_one2one	0.0174	0.1714	1
TCONS_00000163	GMOY000022	GMOY000022	GFUI040268	ortholog_one2one	0.0174	0.1714	1
TCONS_00000162	GMOY000022	GMOY000022	GFUI040268	ortholog_one2one	0.0174	0.1714	1
TCONS_00000161	GMOY000022	GMOY000022	GFUI040268	ortholog_one2one	0.0174	0.1714	1
TCONS_00000159	GMOY000022	GMOY000022	GFUI040268	ortholog_one2one	0.0174	0.1714	1
TCONS_00000164	GMOY000022	GMOY000022	GFUI040268	ortholog_one2one	0.0174	0.1714	1
TCONS_00000196	GMOY000022	GMOY000022	GFUI040268	ortholog_one2one	0.0174	0.1714	1
TCONS_00000197	GMOY000022	GMOY000022	GFUI040268	ortholog_one2one	0.0174	0.1714	1
TCONS_00000158	GMOY000022	GMOY000022	GFUI040268	ortholog_one2one	0.0174	0.1714	1
TCONS_00000198	GMOY000022	GMOY000022	GFUI040268	ortholog_one2one	0.0174	0.1714	1
TCONS_00000199	GMOY000022	GMOY000022	GFUI040268	ortholog_one2one	0.0174	0.1714	1
TCONS_00000200	GMOY000022	GMOY000022	GFUI040268	ortholog_one2one	0.0174	0.1714	1
TCONS_00000157	GMOY000022	GMOY000022	GFUI040268	ortholog_one2one	0.0174	0.1714	1
TCONS_00000156	GMOY000022	GMOY000022	GFUI040268	ortholog_one2one	0.0174	0.1714	1
TCONS_00000160	GMOY000022	GMOY000022	GFUI040268	ortholog_one2one	0.0174	0.1714	1
TCONS_00000195	GMOY000022	GMOY000022	GFUI040268	ortholog_one2one	0.0174	0.1714	1
TCONS_00000211	GMOY000022	GMOY000022	GFUI040268	ortholog_one2one	0.0174	0.1714	1
TCONS_00000168	GMOY000022	GMOY000022	GFUI040268	ortholog_one2one	0.0174	0.1714	1
TCONS_00000176	GMOY000022	GMOY000022	GFUI040268	ortholog_one2one	0.0174	0.1714	1
TCONS_00000177	GMOY000022	GMOY000022	GFUI040268	ortholog_one2one	0.0174	0.1714	1
TCONS_00000212	GMOY000022	GMOY000022	GFUI040268	ortholog_one2one	0.0174	0.1714	1
TCONS_00000178	GMOY000022	GMOY000022	GFUI040268	ortholog_one2one	0.0174	0.1714	1
TCONS_00000179	GMOY000022	GMOY000022	GFUI040268	ortholog_one2one	0.0174	0.1714	1
TCONS_00000180	GMOY000022	GMOY000022	GFUI040268	ortholog_one2one	0.0174	0.1714	1
TCONS_00000181	GMOY000022	GMOY000022	GFUI040268	ortholog_one2one	0.0174	0.1714	1
TCONS_00000182	GMOY000022	GMOY000022	GFUI040268	ortholog_one2one	0.0174	0.1714	1
TCONS_00000183	GMOY000022	GMOY000022	GFUI040268	ortholog_one2one	0.0174	0.1714	1
TCONS_00000184	GMOY000022	GMOY000022	GFUI040268	ortholog_one2one	0.0174	0.1714	1
TCONS_00000166	GMOY000022	GMOY000022	GFUI040268	ortholog_one2one	0.0174	0.1714	1
TCONS_00000185	GMOY000022	GMOY000022	GFUI040268	ortholog_one2one	0.0174	0.1714	1
TCONS_00000187	GMOY000022	GMOY000022	GFUI040268	ortholog_one2one	0.0174	0.1714	1
TCONS_00000188	GMOY000022	GMOY000022	GFUI040268	ortholog_one2one	0.0174	0.1714	1
TCONS_00000175	GMOY000022	GMOY000022	GFUI040268	ortholog_one2one	0.0174	0.1714	1
TCONS_00000174	GMOY000022	GMOY000022	GFUI040268	ortholog_one2one	0.0174	0.1714	1
TCONS_00000173	GMOY000022	GMOY000022	GFUI040268	ortholog_one2one	0.0174	0.1714	1
TCONS_00000172	GMOY000022	GMOY000022	GFUI040268	ortholog_one2one	0.0174	0.1714	1
TCONS_00000171	GMOY000022	GMOY000022	GFUI040268	ortholog_one2one	0.0174	0.1714	1
TCONS_00000170	GMOY000022	GMOY000022	GFUI040268	ortholog_one2one	0.0174	0.1714	1
TCONS_00000210	GMOY000022	GMOY000022	GFUI040268	ortholog_one2one	0.0174	0.1714	1
TCONS_00000169	GMOY000022	GMOY000022	GFUI040268	ortholog_one2one	0.0174	0.1714	1
TCONS_00000186	GMOY000022	GMOY000022	GFUI040268	ortholog_one2one	0.0174	0.1714	1
TCONS_00000165	GMOY000022	GMOY000022	GFUI040268	ortholog_one2one	0.0174	0.1714	1
TCONS_00000167	GMOY000022	GMOY000022	GFUI040268	ortholog_one2one	0.0174	0.1714	1
TCONS_00000213	GMOY000022	GMOY000022	GFUI040268	ortholog_one2one	0.0174	0.1714	1
TCONS_00000201	GMOY000023						
TCONS_00000214	GMOY000023						
TCONS_00000202	GMOY000023						
TCONS_00000215	GMOY000023						
TCONS_00000203	GMOY000023						
TCONS_00000221	GMOY000024	GMOY000024	GFUI051925	ortholog_one2one	0.0339	0.2827	1
TCONS_00000222	GMOY000024	GMOY000024	GFUI051925	ortholog_one2one	0.0339	0.2827	1
TCONS_00000223	GMOY000025						
TCONS_00000224	GMOY000025						
TCONS_00000261	GMOY000026						
TCONS_00000243	GMOY000026						
TCONS_00000242	GMOY000026						
TCONS_00000238	GMOY000026						
TCONS_00000237	GMOY000026						
TCONS_00000236	GMOY000026						
TCONS_00000235	GMOY000026						
TCONS_00000257	GMOY000026						
TCONS_00000268	GMOY000027	GMOY000027	GFUI042818	ortholog_one2many	0.0258	0.2082	1
TCONS_00000268	GMOY000027	GMOY000027	GFUI030880	ortholog_one2many	0.172	0.6169	1
TCONS_00000267	GMOY000027	GMOY000027	GFUI042818	ortholog_one2many	0.0258	0.2082	1
TCONS_00000267	GMOY000027	GMOY000027	GFUI030880	ortholog_one2many	0.172	0.6169	1
TCONS_00000266	GMOY000027	GMOY000027	GFUI042818	ortholog_one2many	0.0258	0.2082	1
TCONS_00000266	GMOY000027	GMOY000027	GFUI030880	ortholog_one2many	0.172	0.6169	1
TCONS_00000265	GMOY000027	GMOY000027	GFUI042818	ortholog_one2many	0.0258	0.2082	1
TCONS_00000265	GMOY000027	GMOY000027	GFUI030880	ortholog_one2many	0.172	0.6169	1
TCONS_00000285	GMOY000028	GMOY000028	GFUI038920	ortholog_one2many	7.7605	37.4466	1
TCONS_00000284	GMOY000028	GMOY000028	GFUI038920	ortholog_one2many	7.7605	37.4466	1
TCONS_00000283	GMOY000028	GMOY000028	GFUI038920	ortholog_one2many	7.7605	37.4466	1
TCONS_00000280	GMOY000028	GMOY000028	GFUI038920	ortholog_one2many	7.7605	37.4466	1
TCONS_00000279	GMOY000028	GMOY000028	GFUI038920	ortholog_one2many	7.7605	37.4466	1
TCONS_00000278	GMOY000028	GMOY000028	GFUI038920	ortholog_one2many	7.7605	37.4466	1
TCONS_00000286	GMOY000028	GMOY000028	GFUI038920	ortholog_one2many	7.7605	37.4466	1
TCONS_00000281	GMOY000028	GMOY000028	GFUI038920	ortholog_one2many	7.7605	37.4466	1
TCONS_00000277	GMOY000028	GMOY000028	GFUI038920	ortholog_one2many	7.7605	37.4466	1
TCONS_00000276	GMOY000028	GMOY000028	GFUI038920	ortholog_one2many	7.7605	37.4466	1
TCONS_00000287	GMOY000028	GMOY000028	GFUI038920	ortholog_one2many	7.7605	37.4466	1
TCONS_00000274	GMOY000028	GMOY000028	GFUI038920	ortholog_one2many	7.7605	37.4466	1
TCONS_00000273	GMOY000028	GMOY000028	GFUI038920	ortholog_one2many	7.7605	37.4466	1
TCONS_00000269	GMOY000028	GMOY000028	GFUI038920	ortholog_one2many	7.7605	37.4466	1
TCONS_00000275	GMOY000028	GMOY000028	GFUI038920	ortholog_one2many	7.7605	37.4466	1
TCONS_00000282	GMOY000028	GMOY000028	GFUI038920	ortholog_one2many	7.7605	37.4466	1
TCONS_00000296	GMOY000029	GMOY000029	GFUI030316	ortholog_one2one	0.023	0.1667	1
TCONS_00000297	GMOY000029	GMOY000029	GFUI030316	ortholog_one2one	0.023	0.1667	1
TCONS_00000295	GMOY000029	GMOY000029	GFUI030316	ortholog_one2one	0.023	0.1667	1
TCONS_00000294	GMOY000029	GMOY000029	GFUI030316	ortholog_one2one	0.023	0.1667	1
TCONS_00000293	GMOY000029	GMOY000029	GFUI030316	ortholog_one2one	0.023	0.1667	1
TCONS_00000303	GMOY000029	GMOY000029	GFUI030316	ortholog_one2one	0.023	0.1667	1
TCONS_00000292	GMOY000029	GMOY000029	GFUI030316	ortholog_one2one	0.023	0.1667	1
TCONS_00000291	GMOY000029	GMOY000029	GFUI030316	ortholog_one2one	0.023	0.1667	1
TCONS_00000306	GMOY000030	GMOY000030	GFUI030304	ortholog_one2one	0.9687	1.0229	1
TCONS_00000307	GMOY000030	GMOY000030	GFUI030304	ortholog_one2one	0.9687	1.0229	1
TCONS_00000304	GMOY000030	GMOY000030	GFUI030304	ortholog_one2one	0.9687	1.0229	1
TCONS_00000308	GMOY000030	GMOY000030	GFUI030304	ortholog_one2one	0.9687	1.0229	1
TCONS_00000309	GMOY000030	GMOY000030	GFUI030304	ortholog_one2one	0.9687	1.0229	1
TCONS_00000301	GMOY000030	GMOY000030	GFUI030304	ortholog_one2one	0.9687	1.0229	1
TCONS_00000305	GMOY000030	GMOY000030	GFUI030304	ortholog_one2one	0.9687	1.0229	1
TCONS_00000300	GMOY000030	GMOY000030	GFUI030304	ortholog_one2one	0.9687	1.0229	1
TCONS_00000299	GMOY000030	GMOY000030	GFUI030304	ortholog_one2one	0.9687	1.0229	1
TCONS_00000388	GMOY000031	GMOY000031	GFUI053461	ortholog_one2one	0.0232	0.2011	1
TCONS_00000390	GMOY000032	GMOY000032	GFUI053460	ortholog_one2one	0.0179	0.1116	1
TCONS_00000389	GMOY000032	GMOY000032	GFUI053460	ortholog_one2one	0.0179	0.1116	1
TCONS_00000339	GMOY000033	GMOY000033	GFUI053464	ortholog_one2one	0.0194	0.077	1
TCONS_00000320	GMOY000033	GMOY000033	GFUI053464	ortholog_one2one	0.0194	0.077	1
TCONS_00000321	GMOY000033	GMOY000033	GFUI053464	ortholog_one2one	0.0194	0.077	1
TCONS_00000322	GMOY000033	GMOY000033	GFUI053464	ortholog_one2one	0.0194	0.077	1
TCONS_00000323	GMOY000033	GMOY000033	GFUI053464	ortholog_one2one	0.0194	0.077	1
TCONS_00000319	GMOY000033	GMOY000033	GFUI053464	ortholog_one2one	0.0194	0.077	1
TCONS_00000324	GMOY000033	GMOY000033	GFUI053464	ortholog_one2one	0.0194	0.077	1
TCONS_00000326	GMOY000033	GMOY000033	GFUI053464	ortholog_one2one	0.0194	0.077	1
TCONS_00000327	GMOY000033	GMOY000033	GFUI053464	ortholog_one2one	0.0194	0.077	1
TCONS_00000328	GMOY000033	GMOY000033	GFUI053464	ortholog_one2one	0.0194	0.077	1
TCONS_00000329	GMOY000033	GMOY000033	GFUI053464	ortholog_one2one	0.0194	0.077	1
TCONS_00000330	GMOY000033	GMOY000033	GFUI053464	ortholog_one2one	0.0194	0.077	1
TCONS_00000331	GMOY000033	GMOY000033	GFUI053464	ortholog_one2one	0.0194	0.077	1
TCONS_00000332	GMOY000033	GMOY000033	GFUI053464	ortholog_one2one	0.0194	0.077	1
TCONS_00000325	GMOY000033	GMOY000033	GFUI053464	ortholog_one2one	0.0194	0.077	1
TCONS_00000318	GMOY000033	GMOY000033	GFUI053464	ortholog_one2one	0.0194	0.077	1
TCONS_00000316	GMOY000033	GMOY000033	GFUI053464	ortholog_one2one	0.0194	0.077	1
TCONS_00000338	GMOY000033	GMOY000033	GFUI053464	ortholog_one2one	0.0194	0.077	1
TCONS_00000340	GMOY000033	GMOY000033	GFUI053464	ortholog_one2one	0.0194	0.077	1
TCONS_00000348	GMOY000033	GMOY000033	GFUI053464	ortholog_one2one	0.0194	0.077	1
TCONS_00000341	GMOY000033	GMOY000033	GFUI053464	ortholog_one2one	0.0194	0.077	1
TCONS_00000342	GMOY000033	GMOY000033	GFUI053464	ortholog_one2one	0.0194	0.077	1
TCONS_00000343	GMOY000033	GMOY000033	GFUI053464	ortholog_one2one	0.0194	0.077	1
TCONS_00000344	GMOY000033	GMOY000033	GFUI053464	ortholog_one2one	0.0194	0.077	1
TCONS_00000317	GMOY000033	GMOY000033	GFUI053464	ortholog_one2one	0.0194	0.077	1
TCONS_00000345	GMOY000033	GMOY000033	GFUI053464	ortholog_one2one	0.0194	0.077	1
TCONS_00000337	GMOY000033	GMOY000033	GFUI053464	ortholog_one2one	0.0194	0.077	1
TCONS_00000336	GMOY000033	GMOY000033	GFUI053464	ortholog_one2one	0.0194	0.077	1
TCONS_00000335	GMOY000033	GMOY000033	GFUI053464	ortholog_one2one	0.0194	0.077	1
TCONS_00000313	GMOY000033	GMOY000033	GFUI053464	ortholog_one2one	0.0194	0.077	1
TCONS_00000314	GMOY000033	GMOY000033	GFUI053464	ortholog_one2one	0.0194	0.077	1
TCONS_00000315	GMOY000033	GMOY000033	GFUI053464	ortholog_one2one	0.0194	0.077	1
TCONS_00000346	GMOY000033	GMOY000033	GFUI053464	ortholog_one2one	0.0194	0.077	1
TCONS_00000347	GMOY000033	GMOY000033	GFUI053464	ortholog_one2one	0.0194	0.077	1
TCONS_00000334	GMOY000033	GMOY000033	GFUI053464	ortholog_one2one	0.0194	0.077	1
TCONS_00000333	GMOY000033	GMOY000033	GFUI053464	ortholog_one2one	0.0194	0.077	1
TCONS_00000401	GMOY000034	GMOY000034	GFUI053462	ortholog_one2one	0.0265	0.2098	1
TCONS_00000413	GMOY000034	GMOY000034	GFUI053462	ortholog_one2one	0.0265	0.2098	1
TCONS_00000412	GMOY000034	GMOY000034	GFUI053462	ortholog_one2one	0.0265	0.2098	1
TCONS_00000411	GMOY000034	GMOY000034	GFUI053462	ortholog_one2one	0.0265	0.2098	1
TCONS_00000410	GMOY000034	GMOY000034	GFUI053462	ortholog_one2one	0.0265	0.2098	1
TCONS_00000409	GMOY000034	GMOY000034	GFUI053462	ortholog_one2one	0.0265	0.2098	1
TCONS_00000408	GMOY000034	GMOY000034	GFUI053462	ortholog_one2one	0.0265	0.2098	1
TCONS_00000407	GMOY000034	GMOY000034	GFUI053462	ortholog_one2one	0.0265	0.2098	1
TCONS_00000406	GMOY000034	GMOY000034	GFUI053462	ortholog_one2one	0.0265	0.2098	1
TCONS_00000405	GMOY000034	GMOY000034	GFUI053462	ortholog_one2one	0.0265	0.2098	1
TCONS_00000404	GMOY000034	GMOY000034	GFUI053462	ortholog_one2one	0.0265	0.2098	1
TCONS_00000403	GMOY000034	GMOY000034	GFUI053462	ortholog_one2one	0.0265	0.2098	1
TCONS_00000402	GMOY000034	GMOY000034	GFUI053462	ortholog_one2one	0.0265	0.2098	1
TCONS_00000400	GMOY000034	GMOY000034	GFUI053462	ortholog_one2one	0.0265	0.2098	1
TCONS_00000399	GMOY000034	GMOY000034	GFUI053462	ortholog_one2one	0.0265	0.2098	1
TCONS_00000398	GMOY000034	GMOY000034	GFUI053462	ortholog_one2one	0.0265	0.2098	1
TCONS_00000397	GMOY000034	GMOY000034	GFUI053462	ortholog_one2one	0.0265	0.2098	1
TCONS_00000396	GMOY000034	GMOY000034	GFUI053462	ortholog_one2one	0.0265	0.2098	1
TCONS_00000395	GMOY000034	GMOY000034	GFUI053462	ortholog_one2one	0.0265	0.2098	1
TCONS_00000394	GMOY000034	GMOY000034	GFUI053462	ortholog_one2one	0.0265	0.2098	1
TCONS_00000393	GMOY000034	GMOY000034	GFUI053462	ortholog_one2one	0.0265	0.2098	1
TCONS_00000392	GMOY000034	GMOY000034	GFUI053462	ortholog_one2one	0.0265	0.2098	1
TCONS_00000391	GMOY000034	GMOY000034	GFUI053462	ortholog_one2one	0.0265	0.2098	1
TCONS_00000415	GMOY000034	GMOY000034	GFUI053462	ortholog_one2one	0.0265	0.2098	1
TCONS_00000414	GMOY000034	GMOY000034	GFUI053462	ortholog_one2one	0.0265	0.2098	1
TCONS_00000357	GMOY000035	GMOY000035	GFUI053468	ortholog_one2many	0.0194	0.1877	1
TCONS_00000360	GMOY000035	GMOY000035	GFUI053468	ortholog_one2many	0.0194	0.1877	1
TCONS_00000358	GMOY000035	GMOY000035	GFUI053471	ortholog_one2many	0.1879	0.3572	1
TCONS_00000358	GMOY000035	GMOY000035	GFUI053468	ortholog_one2many	0.0194	0.1877	1
TCONS_00000357	GMOY000035	GMOY000035	GFUI053471	ortholog_one2many	0.1879	0.3572	1
TCONS_00000356	GMOY000035	GMOY000035	GFUI053468	ortholog_one2many	0.0194	0.1877	1
TCONS_00000356	GMOY000035	GMOY000035	GFUI053471	ortholog_one2many	0.1879	0.3572	1
TCONS_00000355	GMOY000035	GMOY000035	GFUI053468	ortholog_one2many	0.0194	0.1877	1
TCONS_00000355	GMOY000035	GMOY000035	GFUI053471	ortholog_one2many	0.1879	0.3572	1
TCONS_00000354	GMOY000035	GMOY000035	GFUI053468	ortholog_one2many	0.0194	0.1877	1
TCONS_00000354	GMOY000035	GMOY000035	GFUI053471	ortholog_one2many	0.1879	0.3572	1
TCONS_00000353	GMOY000035	GMOY000035	GFUI053471	ortholog_one2many	0.1879	0.3572	1
TCONS_00000352	GMOY000035	GMOY000035	GFUI053468	ortholog_one2many	0.0194	0.1877	1
TCONS_00000352	GMOY000035	GMOY000035	GFUI053471	ortholog_one2many	0.1879	0.3572	1
TCONS_00000351	GMOY000035	GMOY000035	GFUI053468	ortholog_one2many	0.0194	0.1877	1
TCONS_00000353	GMOY000035	GMOY000035	GFUI053468	ortholog_one2many	0.0194	0.1877	1
TCONS_00000350	GMOY000035	GMOY000035	GFUI053468	ortholog_one2many	0.0194	0.1877	1
TCONS_00000350	GMOY000035	GMOY000035	GFUI053471	ortholog_one2many	0.1879	0.3572	1
TCONS_00000351	GMOY000035	GMOY000035	GFUI053471	ortholog_one2many	0.1879	0.3572	1
TCONS_00000349	GMOY000035	GMOY000035	GFUI053468	ortholog_one2many	0.0194	0.1877	1
TCONS_00000359	GMOY000035	GMOY000035	GFUI053471	ortholog_one2many	0.1879	0.3572	1
TCONS_00000359	GMOY000035	GMOY000035	GFUI053468	ortholog_one2many	0.0194	0.1877	1
TCONS_00000360	GMOY000035	GMOY000035	GFUI053471	ortholog_one2many	0.1879	0.3572	1
TCONS_00000349	GMOY000035	GMOY000035	GFUI053471	ortholog_one2many	0.1879	0.3572	1
TCONS_00000361	GMOY000036	GMOY000036	GFUI053469	ortholog_one2one	0.258	0.848	1
TCONS_00000362	GMOY000036	GMOY000036	GFUI053469	ortholog_one2one	0.258	0.848	1
TCONS_00000363	GMOY000037	GMOY000037	GFUI053477	ortholog_one2one	0.1217	0.4658	0
TCONS_00000386	GMOY000038	GMOY000038	GFUI053467	ortholog_one2one	0.0821	0.0664	1
TCONS_00000385	GMOY000038	GMOY000038	GFUI053467	ortholog_one2one	0.0821	0.0664	1
TCONS_00000378	GMOY000038	GMOY000038	GFUI053467	ortholog_one2one	0.0821	0.0664	1
TCONS_00000384	GMOY000038	GMOY000038	GFUI053467	ortholog_one2one	0.0821	0.0664	1
TCONS_00000383	GMOY000038	GMOY000038	GFUI053467	ortholog_one2one	0.0821	0.0664	1
TCONS_00000382	GMOY000038	GMOY000038	GFUI053467	ortholog_one2one	0.0821	0.0664	1
TCONS_00000381	GMOY000038	GMOY000038	GFUI053467	ortholog_one2one	0.0821	0.0664	1
TCONS_00000387	GMOY000038	GMOY000038	GFUI053467	ortholog_one2one	0.0821	0.0664	1
TCONS_00000379	GMOY000038	GMOY000038	GFUI053467	ortholog_one2one	0.0821	0.0664	1
TCONS_00000420	GMOY000038	GMOY000038	GFUI053467	ortholog_one2one	0.0821	0.0664	1
TCONS_00000377	GMOY000038	GMOY000038	GFUI053467	ortholog_one2one	0.0821	0.0664	1
TCONS_00000380	GMOY000038	GMOY000038	GFUI053467	ortholog_one2one	0.0821	0.0664	1
TCONS_00000375	GMOY000038	GMOY000038	GFUI053467	ortholog_one2one	0.0821	0.0664	1
TCONS_00000365	GMOY000038	GMOY000038	GFUI053467	ortholog_one2one	0.0821	0.0664	1
TCONS_00000366	GMOY000038	GMOY000038	GFUI053467	ortholog_one2one	0.0821	0.0664	1
TCONS_00000364	GMOY000038	GMOY000038	GFUI053467	ortholog_one2one	0.0821	0.0664	1
TCONS_00000368	GMOY000038	GMOY000038	GFUI053467	ortholog_one2one	0.0821	0.0664	1
TCONS_00000369	GMOY000038	GMOY000038	GFUI053467	ortholog_one2one	0.0821	0.0664	1
TCONS_00000367	GMOY000038	GMOY000038	GFUI053467	ortholog_one2one	0.0821	0.0664	1
TCONS_00000371	GMOY000038	GMOY000038	GFUI053467	ortholog_one2one	0.0821	0.0664	1
TCONS_00000372	GMOY000038	GMOY000038	GFUI053467	ortholog_one2one	0.0821	0.0664	1
TCONS_00000373	GMOY000038	GMOY000038	GFUI053467	ortholog_one2one	0.0821	0.0664	1
TCONS_00000374	GMOY000038	GMOY000038	GFUI053467	ortholog_one2one	0.0821	0.0664	1
TCONS_00000370	GMOY000038	GMOY000038	GFUI053467	ortholog_one2one	0.0821	0.0664	1
TCONS_00000376	GMOY000038	GMOY000038	GFUI053467	ortholog_one2one	0.0821	0.0664	1
TCONS_00000419	GMOY000039						
TCONS_00000421	GMOY000039						
TCONS_00000427	GMOY000040						
TCONS_00000424	GMOY000041						
TCONS_00000428	GMOY000042						
TCONS_00000425	GMOY000043						
TCONS_00000429	GMOY000044						
TCONS_00000426	GMOY000045						
TCONS_00000430	GMOY000046						
TCONS_00000431	GMOY000047	GMOY000047	GFUI042211	ortholog_one2one	0.1452	0.2657	1
TCONS_00000442	GMOY000047	GMOY000047	GFUI042211	ortholog_one2one	0.1452	0.2657	1
TCONS_00000440	GMOY000047	GMOY000047	GFUI042211	ortholog_one2one	0.1452	0.2657	1
TCONS_00000441	GMOY000047	GMOY000047	GFUI042211	ortholog_one2one	0.1452	0.2657	1
TCONS_00000438	GMOY000047	GMOY000047	GFUI042211	ortholog_one2one	0.1452	0.2657	1
TCONS_00000437	GMOY000047	GMOY000047	GFUI042211	ortholog_one2one	0.1452	0.2657	1
TCONS_00000436	GMOY000047	GMOY000047	GFUI042211	ortholog_one2one	0.1452	0.2657	1
TCONS_00000435	GMOY000047	GMOY000047	GFUI042211	ortholog_one2one	0.1452	0.2657	1
TCONS_00000434	GMOY000047	GMOY000047	GFUI042211	ortholog_one2one	0.1452	0.2657	1
TCONS_00000439	GMOY000047	GMOY000047	GFUI042211	ortholog_one2one	0.1452	0.2657	1
TCONS_00000432	GMOY000048	GMOY000048	GFUI037653	ortholog_one2many	0.9564	92.3244	1
TCONS_00000433	GMOY000048	GMOY000048	GFUI037653	ortholog_one2many	0.9564	92.3244	1
TCONS_00000443	GMOY000049	GMOY000049	GFUI042207	ortholog_one2many	0.1879	0.5575	1
TCONS_00000450	GMOY000050						
TCONS_00000461	GMOY000051	GMOY000051	GFUI051362	ortholog_one2one	0.0601	0.185	1
TCONS_00000458	GMOY000051	GMOY000051	GFUI051362	ortholog_one2one	0.0601	0.185	1
TCONS_00000459	GMOY000051	GMOY000051	GFUI051362	ortholog_one2one	0.0601	0.185	1
TCONS_00000460	GMOY000051	GMOY000051	GFUI051362	ortholog_one2one	0.0601	0.185	1
TCONS_00000457	GMOY000051	GMOY000051	GFUI051362	ortholog_one2one	0.0601	0.185	1
TCONS_00000464	GMOY000052	GMOY000052	GFUI051366	ortholog_one2one	0	0	1
TCONS_00000487	GMOY000053						
TCONS_00000467	GMOY000054	GMOY000054	GFUI002669	ortholog_one2many	1.381	4.6236	1
TCONS_00000470	GMOY000055	GMOY000055	GFUI052499	ortholog_one2one	0.0614	0.2821	1
TCONS_00000469	GMOY000055	GMOY000055	GFUI052499	ortholog_one2one	0.0614	0.2821	1
TCONS_00000489	GMOY000055	GMOY000055	GFUI052499	ortholog_one2one	0.0614	0.2821	1
TCONS_00000488	GMOY000055	GMOY000055	GFUI052499	ortholog_one2one	0.0614	0.2821	1
TCONS_00000490	GMOY000055	GMOY000055	GFUI052499	ortholog_one2one	0.0614	0.2821	1
TCONS_00000468	GMOY000055	GMOY000055	GFUI052499	ortholog_one2one	0.0614	0.2821	1
TCONS_00000491	GMOY000056	GMOY000056	GFUI052502	ortholog_one2one	0.1016	0.2809	1
TCONS_00000492	GMOY000056	GMOY000056	GFUI052502	ortholog_one2one	0.1016	0.2809	1
TCONS_00000472	GMOY000057	GMOY000057	GFUI008804	ortholog_one2many	0.0932	0.5889	1
TCONS_00000472	GMOY000057	GMOY000057	GFUI006086	ortholog_one2many	0.0064	0.1773	1
TCONS_00000471	GMOY000057	GMOY000057	GFUI006086	ortholog_one2many	0.0064	0.1773	1
TCONS_00000471	GMOY000057	GMOY000057	GFUI008804	ortholog_one2many	0.0932	0.5889	1
TCONS_00000497	GMOY000058						
TCONS_00000474	GMOY000059	GMOY000059	GFUI006085	ortholog_one2one	0.0106	0.1817	1
TCONS_00000484	GMOY000060						
TCONS_00000483	GMOY000060						
TCONS_00000481	GMOY000060						
TCONS_00000482	GMOY000060						
TCONS_00000479	GMOY000060						
TCONS_00000477	GMOY000060						
TCONS_00000476	GMOY000060						
TCONS_00000480	GMOY000060						
TCONS_00000478	GMOY000060						
TCONS_00000501	GMOY000061	GMOY000061	GFUI033474	ortholog_one2many	0.2857	0.554	1
TCONS_00000522	GMOY000062	GMOY000062	GFUI036691	ortholog_one2one	0.1304	0.2935	1
TCONS_00000508	GMOY000063	GMOY000063	GFUI042081	ortholog_one2many	0.497	0.7064	1
TCONS_00000508	GMOY000063	GMOY000063	GFUI033407	ortholog_one2many	0.2772	0.5579	1
TCONS_00000509	GMOY000064	GMOY000064	GFUI028047	ortholog_one2many	0.0992	0.5272	1
TCONS_00000534	GMOY000065	GMOY000065	GFUI048913	ortholog_one2many	0.1079	0.4234	1
TCONS_00000537	GMOY000066	GMOY000066	GFUI015482	ortholog_one2many	0.0958	0.2956	1
TCONS_00000538	GMOY000066	GMOY000066	GFUI015482	ortholog_one2many	0.0958	0.2956	1
TCONS_00000555	GMOY000067	GMOY000067	GFUI000167	ortholog_one2one	0.0371	0.2559	1
TCONS_00000545	GMOY000067	GMOY000067	GFUI000167	ortholog_one2one	0.0371	0.2559	1
TCONS_00000546	GMOY000067	GMOY000067	GFUI000167	ortholog_one2one	0.0371	0.2559	1
TCONS_00000547	GMOY000067	GMOY000067	GFUI000167	ortholog_one2one	0.0371	0.2559	1
TCONS_00000548	GMOY000067	GMOY000067	GFUI000167	ortholog_one2one	0.0371	0.2559	1
TCONS_00000549	GMOY000067	GMOY000067	GFUI000167	ortholog_one2one	0.0371	0.2559	1
TCONS_00000550	GMOY000067	GMOY000067	GFUI000167	ortholog_one2one	0.0371	0.2559	1
TCONS_00000551	GMOY000067	GMOY000067	GFUI000167	ortholog_one2one	0.0371	0.2559	1
TCONS_00000552	GMOY000067	GMOY000067	GFUI000167	ortholog_one2one	0.0371	0.2559	1
TCONS_00000553	GMOY000067	GMOY000067	GFUI000167	ortholog_one2one	0.0371	0.2559	1
TCONS_00000554	GMOY000067	GMOY000067	GFUI000167	ortholog_one2one	0.0371	0.2559	1
TCONS_00000556	GMOY000067	GMOY000067	GFUI000167	ortholog_one2one	0.0371	0.2559	1
TCONS_00000585	GMOY000067	GMOY000067	GFUI000167	ortholog_one2one	0.0371	0.2559	1
TCONS_00000586	GMOY000067	GMOY000067	GFUI000167	ortholog_one2one	0.0371	0.2559	1
TCONS_00000583	GMOY000067	GMOY000067	GFUI000167	ortholog_one2one	0.0371	0.2559	1
TCONS_00000582	GMOY000067	GMOY000067	GFUI000167	ortholog_one2one	0.0371	0.2559	1
TCONS_00000563	GMOY000067	GMOY000067	GFUI000167	ortholog_one2one	0.0371	0.2559	1
TCONS_00000581	GMOY000067	GMOY000067	GFUI000167	ortholog_one2one	0.0371	0.2559	1
TCONS_00000562	GMOY000067	GMOY000067	GFUI000167	ortholog_one2one	0.0371	0.2559	1
TCONS_00000561	GMOY000067	GMOY000067	GFUI000167	ortholog_one2one	0.0371	0.2559	1
TCONS_00000560	GMOY000067	GMOY000067	GFUI000167	ortholog_one2one	0.0371	0.2559	1
TCONS_00000559	GMOY000067	GMOY000067	GFUI000167	ortholog_one2one	0.0371	0.2559	1
TCONS_00000558	GMOY000067	GMOY000067	GFUI000167	ortholog_one2one	0.0371	0.2559	1
TCONS_00000557	GMOY000067	GMOY000067	GFUI000167	ortholog_one2one	0.0371	0.2559	1
TCONS_00000584	GMOY000067	GMOY000067	GFUI000167	ortholog_one2one	0.0371	0.2559	1
TCONS_00000587	GMOY000068						
TCONS_00000588	GMOY000068						
TCONS_00000567	GMOY000069	GMOY000069	GFUI002364	ortholog_one2many	0.0622	0.3293	1
TCONS_00000564	GMOY000069	GMOY000069	GFUI035289	ortholog_one2many	0.0291	0.2082	1
TCONS_00000564	GMOY000069	GMOY000069	GFUI002364	ortholog_one2many	0.0622	0.3293	1
TCONS_00000564	GMOY000069	GMOY000069	GFUI022806	ortholog_one2many	0.2872	0.9732	1
TCONS_00000564	GMOY000069	GMOY000069	GFUI000961	ortholog_one2many	0.2538	0.6539	1
TCONS_00000565	GMOY000069	GMOY000069	GFUI035289	ortholog_one2many	0.0291	0.2082	1
TCONS_00000565	GMOY000069	GMOY000069	GFUI002364	ortholog_one2many	0.0622	0.3293	1
TCONS_00000565	GMOY000069	GMOY000069	GFUI022806	ortholog_one2many	0.2872	0.9732	1
TCONS_00000565	GMOY000069	GMOY000069	GFUI000961	ortholog_one2many	0.2538	0.6539	1
TCONS_00000566	GMOY000069	GMOY000069	GFUI035289	ortholog_one2many	0.0291	0.2082	1
TCONS_00000566	GMOY000069	GMOY000069	GFUI002364	ortholog_one2many	0.0622	0.3293	1
TCONS_00000566	GMOY000069	GMOY000069	GFUI022806	ortholog_one2many	0.2872	0.9732	1
TCONS_00000568	GMOY000069	GMOY000069	GFUI000961	ortholog_one2many	0.2538	0.6539	1
TCONS_00000568	GMOY000069	GMOY000069	GFUI022806	ortholog_one2many	0.2872	0.9732	1
TCONS_00000568	GMOY000069	GMOY000069	GFUI002364	ortholog_one2many	0.0622	0.3293	1
TCONS_00000566	GMOY000069	GMOY000069	GFUI000961	ortholog_one2many	0.2538	0.6539	1
TCONS_00000567	GMOY000069	GMOY000069	GFUI000961	ortholog_one2many	0.2538	0.6539	1
TCONS_00000567	GMOY000069	GMOY000069	GFUI022806	ortholog_one2many	0.2872	0.9732	1
TCONS_00000567	GMOY000069	GMOY000069	GFUI035289	ortholog_one2many	0.0291	0.2082	1
TCONS_00000568	GMOY000069	GMOY000069	GFUI035289	ortholog_one2many	0.0291	0.2082	1
TCONS_00000591	GMOY000070	GMOY000070	GFUI035291	ortholog_one2one	0.0162	0.2623	1
TCONS_00000590	GMOY000070	GMOY000070	GFUI035291	ortholog_one2one	0.0162	0.2623	1
TCONS_00000570	GMOY000071	GMOY000071	GFUI035307	ortholog_one2one	0.0259	0.2232	1
TCONS_00000569	GMOY000071	GMOY000071	GFUI035307	ortholog_one2one	0.0259	0.2232	1
TCONS_00000571	GMOY000071	GMOY000071	GFUI035307	ortholog_one2one	0.0259	0.2232	1
TCONS_00000572	GMOY000071	GMOY000071	GFUI035307	ortholog_one2one	0.0259	0.2232	1
TCONS_00000573	GMOY000071	GMOY000071	GFUI035307	ortholog_one2one	0.0259	0.2232	1
TCONS_00000592	GMOY000072	GMOY000072	GFUI035310	ortholog_one2one	0.007	0.1843	1
TCONS_00000593	GMOY000072	GMOY000072	GFUI035310	ortholog_one2one	0.007	0.1843	1
TCONS_00000594	GMOY000072	GMOY000072	GFUI035310	ortholog_one2one	0.007	0.1843	1
TCONS_00000577	GMOY000073	GMOY000073	GFUI047381	ortholog_one2many	0.2428	0.7019	0
TCONS_00000576	GMOY000073	GMOY000073	GFUI035308	ortholog_one2many	0.0326	0.2827	0
TCONS_00000574	GMOY000073	GMOY000073	GFUI035308	ortholog_one2many	0.0326	0.2827	0
TCONS_00000575	GMOY000073	GMOY000073	GFUI047381	ortholog_one2many	0.2428	0.7019	0
TCONS_00000574	GMOY000073	GMOY000073	GFUI047381	ortholog_one2many	0.2428	0.7019	0
TCONS_00000578	GMOY000073	GMOY000073	GFUI047381	ortholog_one2many	0.2428	0.7019	0
TCONS_00000578	GMOY000073	GMOY000073	GFUI035308	ortholog_one2many	0.0326	0.2827	0
TCONS_00000577	GMOY000073	GMOY000073	GFUI035308	ortholog_one2many	0.0326	0.2827	0
TCONS_00000579	GMOY000073	GMOY000073	GFUI035308	ortholog_one2many	0.0326	0.2827	0
TCONS_00000576	GMOY000073	GMOY000073	GFUI047381	ortholog_one2many	0.2428	0.7019	0
TCONS_00000575	GMOY000073	GMOY000073	GFUI035308	ortholog_one2many	0.0326	0.2827	0
TCONS_00000579	GMOY000073	GMOY000073	GFUI047381	ortholog_one2many	0.2428	0.7019	0
TCONS_00000609	GMOY000074	GMOY000074	GFUI024078	ortholog_one2one	0.0671	0.1511	1
TCONS_00000608	GMOY000074	GMOY000074	GFUI024078	ortholog_one2one	0.0671	0.1511	1
TCONS_00000620	GMOY000075						
TCONS_00000613	GMOY000075						
TCONS_00000614	GMOY000075						
TCONS_00000615	GMOY000075						
TCONS_00000616	GMOY000075						
TCONS_00000617	GMOY000075						
TCONS_00000618	GMOY000075						
TCONS_00000619	GMOY000075						
TCONS_00000621	GMOY000075						
TCONS_00000623	GMOY000075						
TCONS_00000624	GMOY000075						
TCONS_00000625	GMOY000075						
TCONS_00000626	GMOY000075						
TCONS_00000627	GMOY000075						
TCONS_00000628	GMOY000075						
TCONS_00000629	GMOY000075						
TCONS_00000630	GMOY000075						
TCONS_00000622	GMOY000075						
TCONS_00000631	GMOY000075						
TCONS_00000632	GMOY000075						
TCONS_00000637	GMOY000076	GMOY000076	GFUI028625	ortholog_one2one	0.0284	0.2003	1
TCONS_00000636	GMOY000076	GMOY000076	GFUI028625	ortholog_one2one	0.0284	0.2003	1
TCONS_00000638	GMOY000076	GMOY000076	GFUI028625	ortholog_one2one	0.0284	0.2003	1
TCONS_00000634	GMOY000076	GMOY000076	GFUI028625	ortholog_one2one	0.0284	0.2003	1
TCONS_00000633	GMOY000076	GMOY000076	GFUI028625	ortholog_one2one	0.0284	0.2003	1
TCONS_00000635	GMOY000076	GMOY000076	GFUI028625	ortholog_one2one	0.0284	0.2003	1
TCONS_00000662	GMOY000077	GMOY000077	GFUI028622	ortholog_one2one	0.0152	0.1607	1
TCONS_00000661	GMOY000077	GMOY000077	GFUI028622	ortholog_one2one	0.0152	0.1607	1
TCONS_00000660	GMOY000077	GMOY000077	GFUI028622	ortholog_one2one	0.0152	0.1607	1
TCONS_00000659	GMOY000077	GMOY000077	GFUI028622	ortholog_one2one	0.0152	0.1607	1
TCONS_00000658	GMOY000077	GMOY000077	GFUI028622	ortholog_one2one	0.0152	0.1607	1
TCONS_00000657	GMOY000077	GMOY000077	GFUI028622	ortholog_one2one	0.0152	0.1607	1
TCONS_00000655	GMOY000077	GMOY000077	GFUI028622	ortholog_one2one	0.0152	0.1607	1
TCONS_00000654	GMOY000077	GMOY000077	GFUI028622	ortholog_one2one	0.0152	0.1607	1
TCONS_00000653	GMOY000077	GMOY000077	GFUI028622	ortholog_one2one	0.0152	0.1607	1
TCONS_00000656	GMOY000077	GMOY000077	GFUI028622	ortholog_one2one	0.0152	0.1607	1
TCONS_00000641	GMOY000078	GMOY000078	GFUI028623	ortholog_one2one	0	0	1
TCONS_00000643	GMOY000078	GMOY000078	GFUI028623	ortholog_one2one	0	0	1
TCONS_00000665	GMOY000079						
TCONS_00000669	GMOY000080	GMOY000080	GFUI005604	ortholog_one2one	0.0466	0.1256	1
TCONS_00000667	GMOY000080	GMOY000080	GFUI005604	ortholog_one2one	0.0466	0.1256	1
TCONS_00000668	GMOY000081	GMOY000081	GFUI005603	ortholog_one2one	0.0088	0.123	1
TCONS_00000670	GMOY000081	GMOY000081	GFUI005603	ortholog_one2one	0.0088	0.123	1
TCONS_00000648	GMOY000082	GMOY000082	GFUI005607	ortholog_one2one	0.0284	0.1436	1
TCONS_00000673	GMOY000082	GMOY000082	GFUI005607	ortholog_one2one	0.0284	0.1436	1
TCONS_00000672	GMOY000082	GMOY000082	GFUI005607	ortholog_one2one	0.0284	0.1436	1
TCONS_00000671	GMOY000082	GMOY000082	GFUI005607	ortholog_one2one	0.0284	0.1436	1
TCONS_00000674	GMOY000082	GMOY000082	GFUI005607	ortholog_one2one	0.0284	0.1436	1
TCONS_00000650	GMOY000082	GMOY000082	GFUI005607	ortholog_one2one	0.0284	0.1436	1
TCONS_00000649	GMOY000082	GMOY000082	GFUI005607	ortholog_one2one	0.0284	0.1436	1
TCONS_00000645	GMOY000082	GMOY000082	GFUI005607	ortholog_one2one	0.0284	0.1436	1
TCONS_00000646	GMOY000082	GMOY000082	GFUI005607	ortholog_one2one	0.0284	0.1436	1
TCONS_00000647	GMOY000082	GMOY000082	GFUI005607	ortholog_one2one	0.0284	0.1436	1
TCONS_00000681	GMOY000083						
TCONS_00000680	GMOY000083						
TCONS_00000710	GMOY000084						
TCONS_00000709	GMOY000084						
TCONS_00000703	GMOY000084						
TCONS_00000699	GMOY000084						
TCONS_00000704	GMOY000084						
TCONS_00000705	GMOY000084						
TCONS_00000706	GMOY000084						
TCONS_00000698	GMOY000084						
TCONS_00000711	GMOY000084						
TCONS_00000700	GMOY000084						
TCONS_00000707	GMOY000084						
TCONS_00000708	GMOY000084						
TCONS_00000687	GMOY000085						
TCONS_00000692	GMOY000085						
TCONS_00000724	GMOY000086	GMOY000086	GFUI029928	ortholog_one2many	0.0514	0.1336	1
TCONS_00000725	GMOY000086	GMOY000086	GFUI029928	ortholog_one2many	0.0514	0.1336	1
TCONS_00000725	GMOY000086	GMOY000086	GFUI009528	ortholog_one2many	0.0485	0.1409	1
TCONS_00000724	GMOY000086	GMOY000086	GFUI009528	ortholog_one2many	0.0485	0.1409	1
TCONS_00000727	GMOY000087						
TCONS_00000733	GMOY000087						
TCONS_00000732	GMOY000087						
TCONS_00000738	GMOY000087						
TCONS_00000729	GMOY000087						
TCONS_00000730	GMOY000087						
TCONS_00000731	GMOY000087						
TCONS_00000734	GMOY000087						
TCONS_00000735	GMOY000087						
TCONS_00000736	GMOY000087						
TCONS_00000728	GMOY000087						
TCONS_00000737	GMOY000087						
TCONS_00000744	GMOY000088	GMOY000088	GFUI007090	ortholog_many2many	0.0443	0.1605	1
TCONS_00000742	GMOY000088	GMOY000088	GFUI032919	ortholog_many2many	0.0455	0.1812	1
TCONS_00000744	GMOY000088	GMOY000088	GFUI032919	ortholog_many2many	0.0455	0.1812	1
TCONS_00000742	GMOY000088	GMOY000088	GFUI007090	ortholog_many2many	0.0443	0.1605	1
TCONS_00000746	GMOY000089	GMOY000089	GFUI036288	ortholog_one2one	0.0042	0.1941	1
TCONS_00000747	GMOY000089	GMOY000089	GFUI036288	ortholog_one2one	0.0042	0.1941	1
TCONS_00000748	GMOY000090	GMOY000090	GFUI019141	ortholog_one2one	0.0817	0.2737	1
TCONS_00000754	GMOY000091	GMOY000091	GFUI004326	ortholog_one2one	0.0293	0.129	1
TCONS_00000749	GMOY000091	GMOY000091	GFUI004326	ortholog_one2one	0.0293	0.129	1
TCONS_00000753	GMOY000091	GMOY000091	GFUI004326	ortholog_one2one	0.0293	0.129	1
TCONS_00000752	GMOY000091	GMOY000091	GFUI004326	ortholog_one2one	0.0293	0.129	1
TCONS_00000750	GMOY000091	GMOY000091	GFUI004326	ortholog_one2one	0.0293	0.129	1
TCONS_00000751	GMOY000091	GMOY000091	GFUI004326	ortholog_one2one	0.0293	0.129	1
TCONS_00000757	GMOY000092	GMOY000092	GFUI004327	ortholog_one2one	0.0582	0.201	1
TCONS_00000756	GMOY000092	GMOY000092	GFUI004327	ortholog_one2one	0.0582	0.201	1
TCONS_00000755	GMOY000092	GMOY000092	GFUI004327	ortholog_one2one	0.0582	0.201	1
TCONS_00000770	GMOY000093	GMOY000093	GFUI004330	ortholog_one2one	0.0244	0.1967	1
TCONS_00000769	GMOY000093	GMOY000093	GFUI004330	ortholog_one2one	0.0244	0.1967	1
TCONS_00000768	GMOY000093	GMOY000093	GFUI004330	ortholog_one2one	0.0244	0.1967	1
TCONS_00000774	GMOY000094	GMOY000094	GFUI004325	ortholog_one2one	0.0487	0.2156	1
TCONS_00000759	GMOY000094	GMOY000094	GFUI004325	ortholog_one2one	0.0487	0.2156	1
TCONS_00000766	GMOY000094	GMOY000094	GFUI004325	ortholog_one2one	0.0487	0.2156	1
TCONS_00000773	GMOY000094	GMOY000094	GFUI004325	ortholog_one2one	0.0487	0.2156	1
TCONS_00000764	GMOY000094	GMOY000094	GFUI004325	ortholog_one2one	0.0487	0.2156	1
TCONS_00000763	GMOY000094	GMOY000094	GFUI004325	ortholog_one2one	0.0487	0.2156	1
TCONS_00000762	GMOY000094	GMOY000094	GFUI004325	ortholog_one2one	0.0487	0.2156	1
TCONS_00000761	GMOY000094	GMOY000094	GFUI004325	ortholog_one2one	0.0487	0.2156	1
TCONS_00000760	GMOY000094	GMOY000094	GFUI004325	ortholog_one2one	0.0487	0.2156	1
TCONS_00000765	GMOY000094	GMOY000094	GFUI004325	ortholog_one2one	0.0487	0.2156	1
TCONS_00000804	GMOY000095	GMOY000095	GFUI008523	ortholog_one2one	0.0365	0.2607	1
TCONS_00000805	GMOY000095	GMOY000095	GFUI008523	ortholog_one2one	0.0365	0.2607	1
TCONS_00000806	GMOY000096	GMOY000096	GFUI008510	ortholog_one2one	0.0721	0.2392	1
TCONS_00000775	GMOY000097	GMOY000097	GFUI008520	ortholog_one2one	0.0546	0.2601	1
TCONS_00000807	GMOY000097	GMOY000097	GFUI008520	ortholog_one2one	0.0546	0.2601	1
TCONS_00000808	GMOY000098	GMOY000098	GFUI008506	ortholog_one2one	0.0072	0.1775	1
TCONS_00000809	GMOY000098	GMOY000098	GFUI008506	ortholog_one2one	0.0072	0.1775	1
TCONS_00000776	GMOY000098	GMOY000098	GFUI008506	ortholog_one2one	0.0072	0.1775	1
TCONS_00000777	GMOY000098	GMOY000098	GFUI008506	ortholog_one2one	0.0072	0.1775	1
TCONS_00000778	GMOY000099	GMOY000099	GFUI008508	ortholog_one2one	0.0633	0.2055	1
TCONS_00000779	GMOY000099	GMOY000099	GFUI008508	ortholog_one2one	0.0633	0.2055	1
TCONS_00000810	GMOY000099	GMOY000099	GFUI008508	ortholog_one2one	0.0633	0.2055	1
TCONS_00000780	GMOY000099	GMOY000099	GFUI008508	ortholog_one2one	0.0633	0.2055	1
TCONS_00000811	GMOY000099	GMOY000099	GFUI008508	ortholog_one2one	0.0633	0.2055	1
TCONS_00000781	GMOY000099	GMOY000099	GFUI008508	ortholog_one2one	0.0633	0.2055	1
TCONS_00000812	GMOY000100	GMOY000100	GFUI008507	ortholog_one2one	0.0571	0.1361	1
TCONS_00000813	GMOY000100	GMOY000100	GFUI008507	ortholog_one2one	0.0571	0.1361	1
TCONS_00000782	GMOY000101	GMOY000101	GFUI040774	ortholog_one2one	0.0588	0.228	1
TCONS_00000814	GMOY000101	GMOY000101	GFUI040774	ortholog_one2one	0.0588	0.228	1
TCONS_00000799	GMOY000102	GMOY000102	GFUI040773	ortholog_one2one	0.0072	0.1979	1
TCONS_00000815	GMOY000102	GMOY000102	GFUI040773	ortholog_one2one	0.0072	0.1979	1
TCONS_00000816	GMOY000102	GMOY000102	GFUI040773	ortholog_one2one	0.0072	0.1979	1
TCONS_00000817	GMOY000103	GMOY000103	GFUI040770	ortholog_one2one	0.0058	0.0948	1
TCONS_00000787	GMOY000103	GMOY000103	GFUI040770	ortholog_one2one	0.0058	0.0948	1
TCONS_00000786	GMOY000103	GMOY000103	GFUI040770	ortholog_one2one	0.0058	0.0948	1
TCONS_00000818	GMOY000103	GMOY000103	GFUI040770	ortholog_one2one	0.0058	0.0948	1
TCONS_00000785	GMOY000103	GMOY000103	GFUI040770	ortholog_one2one	0.0058	0.0948	1
TCONS_00000784	GMOY000103	GMOY000103	GFUI040770	ortholog_one2one	0.0058	0.0948	1
TCONS_00000797	GMOY000104	GMOY000104	GFUI040771	ortholog_one2one	0.2066	0.4647	1
TCONS_00000798	GMOY000104	GMOY000104	GFUI040771	ortholog_one2one	0.2066	0.4647	1
TCONS_00000820	GMOY000104	GMOY000104	GFUI040771	ortholog_one2one	0.2066	0.4647	1
TCONS_00000794	GMOY000104	GMOY000104	GFUI040771	ortholog_one2one	0.2066	0.4647	1
TCONS_00000793	GMOY000104	GMOY000104	GFUI040771	ortholog_one2one	0.2066	0.4647	1
TCONS_00000792	GMOY000104	GMOY000104	GFUI040771	ortholog_one2one	0.2066	0.4647	1
TCONS_00000819	GMOY000104	GMOY000104	GFUI040771	ortholog_one2one	0.2066	0.4647	1
TCONS_00000791	GMOY000104	GMOY000104	GFUI040771	ortholog_one2one	0.2066	0.4647	1
TCONS_00000790	GMOY000104	GMOY000104	GFUI040771	ortholog_one2one	0.2066	0.4647	1
TCONS_00000789	GMOY000104	GMOY000104	GFUI040771	ortholog_one2one	0.2066	0.4647	1
TCONS_00000788	GMOY000104	GMOY000104	GFUI040771	ortholog_one2one	0.2066	0.4647	1
TCONS_00000796	GMOY000104	GMOY000104	GFUI040771	ortholog_one2one	0.2066	0.4647	1
TCONS_00000795	GMOY000104	GMOY000104	GFUI040771	ortholog_one2one	0.2066	0.4647	1
TCONS_00000822	GMOY000105	GMOY000105	GFUI040772	ortholog_one2one	0.0072	0.1935	1
TCONS_00000821	GMOY000105	GMOY000105	GFUI040772	ortholog_one2one	0.0072	0.1935	1
TCONS_00000802	GMOY000106	GMOY000106	GFUI028205	ortholog_one2many	0.1191	0.3516	1
TCONS_00000800	GMOY000106	GMOY000106	GFUI040779	ortholog_one2many	0.0447	0.2241	1
TCONS_00000800	GMOY000106	GMOY000106	GFUI028205	ortholog_one2many	0.1191	0.3516	1
TCONS_00000802	GMOY000106	GMOY000106	GFUI040779	ortholog_one2many	0.0447	0.2241	1
TCONS_00000801	GMOY000106	GMOY000106	GFUI040779	ortholog_one2many	0.0447	0.2241	1
TCONS_00000801	GMOY000106	GMOY000106	GFUI028205	ortholog_one2many	0.1191	0.3516	1
TCONS_00000827	GMOY000107	GMOY000107	GFUI040784	ortholog_one2many	0.0348	0.1916	1
TCONS_00000825	GMOY000107	GMOY000107	GFUI040784	ortholog_one2many	0.0348	0.1916	1
TCONS_00000825	GMOY000107	GMOY000107	GFUI017093	ortholog_one2many	0.3385	0.753	1
TCONS_00000826	GMOY000107	GMOY000107	GFUI040784	ortholog_one2many	0.0348	0.1916	1
TCONS_00000826	GMOY000107	GMOY000107	GFUI017093	ortholog_one2many	0.3385	0.753	1
TCONS_00000829	GMOY000107	GMOY000107	GFUI017093	ortholog_one2many	0.3385	0.753	1
TCONS_00000823	GMOY000107	GMOY000107	GFUI017093	ortholog_one2many	0.3385	0.753	1
TCONS_00000823	GMOY000107	GMOY000107	GFUI040784	ortholog_one2many	0.0348	0.1916	1
TCONS_00000824	GMOY000107	GMOY000107	GFUI040784	ortholog_one2many	0.0348	0.1916	1
TCONS_00000827	GMOY000107	GMOY000107	GFUI017093	ortholog_one2many	0.3385	0.753	1
TCONS_00000828	GMOY000107	GMOY000107	GFUI040784	ortholog_one2many	0.0348	0.1916	1
TCONS_00000828	GMOY000107	GMOY000107	GFUI017093	ortholog_one2many	0.3385	0.753	1
TCONS_00000829	GMOY000107	GMOY000107	GFUI040784	ortholog_one2many	0.0348	0.1916	1
TCONS_00000824	GMOY000107	GMOY000107	GFUI017093	ortholog_one2many	0.3385	0.753	1
TCONS_00000836	GMOY000108	GMOY000108	GFUI040785	ortholog_one2one	0.0427	0.1523	1
TCONS_00000835	GMOY000108	GMOY000108	GFUI040785	ortholog_one2one	0.0427	0.1523	1
TCONS_00000834	GMOY000108	GMOY000108	GFUI040785	ortholog_one2one	0.0427	0.1523	1
TCONS_00000833	GMOY000108	GMOY000108	GFUI040785	ortholog_one2one	0.0427	0.1523	1
TCONS_00000830	GMOY000108	GMOY000108	GFUI040785	ortholog_one2one	0.0427	0.1523	1
TCONS_00000837	GMOY000108	GMOY000108	GFUI040785	ortholog_one2one	0.0427	0.1523	1
TCONS_00000839	GMOY000108	GMOY000108	GFUI040785	ortholog_one2one	0.0427	0.1523	1
TCONS_00000840	GMOY000108	GMOY000108	GFUI040785	ortholog_one2one	0.0427	0.1523	1
TCONS_00000831	GMOY000108	GMOY000108	GFUI040785	ortholog_one2one	0.0427	0.1523	1
TCONS_00000841	GMOY000108	GMOY000108	GFUI040785	ortholog_one2one	0.0427	0.1523	1
TCONS_00000803	GMOY000108	GMOY000108	GFUI040785	ortholog_one2one	0.0427	0.1523	1
TCONS_00000838	GMOY000108	GMOY000108	GFUI040785	ortholog_one2one	0.0427	0.1523	1
TCONS_00000842	GMOY000108	GMOY000108	GFUI040785	ortholog_one2one	0.0427	0.1523	1
TCONS_00000832	GMOY000108	GMOY000108	GFUI040785	ortholog_one2one	0.0427	0.1523	1
TCONS_00000857	GMOY000109	GMOY000109	GFUI018818	ortholog_one2many	0.5273	0.6745	1
TCONS_00000857	GMOY000109	GMOY000109	GFUI052240	ortholog_one2many	0.3748	0.477	1
TCONS_00000857	GMOY000109	GMOY000109	GFUI026980	ortholog_one2many	0.4732	0.8207	1
TCONS_00000857	GMOY000109	GMOY000109	GFUI014341	ortholog_one2many	1.5006	1.9099	1
TCONS_00000856	GMOY000110	GMOY000110	GFUI030261	ortholog_one2one	0.06	0.2221	0
TCONS_00000846	GMOY000110	GMOY000110	GFUI030261	ortholog_one2one	0.06	0.2221	0
TCONS_00000847	GMOY000110	GMOY000110	GFUI030261	ortholog_one2one	0.06	0.2221	0
TCONS_00000848	GMOY000110	GMOY000110	GFUI030261	ortholog_one2one	0.06	0.2221	0
TCONS_00000855	GMOY000110	GMOY000110	GFUI030261	ortholog_one2one	0.06	0.2221	0
TCONS_00000849	GMOY000110	GMOY000110	GFUI030261	ortholog_one2one	0.06	0.2221	0
TCONS_00000854	GMOY000110	GMOY000110	GFUI030261	ortholog_one2one	0.06	0.2221	0
TCONS_00000859	GMOY000111						
TCONS_00000858	GMOY000112	GMOY000112	GFUI000440	ortholog_one2one	0.8251	86.8172	0
TCONS_00000860	GMOY000113	GMOY000113	GFUI000362	ortholog_one2one	0.6671	89.8042	0
TCONS_00000861	GMOY000114	GMOY000114	GFUI000569	ortholog_one2many	0.4998	81.9756	0
TCONS_00000863	GMOY000115						
TCONS_00000870	GMOY000115						
TCONS_00000862	GMOY000115						
TCONS_00000865	GMOY000115						
TCONS_00000869	GMOY000115						
TCONS_00000868	GMOY000115						
TCONS_00000867	GMOY000115						
TCONS_00000864	GMOY000115						
TCONS_00000874	GMOY000116						
TCONS_00000873	GMOY000116						
TCONS_00000875	GMOY000117	GMOY000117	GFUI016059	ortholog_one2many	0.0904	0.3059	1
TCONS_00000880	GMOY000118	GMOY000118	GFUI045185	ortholog_one2one	0.4697	15.6826	0
TCONS_00000878	GMOY000118	GMOY000118	GFUI045185	ortholog_one2one	0.4697	15.6826	0
TCONS_00000877	GMOY000118	GMOY000118	GFUI045185	ortholog_one2one	0.4697	15.6826	0
TCONS_00000876	GMOY000118	GMOY000118	GFUI045185	ortholog_one2one	0.4697	15.6826	0
TCONS_00000881	GMOY000118	GMOY000118	GFUI045185	ortholog_one2one	0.4697	15.6826	0
TCONS_00000882	GMOY000119	GMOY000119	GFUI041861	ortholog_many2many	0.0044	0.1787	1
TCONS_00000882	GMOY000119	GMOY000119	GFUI001171	ortholog_many2many	0.0013	0.3492	1
TCONS_00000904	GMOY000120	GMOY000120	GFUI009568	ortholog_one2one	0.0085	0.147	1
TCONS_00000892	GMOY000121	GMOY000121	GFUI009571	ortholog_one2one	0.0158	0.2029	1
TCONS_00000893	GMOY000121	GMOY000121	GFUI009571	ortholog_one2one	0.0158	0.2029	1
TCONS_00000886	GMOY000121	GMOY000121	GFUI009571	ortholog_one2one	0.0158	0.2029	1
TCONS_00000890	GMOY000121	GMOY000121	GFUI009571	ortholog_one2one	0.0158	0.2029	1
TCONS_00000889	GMOY000121	GMOY000121	GFUI009571	ortholog_one2one	0.0158	0.2029	1
TCONS_00000883	GMOY000121	GMOY000121	GFUI009571	ortholog_one2one	0.0158	0.2029	1
TCONS_00000884	GMOY000121	GMOY000121	GFUI009571	ortholog_one2one	0.0158	0.2029	1
TCONS_00000891	GMOY000121	GMOY000121	GFUI009571	ortholog_one2one	0.0158	0.2029	1
TCONS_00000887	GMOY000121	GMOY000121	GFUI009571	ortholog_one2one	0.0158	0.2029	1
TCONS_00000888	GMOY000121	GMOY000121	GFUI009571	ortholog_one2one	0.0158	0.2029	1
TCONS_00000906	GMOY000122	GMOY000122	GFUI009566	ortholog_one2one	0.0025	0.0722	1
TCONS_00000905	GMOY000122	GMOY000122	GFUI009566	ortholog_one2one	0.0025	0.0722	1
TCONS_00000901	GMOY000122	GMOY000122	GFUI009566	ortholog_one2one	0.0025	0.0722	1
TCONS_00000900	GMOY000122	GMOY000122	GFUI009566	ortholog_one2one	0.0025	0.0722	1
TCONS_00000899	GMOY000122	GMOY000122	GFUI009566	ortholog_one2one	0.0025	0.0722	1
TCONS_00000898	GMOY000122	GMOY000122	GFUI009566	ortholog_one2one	0.0025	0.0722	1
TCONS_00000897	GMOY000122	GMOY000122	GFUI009566	ortholog_one2one	0.0025	0.0722	1
TCONS_00000896	GMOY000122	GMOY000122	GFUI009566	ortholog_one2one	0.0025	0.0722	1
TCONS_00000895	GMOY000122	GMOY000122	GFUI009566	ortholog_one2one	0.0025	0.0722	1
TCONS_00000894	GMOY000122	GMOY000122	GFUI009566	ortholog_one2one	0.0025	0.0722	1
TCONS_00000915	GMOY000123	GMOY000123	GFUI022328	ortholog_one2many	0.0336	0.2031	1
TCONS_00000915	GMOY000123	GMOY000123	GFUI022319	ortholog_one2many	0.034	0.1078	1
TCONS_00000914	GMOY000123	GMOY000123	GFUI022319	ortholog_one2many	0.034	0.1078	1
TCONS_00000913	GMOY000123	GMOY000123	GFUI022319	ortholog_one2many	0.034	0.1078	1
TCONS_00000913	GMOY000123	GMOY000123	GFUI022328	ortholog_one2many	0.0336	0.2031	1
TCONS_00000914	GMOY000123	GMOY000123	GFUI022328	ortholog_one2many	0.0336	0.2031	1
TCONS_00000936	GMOY000124						
TCONS_00000937	GMOY000124						
TCONS_00000920	GMOY000125	GMOY000125	GFUI022329	ortholog_one2one	0.0256	0.1366	1
TCONS_00000917	GMOY000125	GMOY000125	GFUI022329	ortholog_one2one	0.0256	0.1366	1
TCONS_00000939	GMOY000125	GMOY000125	GFUI022329	ortholog_one2one	0.0256	0.1366	1
TCONS_00000929	GMOY000125	GMOY000125	GFUI022329	ortholog_one2one	0.0256	0.1366	1
TCONS_00000928	GMOY000125	GMOY000125	GFUI022329	ortholog_one2one	0.0256	0.1366	1
TCONS_00000926	GMOY000125	GMOY000125	GFUI022329	ortholog_one2one	0.0256	0.1366	1
TCONS_00000925	GMOY000125	GMOY000125	GFUI022329	ortholog_one2one	0.0256	0.1366	1
TCONS_00000927	GMOY000125	GMOY000125	GFUI022329	ortholog_one2one	0.0256	0.1366	1
TCONS_00000923	GMOY000125	GMOY000125	GFUI022329	ortholog_one2one	0.0256	0.1366	1
TCONS_00000922	GMOY000125	GMOY000125	GFUI022329	ortholog_one2one	0.0256	0.1366	1
TCONS_00000921	GMOY000125	GMOY000125	GFUI022329	ortholog_one2one	0.0256	0.1366	1
TCONS_00000919	GMOY000125	GMOY000125	GFUI022329	ortholog_one2one	0.0256	0.1366	1
TCONS_00000918	GMOY000125	GMOY000125	GFUI022329	ortholog_one2one	0.0256	0.1366	1
TCONS_00000924	GMOY000125	GMOY000125	GFUI022329	ortholog_one2one	0.0256	0.1366	1
TCONS_00000916	GMOY000125	GMOY000125	GFUI022329	ortholog_one2one	0.0256	0.1366	1
TCONS_00000930	GMOY000126	GMOY000126	GFUI022351	ortholog_one2one	0.0318	0.1673	1
TCONS_00000932	GMOY000126	GMOY000126	GFUI022351	ortholog_one2one	0.0318	0.1673	1
TCONS_00000931	GMOY000126	GMOY000126	GFUI022351	ortholog_one2one	0.0318	0.1673	1
TCONS_00000949	GMOY000126	GMOY000126	GFUI022351	ortholog_one2one	0.0318	0.1673	1
TCONS_00000948	GMOY000126	GMOY000126	GFUI022351	ortholog_one2one	0.0318	0.1673	1
TCONS_00000947	GMOY000126	GMOY000126	GFUI022351	ortholog_one2one	0.0318	0.1673	1
TCONS_00000944	GMOY000126	GMOY000126	GFUI022351	ortholog_one2one	0.0318	0.1673	1
TCONS_00000946	GMOY000126	GMOY000126	GFUI022351	ortholog_one2one	0.0318	0.1673	1
TCONS_00000940	GMOY000126	GMOY000126	GFUI022351	ortholog_one2one	0.0318	0.1673	1
TCONS_00000945	GMOY000126	GMOY000126	GFUI022351	ortholog_one2one	0.0318	0.1673	1
TCONS_00000942	GMOY000126	GMOY000126	GFUI022351	ortholog_one2one	0.0318	0.1673	1
TCONS_00000943	GMOY000126	GMOY000126	GFUI022351	ortholog_one2one	0.0318	0.1673	1
TCONS_00000941	GMOY000126	GMOY000126	GFUI022351	ortholog_one2one	0.0318	0.1673	1
TCONS_00000933	GMOY000127	GMOY000127	GFUI022344	ortholog_one2one	0.0316	0.2657	1
TCONS_00000950	GMOY000127	GMOY000127	GFUI022344	ortholog_one2one	0.0316	0.2657	1
TCONS_00000951	GMOY000128						
TCONS_00000952	GMOY000128						
TCONS_00000954	GMOY000128						
TCONS_00000953	GMOY000128						
TCONS_00000934	GMOY000129	GMOY000129	GFUI022346	ortholog_one2one	0.0024	0.2155	1
TCONS_00000955	GMOY000130	GMOY000130	GFUI022349	ortholog_one2one	0.028	0.2696	1
TCONS_00000956	GMOY000130	GMOY000130	GFUI022349	ortholog_one2one	0.028	0.2696	1
TCONS_00000957	GMOY000130	GMOY000130	GFUI022349	ortholog_one2one	0.028	0.2696	1
TCONS_00000958	GMOY000130	GMOY000130	GFUI022349	ortholog_one2one	0.028	0.2696	1
TCONS_00000959	GMOY000130	GMOY000130	GFUI022349	ortholog_one2one	0.028	0.2696	1
TCONS_00000960	GMOY000130	GMOY000130	GFUI022349	ortholog_one2one	0.028	0.2696	1
TCONS_00000961	GMOY000131						
TCONS_00000964	GMOY000131						
TCONS_00000962	GMOY000131						
TCONS_00000965	GMOY000131						
TCONS_00000963	GMOY000131						
TCONS_00000970	GMOY000132						
TCONS_00000976	GMOY000133	GMOY000133	GFUI033287	ortholog_one2many	0.7118	66.4113	1
TCONS_00000976	GMOY000133	GMOY000133	GFUI033285	ortholog_one2many	1.059	67.336	1
TCONS_00000976	GMOY000133	GMOY000133	GFUI033269	ortholog_one2many	0.0109	0.1577	1
TCONS_00000975	GMOY000133	GMOY000133	GFUI033287	ortholog_one2many	0.7118	66.4113	1
TCONS_00000975	GMOY000133	GMOY000133	GFUI033285	ortholog_one2many	1.059	67.336	1
TCONS_00000975	GMOY000133	GMOY000133	GFUI033269	ortholog_one2many	0.0109	0.1577	1
TCONS_00000986	GMOY000133	GMOY000133	GFUI033287	ortholog_one2many	0.7118	66.4113	1
TCONS_00000986	GMOY000133	GMOY000133	GFUI033285	ortholog_one2many	1.059	67.336	1
TCONS_00000986	GMOY000133	GMOY000133	GFUI033269	ortholog_one2many	0.0109	0.1577	1
TCONS_00000974	GMOY000133	GMOY000133	GFUI033287	ortholog_one2many	0.7118	66.4113	1
TCONS_00000974	GMOY000133	GMOY000133	GFUI033285	ortholog_one2many	1.059	67.336	1
TCONS_00000985	GMOY000133	GMOY000133	GFUI033285	ortholog_one2many	1.059	67.336	1
TCONS_00000985	GMOY000133	GMOY000133	GFUI033287	ortholog_one2many	0.7118	66.4113	1
TCONS_00000971	GMOY000133	GMOY000133	GFUI033269	ortholog_one2many	0.0109	0.1577	1
TCONS_00000971	GMOY000133	GMOY000133	GFUI033285	ortholog_one2many	1.059	67.336	1
TCONS_00000971	GMOY000133	GMOY000133	GFUI033287	ortholog_one2many	0.7118	66.4113	1
TCONS_00000972	GMOY000133	GMOY000133	GFUI033269	ortholog_one2many	0.0109	0.1577	1
TCONS_00000972	GMOY000133	GMOY000133	GFUI033285	ortholog_one2many	1.059	67.336	1
TCONS_00000972	GMOY000133	GMOY000133	GFUI033287	ortholog_one2many	0.7118	66.4113	1
TCONS_00000973	GMOY000133	GMOY000133	GFUI033269	ortholog_one2many	0.0109	0.1577	1
TCONS_00000973	GMOY000133	GMOY000133	GFUI033285	ortholog_one2many	1.059	67.336	1
TCONS_00000973	GMOY000133	GMOY000133	GFUI033287	ortholog_one2many	0.7118	66.4113	1
TCONS_00000985	GMOY000133	GMOY000133	GFUI033269	ortholog_one2many	0.0109	0.1577	1
TCONS_00000974	GMOY000133	GMOY000133	GFUI033269	ortholog_one2many	0.0109	0.1577	1
TCONS_00000983	GMOY000134						
TCONS_00000991	GMOY000135						
TCONS_00001006	GMOY000136	GMOY000136	GFUI048536	ortholog_one2one	0.1193	0.2919	1
TCONS_00001004	GMOY000136	GMOY000136	GFUI048536	ortholog_one2one	0.1193	0.2919	1
TCONS_00001028	GMOY000137	GMOY000137	GFUI048874	ortholog_one2one	0.2734	0.5958	1
TCONS_00001033	GMOY000137	GMOY000137	GFUI048874	ortholog_one2one	0.2734	0.5958	1
TCONS_00001032	GMOY000137	GMOY000137	GFUI048874	ortholog_one2one	0.2734	0.5958	1
TCONS_00001029	GMOY000137	GMOY000137	GFUI048874	ortholog_one2one	0.2734	0.5958	1
TCONS_00001027	GMOY000137	GMOY000137	GFUI048874	ortholog_one2one	0.2734	0.5958	1
TCONS_00001030	GMOY000137	GMOY000137	GFUI048874	ortholog_one2one	0.2734	0.5958	1
TCONS_00001031	GMOY000137	GMOY000137	GFUI048874	ortholog_one2one	0.2734	0.5958	1
TCONS_00001080	GMOY000138	GMOY000138	GFUI048875	ortholog_one2one	0.1397	0.3086	1
TCONS_00001079	GMOY000138	GMOY000138	GFUI048875	ortholog_one2one	0.1397	0.3086	1
TCONS_00001049	GMOY000139	GMOY000139	GFUI045864	ortholog_one2one	0.0012	0.1637	1
TCONS_00001047	GMOY000139	GMOY000139	GFUI045864	ortholog_one2one	0.0012	0.1637	1
TCONS_00001046	GMOY000139	GMOY000139	GFUI045864	ortholog_one2one	0.0012	0.1637	1
TCONS_00001039	GMOY000139	GMOY000139	GFUI045864	ortholog_one2one	0.0012	0.1637	1
TCONS_00001040	GMOY000139	GMOY000139	GFUI045864	ortholog_one2one	0.0012	0.1637	1
TCONS_00001041	GMOY000139	GMOY000139	GFUI045864	ortholog_one2one	0.0012	0.1637	1
TCONS_00001042	GMOY000139	GMOY000139	GFUI045864	ortholog_one2one	0.0012	0.1637	1
TCONS_00001043	GMOY000139	GMOY000139	GFUI045864	ortholog_one2one	0.0012	0.1637	1
TCONS_00001044	GMOY000139	GMOY000139	GFUI045864	ortholog_one2one	0.0012	0.1637	1
TCONS_00001045	GMOY000139	GMOY000139	GFUI045864	ortholog_one2one	0.0012	0.1637	1
TCONS_00001038	GMOY000139	GMOY000139	GFUI045864	ortholog_one2one	0.0012	0.1637	1
TCONS_00001037	GMOY000139	GMOY000139	GFUI045864	ortholog_one2one	0.0012	0.1637	1
TCONS_00001052	GMOY000139	GMOY000139	GFUI045864	ortholog_one2one	0.0012	0.1637	1
TCONS_00001035	GMOY000139	GMOY000139	GFUI045864	ortholog_one2one	0.0012	0.1637	1
TCONS_00001053	GMOY000139	GMOY000139	GFUI045864	ortholog_one2one	0.0012	0.1637	1
TCONS_00001054	GMOY000139	GMOY000139	GFUI045864	ortholog_one2one	0.0012	0.1637	1
TCONS_00001036	GMOY000139	GMOY000139	GFUI045864	ortholog_one2one	0.0012	0.1637	1
TCONS_00001050	GMOY000139	GMOY000139	GFUI045864	ortholog_one2one	0.0012	0.1637	1
TCONS_00001051	GMOY000139	GMOY000139	GFUI045864	ortholog_one2one	0.0012	0.1637	1
TCONS_00001048	GMOY000139	GMOY000139	GFUI045864	ortholog_one2one	0.0012	0.1637	1
TCONS_00001034	GMOY000139	GMOY000139	GFUI045864	ortholog_one2one	0.0012	0.1637	1
TCONS_00001081	GMOY000140	GMOY000140	GFUI045868	ortholog_one2one	0.0431	0.2031	1
TCONS_00001082	GMOY000140	GMOY000140	GFUI045868	ortholog_one2one	0.0431	0.2031	1
TCONS_00001083	GMOY000140	GMOY000140	GFUI045868	ortholog_one2one	0.0431	0.2031	1
TCONS_00001066	GMOY000141	GMOY000141	GFUI045866	ortholog_one2one	0.0813	0.3041	1
TCONS_00001061	GMOY000141	GMOY000141	GFUI045866	ortholog_one2one	0.0813	0.3041	1
TCONS_00001063	GMOY000141	GMOY000141	GFUI045866	ortholog_one2one	0.0813	0.3041	1
TCONS_00001064	GMOY000141	GMOY000141	GFUI045866	ortholog_one2one	0.0813	0.3041	1
TCONS_00001067	GMOY000141	GMOY000141	GFUI045866	ortholog_one2one	0.0813	0.3041	1
TCONS_00001055	GMOY000141	GMOY000141	GFUI045866	ortholog_one2one	0.0813	0.3041	1
TCONS_00001056	GMOY000141	GMOY000141	GFUI045866	ortholog_one2one	0.0813	0.3041	1
TCONS_00001057	GMOY000141	GMOY000141	GFUI045866	ortholog_one2one	0.0813	0.3041	1
TCONS_00001086	GMOY000141	GMOY000141	GFUI045866	ortholog_one2one	0.0813	0.3041	1
TCONS_00001058	GMOY000141	GMOY000141	GFUI045866	ortholog_one2one	0.0813	0.3041	1
TCONS_00001085	GMOY000141	GMOY000141	GFUI045866	ortholog_one2one	0.0813	0.3041	1
TCONS_00001065	GMOY000141	GMOY000141	GFUI045866	ortholog_one2one	0.0813	0.3041	1
TCONS_00001059	GMOY000141	GMOY000141	GFUI045866	ortholog_one2one	0.0813	0.3041	1
TCONS_00001060	GMOY000141	GMOY000141	GFUI045866	ortholog_one2one	0.0813	0.3041	1
TCONS_00001084	GMOY000141	GMOY000141	GFUI045866	ortholog_one2one	0.0813	0.3041	1
TCONS_00001087	GMOY000141	GMOY000141	GFUI045866	ortholog_one2one	0.0813	0.3041	1
TCONS_00001062	GMOY000141	GMOY000141	GFUI045866	ortholog_one2one	0.0813	0.3041	1
TCONS_00001094	GMOY000142						
TCONS_00001102	GMOY000142						
TCONS_00001101	GMOY000142						
TCONS_00001106	GMOY000143						
TCONS_00001105	GMOY000143						
TCONS_00001104	GMOY000143						
TCONS_00001109	GMOY000144	GMOY000144	GFUI046039	ortholog_one2many	0.0067	0.1311	1
TCONS_00001110	GMOY000144	GMOY000144	GFUI046039	ortholog_one2many	0.0067	0.1311	1
TCONS_00001111	GMOY000144	GMOY000144	GFUI046039	ortholog_one2many	0.0067	0.1311	1
TCONS_00001138	GMOY000144	GMOY000144	GFUI046039	ortholog_one2many	0.0067	0.1311	1
TCONS_00001108	GMOY000144	GMOY000144	GFUI046039	ortholog_one2many	0.0067	0.1311	1
TCONS_00001113	GMOY000144	GMOY000144	GFUI046039	ortholog_one2many	0.0067	0.1311	1
TCONS_00001114	GMOY000144	GMOY000144	GFUI046039	ortholog_one2many	0.0067	0.1311	1
TCONS_00001115	GMOY000144	GMOY000144	GFUI046039	ortholog_one2many	0.0067	0.1311	1
TCONS_00001116	GMOY000144	GMOY000144	GFUI046039	ortholog_one2many	0.0067	0.1311	1
TCONS_00001112	GMOY000144	GMOY000144	GFUI046039	ortholog_one2many	0.0067	0.1311	1
TCONS_00001117	GMOY000145	GMOY000145	GFUI046049	ortholog_one2one	0.0795	0.197	1
TCONS_00001139	GMOY000146	GMOY000146	GFUI046036	ortholog_one2one	0.0285	0.1826	1
TCONS_00001140	GMOY000146	GMOY000146	GFUI046036	ortholog_one2one	0.0285	0.1826	1
TCONS_00001141	GMOY000146	GMOY000146	GFUI046036	ortholog_one2one	0.0285	0.1826	1
TCONS_00001142	GMOY000146	GMOY000146	GFUI046036	ortholog_one2one	0.0285	0.1826	1
TCONS_00001143	GMOY000146	GMOY000146	GFUI046036	ortholog_one2one	0.0285	0.1826	1
TCONS_00001144	GMOY000146	GMOY000146	GFUI046036	ortholog_one2one	0.0285	0.1826	1
TCONS_00001145	GMOY000146	GMOY000146	GFUI046036	ortholog_one2one	0.0285	0.1826	1
TCONS_00001146	GMOY000146	GMOY000146	GFUI046036	ortholog_one2one	0.0285	0.1826	1
TCONS_00001118	GMOY000147						
TCONS_00001147	GMOY000148	GMOY000148	GFUI046032	ortholog_one2one	0	0	1
TCONS_00001121	GMOY000149	GMOY000149	GFUI046012	ortholog_one2one	0.0042	0.17	1
TCONS_00001122	GMOY000149	GMOY000149	GFUI046012	ortholog_one2one	0.0042	0.17	1
TCONS_00001120	GMOY000149	GMOY000149	GFUI046012	ortholog_one2one	0.0042	0.17	1
TCONS_00001150	GMOY000150	GMOY000150	GFUI046011	ortholog_one2one	0	0	1
TCONS_00001126	GMOY000151	GMOY000151	GFUI046017	ortholog_one2one	0.0734	0.1847	1
TCONS_00001124	GMOY000151	GMOY000151	GFUI046017	ortholog_one2one	0.0734	0.1847	1
TCONS_00001123	GMOY000151	GMOY000151	GFUI046017	ortholog_one2one	0.0734	0.1847	1
TCONS_00001125	GMOY000151	GMOY000151	GFUI046017	ortholog_one2one	0.0734	0.1847	1
TCONS_00001127	GMOY000152	GMOY000152	GFUI046035	ortholog_one2one	0.0641	0.3025	1
TCONS_00001153	GMOY000152	GMOY000152	GFUI046035	ortholog_one2one	0.0641	0.3025	1
TCONS_00001128	GMOY000152	GMOY000152	GFUI046035	ortholog_one2one	0.0641	0.3025	1
TCONS_00001129	GMOY000152	GMOY000152	GFUI046035	ortholog_one2one	0.0641	0.3025	1
TCONS_00001154	GMOY000152	GMOY000152	GFUI046035	ortholog_one2one	0.0641	0.3025	1
TCONS_00001132	GMOY000152	GMOY000152	GFUI046035	ortholog_one2one	0.0641	0.3025	1
TCONS_00001134	GMOY000152	GMOY000152	GFUI046035	ortholog_one2one	0.0641	0.3025	1
TCONS_00001133	GMOY000152	GMOY000152	GFUI046035	ortholog_one2one	0.0641	0.3025	1
TCONS_00001130	GMOY000152	GMOY000152	GFUI046035	ortholog_one2one	0.0641	0.3025	1
TCONS_00001131	GMOY000152	GMOY000152	GFUI046035	ortholog_one2one	0.0641	0.3025	1
TCONS_00001156	GMOY000153						
TCONS_00001157	GMOY000153						
TCONS_00001158	GMOY000153						
TCONS_00001159	GMOY000153						
TCONS_00001160	GMOY000153						
TCONS_00001155	GMOY000153						
TCONS_00001136	GMOY000154	GMOY000154	GFUI046034	ortholog_one2one	0.0247	0.1238	1
TCONS_00001137	GMOY000154	GMOY000154	GFUI046034	ortholog_one2one	0.0247	0.1238	1
TCONS_00001135	GMOY000154	GMOY000154	GFUI046034	ortholog_one2one	0.0247	0.1238	1
TCONS_00001167	GMOY000155						
TCONS_00001168	GMOY000155						
TCONS_00001169	GMOY000155						
TCONS_00001170	GMOY000155						
TCONS_00001171	GMOY000155						
TCONS_00001172	GMOY000155						
TCONS_00001173	GMOY000155						
TCONS_00001174	GMOY000155						
TCONS_00001175	GMOY000155						
TCONS_00001166	GMOY000155						
TCONS_00001165	GMOY000155						
TCONS_00001185	GMOY000156	GMOY000156	GFUI035049	ortholog_one2one	0.0545	0.1221	1
TCONS_00001184	GMOY000156	GMOY000156	GFUI035049	ortholog_one2one	0.0545	0.1221	1
TCONS_00001178	GMOY000156	GMOY000156	GFUI035049	ortholog_one2one	0.0545	0.1221	1
TCONS_00001179	GMOY000156	GMOY000156	GFUI035049	ortholog_one2one	0.0545	0.1221	1
TCONS_00001181	GMOY000156	GMOY000156	GFUI035049	ortholog_one2one	0.0545	0.1221	1
TCONS_00001180	GMOY000156	GMOY000156	GFUI035049	ortholog_one2one	0.0545	0.1221	1
TCONS_00001183	GMOY000157	GMOY000157	GFUI035053	ortholog_one2one	0.1734	0.3379	1
TCONS_00001188	GMOY000158						
TCONS_00001189	GMOY000158						
TCONS_00001190	GMOY000158						
TCONS_00001187	GMOY000158						
TCONS_00001208	GMOY000159	GMOY000159	GFUI032055	ortholog_one2many	0.0463	0.1367	1
TCONS_00001209	GMOY000159	GMOY000159	GFUI032055	ortholog_one2many	0.0463	0.1367	1
TCONS_00001196	GMOY000159	GMOY000159	GFUI032055	ortholog_one2many	0.0463	0.1367	1
TCONS_00001210	GMOY000160	GMOY000160	GFUI015971	ortholog_one2one	0.0822	0.2568	1
TCONS_00001211	GMOY000160	GMOY000160	GFUI015971	ortholog_one2one	0.0822	0.2568	1
TCONS_00001197	GMOY000161	GMOY000161	GFUI015972	ortholog_one2one	0.0236	0.1811	1
TCONS_00001198	GMOY000161	GMOY000161	GFUI015972	ortholog_one2one	0.0236	0.1811	1
TCONS_00001199	GMOY000161	GMOY000161	GFUI015972	ortholog_one2one	0.0236	0.1811	1
TCONS_00001200	GMOY000161	GMOY000161	GFUI015972	ortholog_one2one	0.0236	0.1811	1
TCONS_00001201	GMOY000161	GMOY000161	GFUI015972	ortholog_one2one	0.0236	0.1811	1
TCONS_00001212	GMOY000162						
TCONS_00001202	GMOY000163						
TCONS_00001213	GMOY000164	GMOY000164	GFUI015970	ortholog_one2one	0.0478	0.1649	1
TCONS_00001214	GMOY000164	GMOY000164	GFUI015970	ortholog_one2one	0.0478	0.1649	1
TCONS_00001215	GMOY000164	GMOY000164	GFUI015970	ortholog_one2one	0.0478	0.1649	1
TCONS_00001204	GMOY000165	GMOY000165	GFUI017609	ortholog_one2one	0.3437	0.3214	1
TCONS_00001216	GMOY000165	GMOY000165	GFUI017609	ortholog_one2one	0.3437	0.3214	1
TCONS_00001217	GMOY000165	GMOY000165	GFUI017609	ortholog_one2one	0.3437	0.3214	1
TCONS_00001203	GMOY000165	GMOY000165	GFUI017609	ortholog_one2one	0.3437	0.3214	1
TCONS_00001206	GMOY000166	GMOY000166	GFUI015957	ortholog_one2one	0.0771	0.1672	1
TCONS_00001207	GMOY000167	GMOY000167	GFUI015945	ortholog_one2one	0.0443	0.173	1
TCONS_00001220	GMOY000168	GMOY000168	GFUI032932	ortholog_one2one	0.0174	0.1157	1
TCONS_00001221	GMOY000168	GMOY000168	GFUI032932	ortholog_one2one	0.0174	0.1157	1
TCONS_00001222	GMOY000168	GMOY000168	GFUI032932	ortholog_one2one	0.0174	0.1157	1
TCONS_00001245	GMOY000169						
TCONS_00001246	GMOY000169						
TCONS_00001247	GMOY000170	GMOY000170	GFUI032930	ortholog_one2one	0.0919	0.2459	1
TCONS_00001250	GMOY000171	GMOY000171	GFUI032928	ortholog_one2one	0.0118	0.1129	1
TCONS_00001249	GMOY000171	GMOY000171	GFUI032928	ortholog_one2one	0.0118	0.1129	1
TCONS_00001252	GMOY000171	GMOY000171	GFUI032928	ortholog_one2one	0.0118	0.1129	1
TCONS_00001251	GMOY000171	GMOY000171	GFUI032928	ortholog_one2one	0.0118	0.1129	1
TCONS_00001248	GMOY000171	GMOY000171	GFUI032928	ortholog_one2one	0.0118	0.1129	1
TCONS_00001233	GMOY000172	GMOY000172	GFUI032922	ortholog_one2one	0.1007	0.2505	1
TCONS_00001224	GMOY000172	GMOY000172	GFUI032922	ortholog_one2one	0.1007	0.2505	1
TCONS_00001239	GMOY000172	GMOY000172	GFUI032922	ortholog_one2one	0.1007	0.2505	1
TCONS_00001238	GMOY000172	GMOY000172	GFUI032922	ortholog_one2one	0.1007	0.2505	1
TCONS_00001237	GMOY000172	GMOY000172	GFUI032922	ortholog_one2one	0.1007	0.2505	1
TCONS_00001236	GMOY000172	GMOY000172	GFUI032922	ortholog_one2one	0.1007	0.2505	1
TCONS_00001235	GMOY000172	GMOY000172	GFUI032922	ortholog_one2one	0.1007	0.2505	1
TCONS_00001234	GMOY000172	GMOY000172	GFUI032922	ortholog_one2one	0.1007	0.2505	1
TCONS_00001232	GMOY000172	GMOY000172	GFUI032922	ortholog_one2one	0.1007	0.2505	1
TCONS_00001230	GMOY000172	GMOY000172	GFUI032922	ortholog_one2one	0.1007	0.2505	1
TCONS_00001229	GMOY000172	GMOY000172	GFUI032922	ortholog_one2one	0.1007	0.2505	1
TCONS_00001228	GMOY000172	GMOY000172	GFUI032922	ortholog_one2one	0.1007	0.2505	1
TCONS_00001227	GMOY000172	GMOY000172	GFUI032922	ortholog_one2one	0.1007	0.2505	1
TCONS_00001226	GMOY000172	GMOY000172	GFUI032922	ortholog_one2one	0.1007	0.2505	1
TCONS_00001225	GMOY000172	GMOY000172	GFUI032922	ortholog_one2one	0.1007	0.2505	1
TCONS_00001231	GMOY000172	GMOY000172	GFUI032922	ortholog_one2one	0.1007	0.2505	1
TCONS_00001253	GMOY000173						
TCONS_00001240	GMOY000173						
TCONS_00001258	GMOY000174	GMOY000174	GFUI032918	ortholog_one2one	0.0106	0.1168	1
TCONS_00001254	GMOY000174	GMOY000174	GFUI032918	ortholog_one2one	0.0106	0.1168	1
TCONS_00001262	GMOY000174	GMOY000174	GFUI032918	ortholog_one2one	0.0106	0.1168	1
TCONS_00001261	GMOY000174	GMOY000174	GFUI032918	ortholog_one2one	0.0106	0.1168	1
TCONS_00001260	GMOY000174	GMOY000174	GFUI032918	ortholog_one2one	0.0106	0.1168	1
TCONS_00001259	GMOY000174	GMOY000174	GFUI032918	ortholog_one2one	0.0106	0.1168	1
TCONS_00001257	GMOY000174	GMOY000174	GFUI032918	ortholog_one2one	0.0106	0.1168	1
TCONS_00001264	GMOY000174	GMOY000174	GFUI032918	ortholog_one2one	0.0106	0.1168	1
TCONS_00001265	GMOY000174	GMOY000174	GFUI032918	ortholog_one2one	0.0106	0.1168	1
TCONS_00001266	GMOY000174	GMOY000174	GFUI032918	ortholog_one2one	0.0106	0.1168	1
TCONS_00001267	GMOY000174	GMOY000174	GFUI032918	ortholog_one2one	0.0106	0.1168	1
TCONS_00001263	GMOY000174	GMOY000174	GFUI032918	ortholog_one2one	0.0106	0.1168	1
TCONS_00001256	GMOY000174	GMOY000174	GFUI032918	ortholog_one2one	0.0106	0.1168	1
TCONS_00001255	GMOY000174	GMOY000174	GFUI032918	ortholog_one2one	0.0106	0.1168	1
TCONS_00001268	GMOY000174	GMOY000174	GFUI032918	ortholog_one2one	0.0106	0.1168	1
TCONS_00001286	GMOY000175						
TCONS_00001284	GMOY000175						
TCONS_00001285	GMOY000175						
TCONS_00001289	GMOY000175						
TCONS_00001281	GMOY000175						
TCONS_00001288	GMOY000175						
TCONS_00001287	GMOY000175						
TCONS_00001290	GMOY000176	GMOY000176	GFUI041861	ortholog_many2many	0.023	0.2594	1
TCONS_00001290	GMOY000176	GMOY000176	GFUI001171	ortholog_many2many	0.0026	0.352	1
TCONS_00001308	GMOY000177	GMOY000177	GFUI036416	ortholog_one2one	0.0038	0.0877	1
TCONS_00001307	GMOY000177	GMOY000177	GFUI036416	ortholog_one2one	0.0038	0.0877	1
TCONS_00001306	GMOY000177	GMOY000177	GFUI036416	ortholog_one2one	0.0038	0.0877	1
TCONS_00001305	GMOY000177	GMOY000177	GFUI036416	ortholog_one2one	0.0038	0.0877	1
TCONS_00001309	GMOY000177	GMOY000177	GFUI036416	ortholog_one2one	0.0038	0.0877	1
TCONS_00001302	GMOY000178	GMOY000178	GFUI036417	ortholog_one2one	0.0312	0.2876	1
TCONS_00001301	GMOY000178	GMOY000178	GFUI036417	ortholog_one2one	0.0312	0.2876	1
TCONS_00001313	GMOY000178	GMOY000178	GFUI036417	ortholog_one2one	0.0312	0.2876	1
TCONS_00001315	GMOY000178	GMOY000178	GFUI036417	ortholog_one2one	0.0312	0.2876	1
TCONS_00001296	GMOY000178	GMOY000178	GFUI036417	ortholog_one2one	0.0312	0.2876	1
TCONS_00001300	GMOY000178	GMOY000178	GFUI036417	ortholog_one2one	0.0312	0.2876	1
TCONS_00001298	GMOY000178	GMOY000178	GFUI036417	ortholog_one2one	0.0312	0.2876	1
TCONS_00001299	GMOY000178	GMOY000178	GFUI036417	ortholog_one2one	0.0312	0.2876	1
TCONS_00001310	GMOY000178	GMOY000178	GFUI036417	ortholog_one2one	0.0312	0.2876	1
TCONS_00001311	GMOY000178	GMOY000178	GFUI036417	ortholog_one2one	0.0312	0.2876	1
TCONS_00001297	GMOY000178	GMOY000178	GFUI036417	ortholog_one2one	0.0312	0.2876	1
TCONS_00001314	GMOY000178	GMOY000178	GFUI036417	ortholog_one2one	0.0312	0.2876	1
TCONS_00001312	GMOY000178	GMOY000178	GFUI036417	ortholog_one2one	0.0312	0.2876	1
TCONS_00001316	GMOY000179	GMOY000179	GFUI036415	ortholog_one2one	0.1095	0.2306	1
TCONS_00001303	GMOY000179	GMOY000179	GFUI036415	ortholog_one2one	0.1095	0.2306	1
TCONS_00001317	GMOY000180	GMOY000180	GFUI036425	ortholog_one2one	0.0369	0.2463	1
TCONS_00001322	GMOY000181						
TCONS_00001323	GMOY000182	GMOY000182	GFUI037853	ortholog_one2one	0.1845	0.346	1
TCONS_00001328	GMOY000183	GMOY000183	GFUI006141	ortholog_one2one	0.277	0.4459	1
TCONS_00001331	GMOY000184						
TCONS_00001332	GMOY000184						
TCONS_00001333	GMOY000184						
TCONS_00001330	GMOY000184						
TCONS_00001329	GMOY000184						
TCONS_00001334	GMOY000185						
TCONS_00001347	GMOY000186						
TCONS_00001348	GMOY000186						
TCONS_00001346	GMOY000186						
TCONS_00001350	GMOY000187	GMOY000187	GFUI034035	ortholog_one2many	0.2531	0.414	1
TCONS_00001350	GMOY000187	GMOY000187	GFUI034034	ortholog_one2many	0.0675	0.1948	1
TCONS_00001355	GMOY000188						
TCONS_00001353	GMOY000188						
TCONS_00001354	GMOY000188						
TCONS_00001349	GMOY000188						
TCONS_00001356	GMOY000188						
TCONS_00001357	GMOY000189						
TCONS_00001358	GMOY000190	GMOY000190	GFUI040001	ortholog_one2one	0.229	0.4757	1
TCONS_00001363	GMOY000191	GMOY000191	GFUI014156	ortholog_one2many	0.0291	0.1446	1
TCONS_00001374	GMOY000192	GMOY000192	GFUI012690	ortholog_one2one	0.004	0.1911	1
TCONS_00001366	GMOY000192	GMOY000192	GFUI012690	ortholog_one2one	0.004	0.1911	1
TCONS_00001375	GMOY000192	GMOY000192	GFUI012690	ortholog_one2one	0.004	0.1911	1
TCONS_00001377	GMOY000193	GMOY000193	GFUI012689	ortholog_one2one	0.0214	0.2175	1
TCONS_00001376	GMOY000193	GMOY000193	GFUI012689	ortholog_one2one	0.0214	0.2175	1
TCONS_00001368	GMOY000194	GMOY000194	GFUI012699	ortholog_one2one	0.0313	0.1595	1
TCONS_00001369	GMOY000194	GMOY000194	GFUI012699	ortholog_one2one	0.0313	0.1595	1
TCONS_00001371	GMOY000194	GMOY000194	GFUI012699	ortholog_one2one	0.0313	0.1595	1
TCONS_00001370	GMOY000194	GMOY000194	GFUI012699	ortholog_one2one	0.0313	0.1595	1
TCONS_00001367	GMOY000194	GMOY000194	GFUI012699	ortholog_one2one	0.0313	0.1595	1
TCONS_00001372	GMOY000194	GMOY000194	GFUI012699	ortholog_one2one	0.0313	0.1595	1
TCONS_00001378	GMOY000194	GMOY000194	GFUI012699	ortholog_one2one	0.0313	0.1595	1
TCONS_00001385	GMOY000195	GMOY000195	GFUI012675	ortholog_one2one	0.0521	0.2644	1
TCONS_00001384	GMOY000195	GMOY000195	GFUI012675	ortholog_one2one	0.0521	0.2644	1
TCONS_00001383	GMOY000195	GMOY000195	GFUI012675	ortholog_one2one	0.0521	0.2644	1
TCONS_00001386	GMOY000195	GMOY000195	GFUI012675	ortholog_one2one	0.0521	0.2644	1
TCONS_00001381	GMOY000195	GMOY000195	GFUI012675	ortholog_one2one	0.0521	0.2644	1
TCONS_00001380	GMOY000195	GMOY000195	GFUI012675	ortholog_one2one	0.0521	0.2644	1
TCONS_00001379	GMOY000195	GMOY000195	GFUI012675	ortholog_one2one	0.0521	0.2644	1
TCONS_00001382	GMOY000195	GMOY000195	GFUI012675	ortholog_one2one	0.0521	0.2644	1
TCONS_00001373	GMOY000196	GMOY000196	GFUI012678	ortholog_one2one	0.0564	0.139	1
TCONS_00001433	GMOY000197						
TCONS_00001395	GMOY000198	GMOY000198	GFUI031363	ortholog_one2one	0.4424	0.8188	1
TCONS_00001434	GMOY000198	GMOY000198	GFUI031363	ortholog_one2one	0.4424	0.8188	1
TCONS_00001398	GMOY000198	GMOY000198	GFUI031363	ortholog_one2one	0.4424	0.8188	1
TCONS_00001397	GMOY000198	GMOY000198	GFUI031363	ortholog_one2one	0.4424	0.8188	1
TCONS_00001396	GMOY000198	GMOY000198	GFUI031363	ortholog_one2one	0.4424	0.8188	1
TCONS_00001394	GMOY000198	GMOY000198	GFUI031363	ortholog_one2one	0.4424	0.8188	1
TCONS_00001388	GMOY000198	GMOY000198	GFUI031363	ortholog_one2one	0.4424	0.8188	1
TCONS_00001392	GMOY000198	GMOY000198	GFUI031363	ortholog_one2one	0.4424	0.8188	1
TCONS_00001391	GMOY000198	GMOY000198	GFUI031363	ortholog_one2one	0.4424	0.8188	1
TCONS_00001390	GMOY000198	GMOY000198	GFUI031363	ortholog_one2one	0.4424	0.8188	1
TCONS_00001389	GMOY000198	GMOY000198	GFUI031363	ortholog_one2one	0.4424	0.8188	1
TCONS_00001387	GMOY000198	GMOY000198	GFUI031363	ortholog_one2one	0.4424	0.8188	1
TCONS_00001393	GMOY000198	GMOY000198	GFUI031363	ortholog_one2one	0.4424	0.8188	1
TCONS_00001399	GMOY000198	GMOY000198	GFUI031363	ortholog_one2one	0.4424	0.8188	1
TCONS_00001400	GMOY000198	GMOY000198	GFUI031363	ortholog_one2one	0.4424	0.8188	1
TCONS_00001435	GMOY000198	GMOY000198	GFUI031363	ortholog_one2one	0.4424	0.8188	1
TCONS_00001401	GMOY000198	GMOY000198	GFUI031363	ortholog_one2one	0.4424	0.8188	1
TCONS_00001403	GMOY000199	GMOY000199	GFUI031364	ortholog_one2one	0.0038	0.1865	1
TCONS_00001404	GMOY000199	GMOY000199	GFUI031364	ortholog_one2one	0.0038	0.1865	1
TCONS_00001405	GMOY000199	GMOY000199	GFUI031364	ortholog_one2one	0.0038	0.1865	1
TCONS_00001406	GMOY000199	GMOY000199	GFUI031364	ortholog_one2one	0.0038	0.1865	1
TCONS_00001436	GMOY000199	GMOY000199	GFUI031364	ortholog_one2one	0.0038	0.1865	1
TCONS_00001402	GMOY000199	GMOY000199	GFUI031364	ortholog_one2one	0.0038	0.1865	1
TCONS_00001407	GMOY000200	GMOY000200	GFUI014051	ortholog_one2one	0.0167	0.1697	1
TCONS_00001408	GMOY000200	GMOY000200	GFUI014051	ortholog_one2one	0.0167	0.1697	1
TCONS_00001437	GMOY000201	GMOY000201	GFUI014058	ortholog_one2many	0.028	0.1132	1
TCONS_00001438	GMOY000201	GMOY000201	GFUI014058	ortholog_one2many	0.028	0.1132	1
TCONS_00001439	GMOY000202	GMOY000202	GFUI014059	ortholog_one2one	0.0823	0.2123	1
TCONS_00001440	GMOY000202	GMOY000202	GFUI014059	ortholog_one2one	0.0823	0.2123	1
TCONS_00001410	GMOY000203	GMOY000203	GFUI014050	ortholog_one2one	0.0455	0.1687	1
TCONS_00001409	GMOY000203	GMOY000203	GFUI014050	ortholog_one2one	0.0455	0.1687	1
TCONS_00001412	GMOY000204						
TCONS_00001413	GMOY000204						
TCONS_00001414	GMOY000204						
TCONS_00001415	GMOY000204						
TCONS_00001445	GMOY000204						
TCONS_00001411	GMOY000204						
TCONS_00001441	GMOY000205	GMOY000205	GFUI014064	ortholog_one2one	0.0237	0.3062	1
TCONS_00001442	GMOY000205	GMOY000205	GFUI014064	ortholog_one2one	0.0237	0.3062	1
TCONS_00001443	GMOY000205	GMOY000205	GFUI014064	ortholog_one2one	0.0237	0.3062	1
TCONS_00001444	GMOY000206	GMOY000206	GFUI014057	ortholog_one2one	0.0085	0.1136	1
TCONS_00001446	GMOY000206	GMOY000206	GFUI014057	ortholog_one2one	0.0085	0.1136	1
TCONS_00001447	GMOY000206	GMOY000206	GFUI014057	ortholog_one2one	0.0085	0.1136	1
TCONS_00001420	GMOY000207	GMOY000207	GFUI014066	ortholog_one2one	0.0183	0.2057	1
TCONS_00001419	GMOY000207	GMOY000207	GFUI014066	ortholog_one2one	0.0183	0.2057	1
TCONS_00001418	GMOY000207	GMOY000207	GFUI014066	ortholog_one2one	0.0183	0.2057	1
TCONS_00001456	GMOY000208	GMOY000208	GFUI014071	ortholog_one2many	0.0301	0.232	1
TCONS_00001457	GMOY000209	GMOY000209	GFUI014067	ortholog_one2one	0.0435	0.1432	1
TCONS_00001421	GMOY000209	GMOY000209	GFUI014067	ortholog_one2one	0.0435	0.1432	1
TCONS_00001422	GMOY000209	GMOY000209	GFUI014067	ortholog_one2one	0.0435	0.1432	1
TCONS_00001423	GMOY000209	GMOY000209	GFUI014067	ortholog_one2one	0.0435	0.1432	1
TCONS_00001424	GMOY000209	GMOY000209	GFUI014067	ortholog_one2one	0.0435	0.1432	1
TCONS_00001478	GMOY000210						
TCONS_00001483	GMOY000211	GMOY000211	GFUI030790	ortholog_one2one	0.0178	0.1497	1
TCONS_00001479	GMOY000211	GMOY000211	GFUI030790	ortholog_one2one	0.0178	0.1497	1
TCONS_00001484	GMOY000211	GMOY000211	GFUI030790	ortholog_one2one	0.0178	0.1497	1
TCONS_00001480	GMOY000212	GMOY000212	GFUI030778	ortholog_one2one	0.2042	0.4509	1
TCONS_00001481	GMOY000212	GMOY000212	GFUI030778	ortholog_one2one	0.2042	0.4509	1
TCONS_00001482	GMOY000212	GMOY000212	GFUI030778	ortholog_one2one	0.2042	0.4509	1
TCONS_00001487	GMOY000213						
TCONS_00001486	GMOY000213						
TCONS_00001488	GMOY000213						
TCONS_00001491	GMOY000214						
TCONS_00001517	GMOY000215	GMOY000215	GFUI026650	ortholog_one2one	0.0677	0.1869	1
TCONS_00001520	GMOY000215	GMOY000215	GFUI026650	ortholog_one2one	0.0677	0.1869	1
TCONS_00001521	GMOY000215	GMOY000215	GFUI026650	ortholog_one2one	0.0677	0.1869	1
TCONS_00001522	GMOY000215	GMOY000215	GFUI026650	ortholog_one2one	0.0677	0.1869	1
TCONS_00001523	GMOY000215	GMOY000215	GFUI026650	ortholog_one2one	0.0677	0.1869	1
TCONS_00001524	GMOY000215	GMOY000215	GFUI026650	ortholog_one2one	0.0677	0.1869	1
TCONS_00001525	GMOY000215	GMOY000215	GFUI026650	ortholog_one2one	0.0677	0.1869	1
TCONS_00001492	GMOY000215	GMOY000215	GFUI026650	ortholog_one2one	0.0677	0.1869	1
TCONS_00001519	GMOY000215	GMOY000215	GFUI026650	ortholog_one2one	0.0677	0.1869	1
TCONS_00001518	GMOY000215	GMOY000215	GFUI026650	ortholog_one2one	0.0677	0.1869	1
TCONS_00001493	GMOY000216	GMOY000216	GFUI026655	ortholog_one2many	0.0032	0.161	1
TCONS_00001528	GMOY000216	GMOY000216	GFUI046040	ortholog_one2many	0.0196	0.0995	1
TCONS_00001493	GMOY000216	GMOY000216	GFUI046040	ortholog_one2many	0.0196	0.0995	1
TCONS_00001527	GMOY000216	GMOY000216	GFUI026655	ortholog_one2many	0.0032	0.161	1
TCONS_00001527	GMOY000216	GMOY000216	GFUI046040	ortholog_one2many	0.0196	0.0995	1
TCONS_00001494	GMOY000216	GMOY000216	GFUI026655	ortholog_one2many	0.0032	0.161	1
TCONS_00001494	GMOY000216	GMOY000216	GFUI046040	ortholog_one2many	0.0196	0.0995	1
TCONS_00001528	GMOY000216	GMOY000216	GFUI026655	ortholog_one2many	0.0032	0.161	1
TCONS_00001530	GMOY000217	GMOY000217	GFUI004808	ortholog_one2one	0.2062	0.3853	1
TCONS_00001529	GMOY000217	GMOY000217	GFUI004808	ortholog_one2one	0.2062	0.3853	1
TCONS_00001534	GMOY000218	GMOY000218	GFUI026652	ortholog_one2one	0.092	0.1729	1
TCONS_00001531	GMOY000218	GMOY000218	GFUI026652	ortholog_one2one	0.092	0.1729	1
TCONS_00001532	GMOY000218	GMOY000218	GFUI026652	ortholog_one2one	0.092	0.1729	1
TCONS_00001533	GMOY000218	GMOY000218	GFUI026652	ortholog_one2one	0.092	0.1729	1
TCONS_00001499	GMOY000219	GMOY000219	GFUI026663	ortholog_one2one	0.0042	0.3105	1
TCONS_00001498	GMOY000219	GMOY000219	GFUI026663	ortholog_one2one	0.0042	0.3105	1
TCONS_00001497	GMOY000219	GMOY000219	GFUI026663	ortholog_one2one	0.0042	0.3105	1
TCONS_00001496	GMOY000219	GMOY000219	GFUI026663	ortholog_one2one	0.0042	0.3105	1
TCONS_00001550	GMOY000220	GMOY000220	GFUI026651	ortholog_one2one	0.0226	0.1485	1
TCONS_00001538	GMOY000220	GMOY000220	GFUI026651	ortholog_one2one	0.0226	0.1485	1
TCONS_00001539	GMOY000220	GMOY000220	GFUI026651	ortholog_one2one	0.0226	0.1485	1
TCONS_00001540	GMOY000220	GMOY000220	GFUI026651	ortholog_one2one	0.0226	0.1485	1
TCONS_00001541	GMOY000220	GMOY000220	GFUI026651	ortholog_one2one	0.0226	0.1485	1
TCONS_00001542	GMOY000220	GMOY000220	GFUI026651	ortholog_one2one	0.0226	0.1485	1
TCONS_00001543	GMOY000220	GMOY000220	GFUI026651	ortholog_one2one	0.0226	0.1485	1
TCONS_00001544	GMOY000220	GMOY000220	GFUI026651	ortholog_one2one	0.0226	0.1485	1
TCONS_00001548	GMOY000220	GMOY000220	GFUI026651	ortholog_one2one	0.0226	0.1485	1
TCONS_00001549	GMOY000220	GMOY000220	GFUI026651	ortholog_one2one	0.0226	0.1485	1
TCONS_00001547	GMOY000220	GMOY000220	GFUI026651	ortholog_one2one	0.0226	0.1485	1
TCONS_00001551	GMOY000220	GMOY000220	GFUI026651	ortholog_one2one	0.0226	0.1485	1
TCONS_00001546	GMOY000220	GMOY000220	GFUI026651	ortholog_one2one	0.0226	0.1485	1
TCONS_00001545	GMOY000220	GMOY000220	GFUI026651	ortholog_one2one	0.0226	0.1485	1
TCONS_00001536	GMOY000220	GMOY000220	GFUI026651	ortholog_one2one	0.0226	0.1485	1
TCONS_00001537	GMOY000220	GMOY000220	GFUI026651	ortholog_one2one	0.0226	0.1485	1
TCONS_00001552	GMOY000221	GMOY000221	GFUI026647	ortholog_one2one	0.0459	0.246	1
TCONS_00001556	GMOY000222	GMOY000222	GFUI026648	ortholog_one2one	0.0111	0.1278	1
TCONS_00001554	GMOY000222	GMOY000222	GFUI026648	ortholog_one2one	0.0111	0.1278	1
TCONS_00001553	GMOY000222	GMOY000222	GFUI026648	ortholog_one2one	0.0111	0.1278	1
TCONS_00001555	GMOY000222	GMOY000222	GFUI026648	ortholog_one2one	0.0111	0.1278	1
TCONS_00001502	GMOY000223	GMOY000223	GFUI026657	ortholog_one2one	0.0419	0.1911	1
TCONS_00001503	GMOY000224	GMOY000224	GFUI026638	ortholog_one2one	0.0075	0.0762	1
TCONS_00001559	GMOY000225	GMOY000225	GFUI026632	ortholog_one2one	0.194	0.4585	1
TCONS_00001560	GMOY000225	GMOY000225	GFUI026632	ortholog_one2one	0.194	0.4585	1
TCONS_00001561	GMOY000225	GMOY000225	GFUI026632	ortholog_one2one	0.194	0.4585	1
TCONS_00001562	GMOY000225	GMOY000225	GFUI026632	ortholog_one2one	0.194	0.4585	1
TCONS_00001558	GMOY000225	GMOY000225	GFUI026632	ortholog_one2one	0.194	0.4585	1
TCONS_00001566	GMOY000226						
TCONS_00001567	GMOY000226						
TCONS_00001564	GMOY000226						
TCONS_00001565	GMOY000226						
TCONS_00001504	GMOY000227	GMOY000227	GFUI026633	ortholog_one2one	0.0045	0.1431	1
TCONS_00001572	GMOY000227	GMOY000227	GFUI026633	ortholog_one2one	0.0045	0.1431	1
TCONS_00001570	GMOY000227	GMOY000227	GFUI026633	ortholog_one2one	0.0045	0.1431	1
TCONS_00001569	GMOY000227	GMOY000227	GFUI026633	ortholog_one2one	0.0045	0.1431	1
TCONS_00001568	GMOY000227	GMOY000227	GFUI026633	ortholog_one2one	0.0045	0.1431	1
TCONS_00001571	GMOY000227	GMOY000227	GFUI026633	ortholog_one2one	0.0045	0.1431	1
TCONS_00001509	GMOY000228	GMOY000228	GFUI026639	ortholog_one2one	0.0173	0.1739	1
TCONS_00001510	GMOY000228	GMOY000228	GFUI026639	ortholog_one2one	0.0173	0.1739	1
TCONS_00001512	GMOY000228	GMOY000228	GFUI026639	ortholog_one2one	0.0173	0.1739	1
TCONS_00001511	GMOY000228	GMOY000228	GFUI026639	ortholog_one2one	0.0173	0.1739	1
TCONS_00001505	GMOY000228	GMOY000228	GFUI026639	ortholog_one2one	0.0173	0.1739	1
TCONS_00001506	GMOY000228	GMOY000228	GFUI026639	ortholog_one2one	0.0173	0.1739	1
TCONS_00001507	GMOY000228	GMOY000228	GFUI026639	ortholog_one2one	0.0173	0.1739	1
TCONS_00001508	GMOY000228	GMOY000228	GFUI026639	ortholog_one2one	0.0173	0.1739	1
TCONS_00001573	GMOY000229						
TCONS_00001513	GMOY000229						
TCONS_00001583	GMOY000230	GMOY000230	GFUI000140	ortholog_one2many	0.4335	0.8569	1
TCONS_00001587	GMOY000230	GMOY000230	GFUI000140	ortholog_one2many	0.4335	0.8569	1
TCONS_00001582	GMOY000230	GMOY000230	GFUI000140	ortholog_one2many	0.4335	0.8569	1
TCONS_00001588	GMOY000231						
TCONS_00001584	GMOY000231						
TCONS_00001594	GMOY000232	GMOY000232	GFUI039719	ortholog_one2many	0.2178	0.3064	1
TCONS_00001595	GMOY000232	GMOY000232	GFUI039719	ortholog_one2many	0.2178	0.3064	1
TCONS_00001623	GMOY000232	GMOY000232	GFUI039719	ortholog_one2many	0.2178	0.3064	1
TCONS_00001597	GMOY000232	GMOY000232	GFUI039719	ortholog_one2many	0.2178	0.3064	1
TCONS_00001622	GMOY000232	GMOY000232	GFUI039719	ortholog_one2many	0.2178	0.3064	1
TCONS_00001621	GMOY000232	GMOY000232	GFUI039719	ortholog_one2many	0.2178	0.3064	1
TCONS_00001624	GMOY000232	GMOY000232	GFUI039719	ortholog_one2many	0.2178	0.3064	1
TCONS_00001596	GMOY000232	GMOY000232	GFUI039719	ortholog_one2many	0.2178	0.3064	1
TCONS_00001598	GMOY000233	GMOY000233	GFUI039719	ortholog_one2many	0.2716	0.3806	1
TCONS_00001627	GMOY000233	GMOY000233	GFUI039719	ortholog_one2many	0.2716	0.3806	1
TCONS_00001626	GMOY000233	GMOY000233	GFUI039719	ortholog_one2many	0.2716	0.3806	1
TCONS_00001625	GMOY000233	GMOY000233	GFUI039719	ortholog_one2many	0.2716	0.3806	1
TCONS_00001600	GMOY000233	GMOY000233	GFUI039719	ortholog_one2many	0.2716	0.3806	1
TCONS_00001599	GMOY000233	GMOY000233	GFUI039719	ortholog_one2many	0.2716	0.3806	1
TCONS_00001634	GMOY000234	GMOY000234	GFUI039716	ortholog_one2one	0.0025	0.1288	1
TCONS_00001635	GMOY000234	GMOY000234	GFUI039716	ortholog_one2one	0.0025	0.1288	1
TCONS_00001636	GMOY000234	GMOY000234	GFUI039716	ortholog_one2one	0.0025	0.1288	1
TCONS_00001637	GMOY000234	GMOY000234	GFUI039716	ortholog_one2one	0.0025	0.1288	1
TCONS_00001638	GMOY000234	GMOY000234	GFUI039716	ortholog_one2one	0.0025	0.1288	1
TCONS_00001602	GMOY000234	GMOY000234	GFUI039716	ortholog_one2one	0.0025	0.1288	1
TCONS_00001607	GMOY000234	GMOY000234	GFUI039716	ortholog_one2one	0.0025	0.1288	1
TCONS_00001605	GMOY000234	GMOY000234	GFUI039716	ortholog_one2one	0.0025	0.1288	1
TCONS_00001632	GMOY000234	GMOY000234	GFUI039716	ortholog_one2one	0.0025	0.1288	1
TCONS_00001629	GMOY000234	GMOY000234	GFUI039716	ortholog_one2one	0.0025	0.1288	1
TCONS_00001630	GMOY000234	GMOY000234	GFUI039716	ortholog_one2one	0.0025	0.1288	1
TCONS_00001631	GMOY000234	GMOY000234	GFUI039716	ortholog_one2one	0.0025	0.1288	1
TCONS_00001604	GMOY000234	GMOY000234	GFUI039716	ortholog_one2one	0.0025	0.1288	1
TCONS_00001633	GMOY000234	GMOY000234	GFUI039716	ortholog_one2one	0.0025	0.1288	1
TCONS_00001606	GMOY000235	GMOY000235	GFUI043077	ortholog_one2one	0.1746	0.5269	0
TCONS_00001603	GMOY000235	GMOY000235	GFUI043077	ortholog_one2one	0.1746	0.5269	0
TCONS_00001608	GMOY000236	GMOY000236	GFUI000686	ortholog_one2one	0.0749	0.1391	1
TCONS_00001639	GMOY000236	GMOY000236	GFUI000686	ortholog_one2one	0.0749	0.1391	1
TCONS_00001640	GMOY000236	GMOY000236	GFUI000686	ortholog_one2one	0.0749	0.1391	1
TCONS_00001641	GMOY000236	GMOY000236	GFUI000686	ortholog_one2one	0.0749	0.1391	1
TCONS_00001642	GMOY000236	GMOY000236	GFUI000686	ortholog_one2one	0.0749	0.1391	1
TCONS_00001643	GMOY000236	GMOY000236	GFUI000686	ortholog_one2one	0.0749	0.1391	1
TCONS_00001644	GMOY000236	GMOY000236	GFUI000686	ortholog_one2one	0.0749	0.1391	1
TCONS_00001645	GMOY000237	GMOY000237	GFUI003010	ortholog_one2many	0.7588	16.0027	1
TCONS_00001645	GMOY000237	GMOY000237	GFUI043591	ortholog_one2many	0.7524	41.5487	1
TCONS_00001645	GMOY000237	GMOY000237	GFUI017227	ortholog_one2many	0.6487	3.9901	1
TCONS_00001645	GMOY000237	GMOY000237	GFUI000940	ortholog_one2many	0.6586	3.0728	1
TCONS_00001645	GMOY000237	GMOY000237	GFUI010275	ortholog_one2many	0.7146	2.7377	1
TCONS_00001609	GMOY000238						
TCONS_00001613	GMOY000238						
TCONS_00001610	GMOY000238						
TCONS_00001614	GMOY000238						
TCONS_00001611	GMOY000238						
TCONS_00001616	GMOY000238						
TCONS_00001615	GMOY000239	GMOY000239	GFUI022350	ortholog_one2one	0.0394	0.2065	1
TCONS_00001618	GMOY000239	GMOY000239	GFUI022350	ortholog_one2one	0.0394	0.2065	1
TCONS_00001619	GMOY000239	GMOY000239	GFUI022350	ortholog_one2one	0.0394	0.2065	1
TCONS_00001656	GMOY000241						
TCONS_00001651	GMOY000241						
TCONS_00001655	GMOY000241						
TCONS_00001650	GMOY000241						
TCONS_00001659	GMOY000242	GMOY000242	GFUI046873	ortholog_one2one	0.0514	0.1588	1
TCONS_00001657	GMOY000243	GMOY000243	GFUI046872	ortholog_one2one	0.0098	0.1303	1
TCONS_00001661	GMOY000243	GMOY000243	GFUI046872	ortholog_one2one	0.0098	0.1303	1
TCONS_00001660	GMOY000243	GMOY000243	GFUI046872	ortholog_one2one	0.0098	0.1303	1
TCONS_00001658	GMOY000243	GMOY000243	GFUI046872	ortholog_one2one	0.0098	0.1303	1
TCONS_00001662	GMOY000244						
TCONS_00001670	GMOY000245	GMOY000245	GFUI050847	ortholog_one2one	0.1418	0.2809	1
TCONS_00001669	GMOY000245	GMOY000245	GFUI050847	ortholog_one2one	0.1418	0.2809	1
TCONS_00001686	GMOY000245	GMOY000245	GFUI050847	ortholog_one2one	0.1418	0.2809	1
TCONS_00001673	GMOY000245	GMOY000245	GFUI050847	ortholog_one2one	0.1418	0.2809	1
TCONS_00001671	GMOY000245	GMOY000245	GFUI050847	ortholog_one2one	0.1418	0.2809	1
TCONS_00001672	GMOY000245	GMOY000245	GFUI050847	ortholog_one2one	0.1418	0.2809	1
TCONS_00001674	GMOY000246	GMOY000246	GFUI050846	ortholog_one2one	0.0118	0.0796	1
TCONS_00001675	GMOY000246	GMOY000246	GFUI050846	ortholog_one2one	0.0118	0.0796	1
TCONS_00001692	GMOY000247						
TCONS_00001691	GMOY000247						
TCONS_00001690	GMOY000247						
TCONS_00001677	GMOY000248	GMOY000248	GFUI050849	ortholog_one2one	0.0437	0.3416	1
TCONS_00001695	GMOY000248	GMOY000248	GFUI050849	ortholog_one2one	0.0437	0.3416	1
TCONS_00001694	GMOY000248	GMOY000248	GFUI050849	ortholog_one2one	0.0437	0.3416	1
TCONS_00001693	GMOY000248	GMOY000248	GFUI050849	ortholog_one2one	0.0437	0.3416	1
TCONS_00001704	GMOY000249						
TCONS_00001705	GMOY000249						
TCONS_00001707	GMOY000249						
TCONS_00001708	GMOY000249						
TCONS_00001709	GMOY000249						
TCONS_00001706	GMOY000249						
TCONS_00001711	GMOY000249						
TCONS_00001718	GMOY000249						
TCONS_00001712	GMOY000249						
TCONS_00001717	GMOY000249						
TCONS_00001716	GMOY000249						
TCONS_00001715	GMOY000249						
TCONS_00001713	GMOY000249						
TCONS_00001727	GMOY000250						
TCONS_00001724	GMOY000250						
TCONS_00001726	GMOY000250						
TCONS_00001731	GMOY000251	GMOY000251	GFUI050346	ortholog_one2one	0.3853	0.834	1
TCONS_00001753	GMOY000251	GMOY000251	GFUI050346	ortholog_one2one	0.3853	0.834	1
TCONS_00001748	GMOY000251	GMOY000251	GFUI050346	ortholog_one2one	0.3853	0.834	1
TCONS_00001752	GMOY000251	GMOY000251	GFUI050346	ortholog_one2one	0.3853	0.834	1
TCONS_00001751	GMOY000251	GMOY000251	GFUI050346	ortholog_one2one	0.3853	0.834	1
TCONS_00001750	GMOY000251	GMOY000251	GFUI050346	ortholog_one2one	0.3853	0.834	1
TCONS_00001749	GMOY000251	GMOY000251	GFUI050346	ortholog_one2one	0.3853	0.834	1
TCONS_00001754	GMOY000251	GMOY000251	GFUI050346	ortholog_one2one	0.3853	0.834	1
TCONS_00001730	GMOY000251	GMOY000251	GFUI050346	ortholog_one2one	0.3853	0.834	1
TCONS_00001747	GMOY000251	GMOY000251	GFUI050346	ortholog_one2one	0.3853	0.834	1
TCONS_00001746	GMOY000251	GMOY000251	GFUI050346	ortholog_one2one	0.3853	0.834	1
TCONS_00001733	GMOY000251	GMOY000251	GFUI050346	ortholog_one2one	0.3853	0.834	1
TCONS_00001734	GMOY000251	GMOY000251	GFUI050346	ortholog_one2one	0.3853	0.834	1
TCONS_00001735	GMOY000251	GMOY000251	GFUI050346	ortholog_one2one	0.3853	0.834	1
TCONS_00001736	GMOY000251	GMOY000251	GFUI050346	ortholog_one2one	0.3853	0.834	1
TCONS_00001732	GMOY000251	GMOY000251	GFUI050346	ortholog_one2one	0.3853	0.834	1
TCONS_00001738	GMOY000251	GMOY000251	GFUI050346	ortholog_one2one	0.3853	0.834	1
TCONS_00001737	GMOY000251	GMOY000251	GFUI050346	ortholog_one2one	0.3853	0.834	1
TCONS_00001740	GMOY000251	GMOY000251	GFUI050346	ortholog_one2one	0.3853	0.834	1
TCONS_00001741	GMOY000251	GMOY000251	GFUI050346	ortholog_one2one	0.3853	0.834	1
TCONS_00001742	GMOY000251	GMOY000251	GFUI050346	ortholog_one2one	0.3853	0.834	1
TCONS_00001743	GMOY000251	GMOY000251	GFUI050346	ortholog_one2one	0.3853	0.834	1
TCONS_00001744	GMOY000251	GMOY000251	GFUI050346	ortholog_one2one	0.3853	0.834	1
TCONS_00001745	GMOY000251	GMOY000251	GFUI050346	ortholog_one2one	0.3853	0.834	1
TCONS_00001739	GMOY000251	GMOY000251	GFUI050346	ortholog_one2one	0.3853	0.834	1
TCONS_00001786	GMOY000252	GMOY000252	GFUI010677	ortholog_one2one	0.0498	0.2375	1
TCONS_00001788	GMOY000252	GMOY000252	GFUI010677	ortholog_one2one	0.0498	0.2375	1
TCONS_00001787	GMOY000252	GMOY000252	GFUI010677	ortholog_one2one	0.0498	0.2375	1
TCONS_00001785	GMOY000252	GMOY000252	GFUI010677	ortholog_one2one	0.0498	0.2375	1
TCONS_00001779	GMOY000252	GMOY000252	GFUI010677	ortholog_one2one	0.0498	0.2375	1
TCONS_00001783	GMOY000252	GMOY000252	GFUI010677	ortholog_one2one	0.0498	0.2375	1
TCONS_00001782	GMOY000252	GMOY000252	GFUI010677	ortholog_one2one	0.0498	0.2375	1
TCONS_00001781	GMOY000252	GMOY000252	GFUI010677	ortholog_one2one	0.0498	0.2375	1
TCONS_00001780	GMOY000252	GMOY000252	GFUI010677	ortholog_one2one	0.0498	0.2375	1
TCONS_00001778	GMOY000252	GMOY000252	GFUI010677	ortholog_one2one	0.0498	0.2375	1
TCONS_00001784	GMOY000252	GMOY000252	GFUI010677	ortholog_one2one	0.0498	0.2375	1
TCONS_00001768	GMOY000253	GMOY000253	GFUI010680	ortholog_one2one	0.0259	0.141	1
TCONS_00001770	GMOY000253	GMOY000253	GFUI010680	ortholog_one2one	0.0259	0.141	1
TCONS_00001769	GMOY000253	GMOY000253	GFUI010680	ortholog_one2one	0.0259	0.141	1
TCONS_00001767	GMOY000253	GMOY000253	GFUI010680	ortholog_one2one	0.0259	0.141	1
TCONS_00001761	GMOY000253	GMOY000253	GFUI010680	ortholog_one2one	0.0259	0.141	1
TCONS_00001765	GMOY000253	GMOY000253	GFUI010680	ortholog_one2one	0.0259	0.141	1
TCONS_00001764	GMOY000253	GMOY000253	GFUI010680	ortholog_one2one	0.0259	0.141	1
TCONS_00001763	GMOY000253	GMOY000253	GFUI010680	ortholog_one2one	0.0259	0.141	1
TCONS_00001762	GMOY000253	GMOY000253	GFUI010680	ortholog_one2one	0.0259	0.141	1
TCONS_00001766	GMOY000253	GMOY000253	GFUI010680	ortholog_one2one	0.0259	0.141	1
TCONS_00001760	GMOY000253	GMOY000253	GFUI010680	ortholog_one2one	0.0259	0.141	1
TCONS_00001789	GMOY000254	GMOY000254	GFUI010675	ortholog_one2one	0.0461	0.1893	1
TCONS_00001790	GMOY000254	GMOY000254	GFUI010675	ortholog_one2one	0.0461	0.1893	1
TCONS_00001791	GMOY000254	GMOY000254	GFUI010675	ortholog_one2one	0.0461	0.1893	1
TCONS_00001771	GMOY000255	GMOY000255	GFUI010681	ortholog_one2one	0.0072	0.13	1
TCONS_00001772	GMOY000255	GMOY000255	GFUI010681	ortholog_one2one	0.0072	0.13	1
TCONS_00001773	GMOY000256	GMOY000256	GFUI010676	ortholog_one2one	0.0046	0.0951	1
TCONS_00001793	GMOY000256	GMOY000256	GFUI010676	ortholog_one2one	0.0046	0.0951	1
TCONS_00001795	GMOY000256	GMOY000256	GFUI010676	ortholog_one2one	0.0046	0.0951	1
TCONS_00001794	GMOY000256	GMOY000256	GFUI010676	ortholog_one2one	0.0046	0.0951	1
TCONS_00001796	GMOY000256	GMOY000256	GFUI010676	ortholog_one2one	0.0046	0.0951	1
TCONS_00001807	GMOY000257	GMOY000257	GFUI010666	ortholog_one2one	0.1638	0.3807	1
TCONS_00001776	GMOY000257	GMOY000257	GFUI010666	ortholog_one2one	0.1638	0.3807	1
TCONS_00001775	GMOY000257	GMOY000257	GFUI010666	ortholog_one2one	0.1638	0.3807	1
TCONS_00001806	GMOY000257	GMOY000257	GFUI010666	ortholog_one2one	0.1638	0.3807	1
TCONS_00001802	GMOY000257	GMOY000257	GFUI010666	ortholog_one2one	0.1638	0.3807	1
TCONS_00001804	GMOY000257	GMOY000257	GFUI010666	ortholog_one2one	0.1638	0.3807	1
TCONS_00001803	GMOY000257	GMOY000257	GFUI010666	ortholog_one2one	0.1638	0.3807	1
TCONS_00001801	GMOY000257	GMOY000257	GFUI010666	ortholog_one2one	0.1638	0.3807	1
TCONS_00001800	GMOY000257	GMOY000257	GFUI010666	ortholog_one2one	0.1638	0.3807	1
TCONS_00001799	GMOY000257	GMOY000257	GFUI010666	ortholog_one2one	0.1638	0.3807	1
TCONS_00001805	GMOY000257	GMOY000257	GFUI010666	ortholog_one2one	0.1638	0.3807	1
TCONS_00001777	GMOY000258	GMOY000258	GFUI010669	ortholog_one2one	0.004	0.109	1
TCONS_00001808	GMOY000259	GMOY000259	GFUI010665	ortholog_one2one	0.0111	0.1839	1
TCONS_00001819	GMOY000260	GMOY000260	GFUI015459	ortholog_one2many	0.3295	0.4882	0
TCONS_00001820	GMOY000260	GMOY000260	GFUI015458	ortholog_one2many	0.0141	0.164	0
TCONS_00001820	GMOY000260	GMOY000260	GFUI015459	ortholog_one2many	0.3295	0.4882	0
TCONS_00001820	GMOY000260	GMOY000260	GFUI015447	ortholog_one2many	0.2785	0.7028	0
TCONS_00001819	GMOY000260	GMOY000260	GFUI015458	ortholog_one2many	0.0141	0.164	0
TCONS_00001819	GMOY000260	GMOY000260	GFUI015447	ortholog_one2many	0.2785	0.7028	0
TCONS_00001825	GMOY000260	GMOY000260	GFUI015459	ortholog_one2many	0.3295	0.4882	0
TCONS_00001823	GMOY000260	GMOY000260	GFUI015459	ortholog_one2many	0.3295	0.4882	0
TCONS_00001823	GMOY000260	GMOY000260	GFUI015447	ortholog_one2many	0.2785	0.7028	0
TCONS_00001823	GMOY000260	GMOY000260	GFUI015458	ortholog_one2many	0.0141	0.164	0
TCONS_00001824	GMOY000260	GMOY000260	GFUI015447	ortholog_one2many	0.2785	0.7028	0
TCONS_00001825	GMOY000260	GMOY000260	GFUI015458	ortholog_one2many	0.0141	0.164	0
TCONS_00001824	GMOY000260	GMOY000260	GFUI015458	ortholog_one2many	0.0141	0.164	0
TCONS_00001825	GMOY000260	GMOY000260	GFUI015447	ortholog_one2many	0.2785	0.7028	0
TCONS_00001824	GMOY000260	GMOY000260	GFUI015459	ortholog_one2many	0.3295	0.4882	0
TCONS_00001827	GMOY000261	GMOY000261	GFUI009993	ortholog_one2one	0.0235	0.2304	1
TCONS_00001850	GMOY000262	GMOY000262	GFUI018471	ortholog_one2one	0.0019	0.178	1
TCONS_00001852	GMOY000263						
TCONS_00001851	GMOY000263						
TCONS_00001849	GMOY000263						
TCONS_00001848	GMOY000263						
TCONS_00001847	GMOY000263						
TCONS_00001846	GMOY000263						
TCONS_00001844	GMOY000263						
TCONS_00001843	GMOY000263						
TCONS_00001842	GMOY000263						
TCONS_00001841	GMOY000263						
TCONS_00001840	GMOY000263						
TCONS_00001839	GMOY000263						
TCONS_00001838	GMOY000263						
TCONS_00001837	GMOY000263						
TCONS_00001836	GMOY000263						
TCONS_00001845	GMOY000263						
TCONS_00001855	GMOY000264	GMOY000264	GFUI024600	ortholog_one2one	0.0138	0.1535	1
TCONS_00001883	GMOY000265						
TCONS_00001877	GMOY000265						
TCONS_00001878	GMOY000265						
TCONS_00001893	GMOY000266	GMOY000266	GFUI013029	ortholog_one2many	0.9168	80.4473	0
TCONS_00001892	GMOY000266	GMOY000266	GFUI013029	ortholog_one2many	0.9168	80.4473	0
TCONS_00001879	GMOY000266	GMOY000266	GFUI013029	ortholog_one2many	0.9168	80.4473	0
TCONS_00001891	GMOY000266	GMOY000266	GFUI013029	ortholog_one2many	0.9168	80.4473	0
TCONS_00001884	GMOY000266	GMOY000266	GFUI013029	ortholog_one2many	0.9168	80.4473	0
TCONS_00001889	GMOY000266	GMOY000266	GFUI013029	ortholog_one2many	0.9168	80.4473	0
TCONS_00001888	GMOY000266	GMOY000266	GFUI013029	ortholog_one2many	0.9168	80.4473	0
TCONS_00001887	GMOY000266	GMOY000266	GFUI013029	ortholog_one2many	0.9168	80.4473	0
TCONS_00001886	GMOY000266	GMOY000266	GFUI013029	ortholog_one2many	0.9168	80.4473	0
TCONS_00001890	GMOY000266	GMOY000266	GFUI013029	ortholog_one2many	0.9168	80.4473	0
TCONS_00001885	GMOY000266	GMOY000266	GFUI013029	ortholog_one2many	0.9168	80.4473	0
TCONS_00001895	GMOY000267	GMOY000267	GFUI005809	ortholog_one2many	0.0398	0.191	0
TCONS_00001894	GMOY000267	GMOY000267	GFUI005809	ortholog_one2many	0.0398	0.191	0
TCONS_00001896	GMOY000268	GMOY000268	GFUI006151	ortholog_one2one	0.257	0.782	1
TCONS_00001897	GMOY000268	GMOY000268	GFUI006151	ortholog_one2one	0.257	0.782	1
TCONS_00001920	GMOY000269						
TCONS_00001919	GMOY000269						
TCONS_00001916	GMOY000269						
TCONS_00001915	GMOY000269						
TCONS_00001914	GMOY000269						
TCONS_00001912	GMOY000269						
TCONS_00001909	GMOY000269						
TCONS_00001910	GMOY000269						
TCONS_00001908	GMOY000269						
TCONS_00001907	GMOY000269						
TCONS_00001906	GMOY000269						
TCONS_00001905	GMOY000269						
TCONS_00001904	GMOY000269						
TCONS_00001911	GMOY000269						
TCONS_00001918	GMOY000270	GMOY000270	GFUI042261	ortholog_one2one	0.0202	0.2279	1
TCONS_00001913	GMOY000270	GMOY000270	GFUI042261	ortholog_one2one	0.0202	0.2279	1
TCONS_00001917	GMOY000270	GMOY000270	GFUI042261	ortholog_one2one	0.0202	0.2279	1
TCONS_00001931	GMOY000271	GMOY000271	GFUI004751	ortholog_one2one	0.0249	0.1781	1
TCONS_00001928	GMOY000271	GMOY000271	GFUI004751	ortholog_one2one	0.0249	0.1781	1
TCONS_00001927	GMOY000271	GMOY000271	GFUI004751	ortholog_one2one	0.0249	0.1781	1
TCONS_00001922	GMOY000271	GMOY000271	GFUI004751	ortholog_one2one	0.0249	0.1781	1
TCONS_00001925	GMOY000271	GMOY000271	GFUI004751	ortholog_one2one	0.0249	0.1781	1
TCONS_00001924	GMOY000271	GMOY000271	GFUI004751	ortholog_one2one	0.0249	0.1781	1
TCONS_00001930	GMOY000271	GMOY000271	GFUI004751	ortholog_one2one	0.0249	0.1781	1
TCONS_00001923	GMOY000271	GMOY000271	GFUI004751	ortholog_one2one	0.0249	0.1781	1
TCONS_00001926	GMOY000271	GMOY000271	GFUI004751	ortholog_one2one	0.0249	0.1781	1
TCONS_00001932	GMOY000272	GMOY000272	GFUI004753	ortholog_one2one	0.0333	0.1877	1
TCONS_00001933	GMOY000272	GMOY000272	GFUI004753	ortholog_one2one	0.0333	0.1877	1
TCONS_00001935	GMOY000273	GMOY000273	GFUI042707	ortholog_one2one	0.0123	0.1432	1
TCONS_00001941	GMOY000274	GMOY000274	GFUI042713	ortholog_one2one	0.0247	0.3285	1
TCONS_00001942	GMOY000274	GMOY000274	GFUI042713	ortholog_one2one	0.0247	0.3285	1
TCONS_00001936	GMOY000275	GMOY000275	GFUI042710	ortholog_one2one	0.0117	0.2218	1
TCONS_00001937	GMOY000275	GMOY000275	GFUI042710	ortholog_one2one	0.0117	0.2218	1
TCONS_00001938	GMOY000275	GMOY000275	GFUI042710	ortholog_one2one	0.0117	0.2218	1
TCONS_00001939	GMOY000275	GMOY000275	GFUI042710	ortholog_one2one	0.0117	0.2218	1
TCONS_00001947	GMOY000276	GMOY000276	GFUI042720	ortholog_one2one	0.0345	0.1795	1
TCONS_00001943	GMOY000276	GMOY000276	GFUI042720	ortholog_one2one	0.0345	0.1795	1
TCONS_00001945	GMOY000276	GMOY000276	GFUI042720	ortholog_one2one	0.0345	0.1795	1
TCONS_00001944	GMOY000276	GMOY000276	GFUI042720	ortholog_one2one	0.0345	0.1795	1
TCONS_00001946	GMOY000276	GMOY000276	GFUI042720	ortholog_one2one	0.0345	0.1795	1
TCONS_00001940	GMOY000277	GMOY000277	GFUI042711	ortholog_one2one	0.0176	0.1541	1
TCONS_00001960	GMOY000278	GMOY000278	GFUI027223	ortholog_one2one	0.3158	0.2828	1
TCONS_00001991	GMOY000278	GMOY000278	GFUI027223	ortholog_one2one	0.3158	0.2828	1
TCONS_00001990	GMOY000278	GMOY000278	GFUI027223	ortholog_one2one	0.3158	0.2828	1
TCONS_00001961	GMOY000278	GMOY000278	GFUI027223	ortholog_one2one	0.3158	0.2828	1
TCONS_00001959	GMOY000278	GMOY000278	GFUI027223	ortholog_one2one	0.3158	0.2828	1
TCONS_00001952	GMOY000278	GMOY000278	GFUI027223	ortholog_one2one	0.3158	0.2828	1
TCONS_00001957	GMOY000278	GMOY000278	GFUI027223	ortholog_one2one	0.3158	0.2828	1
TCONS_00001956	GMOY000278	GMOY000278	GFUI027223	ortholog_one2one	0.3158	0.2828	1
TCONS_00001955	GMOY000278	GMOY000278	GFUI027223	ortholog_one2one	0.3158	0.2828	1
TCONS_00001954	GMOY000278	GMOY000278	GFUI027223	ortholog_one2one	0.3158	0.2828	1
TCONS_00001953	GMOY000278	GMOY000278	GFUI027223	ortholog_one2one	0.3158	0.2828	1
TCONS_00001958	GMOY000278	GMOY000278	GFUI027223	ortholog_one2one	0.3158	0.2828	1
TCONS_00001983	GMOY000279	GMOY000279	GFUI027198	ortholog_one2one	0.0289	0.2089	1
TCONS_00001987	GMOY000279	GMOY000279	GFUI027198	ortholog_one2one	0.0289	0.2089	1
TCONS_00001986	GMOY000279	GMOY000279	GFUI027198	ortholog_one2one	0.0289	0.2089	1
TCONS_00001985	GMOY000279	GMOY000279	GFUI027198	ortholog_one2one	0.0289	0.2089	1
TCONS_00001984	GMOY000279	GMOY000279	GFUI027198	ortholog_one2one	0.0289	0.2089	1
TCONS_00001980	GMOY000279	GMOY000279	GFUI027198	ortholog_one2one	0.0289	0.2089	1
TCONS_00001963	GMOY000279	GMOY000279	GFUI027198	ortholog_one2one	0.0289	0.2089	1
TCONS_00001974	GMOY000279	GMOY000279	GFUI027198	ortholog_one2one	0.0289	0.2089	1
TCONS_00001973	GMOY000279	GMOY000279	GFUI027198	ortholog_one2one	0.0289	0.2089	1
TCONS_00001969	GMOY000279	GMOY000279	GFUI027198	ortholog_one2one	0.0289	0.2089	1
TCONS_00001966	GMOY000279	GMOY000279	GFUI027198	ortholog_one2one	0.0289	0.2089	1
TCONS_00001965	GMOY000279	GMOY000279	GFUI027198	ortholog_one2one	0.0289	0.2089	1
TCONS_00001964	GMOY000279	GMOY000279	GFUI027198	ortholog_one2one	0.0289	0.2089	1
TCONS_00001975	GMOY000279	GMOY000279	GFUI027198	ortholog_one2one	0.0289	0.2089	1
TCONS_00001988	GMOY000280						
TCONS_00002009	GMOY000281	GMOY000281	GFUI027189	ortholog_one2one	0.0012	0.1119	1
TCONS_00002008	GMOY000281	GMOY000281	GFUI027189	ortholog_one2one	0.0012	0.1119	1
TCONS_00002004	GMOY000281	GMOY000281	GFUI027189	ortholog_one2one	0.0012	0.1119	1
TCONS_00002006	GMOY000281	GMOY000281	GFUI027189	ortholog_one2one	0.0012	0.1119	1
TCONS_00002007	GMOY000281	GMOY000281	GFUI027189	ortholog_one2one	0.0012	0.1119	1
TCONS_00002005	GMOY000281	GMOY000281	GFUI027189	ortholog_one2one	0.0012	0.1119	1
TCONS_00002012	GMOY000282						
TCONS_00002013	GMOY000282						
TCONS_00002015	GMOY000282						
TCONS_00002014	GMOY000283	GMOY000283	GFUI035965	ortholog_one2one	0.0137	0.1874	1
TCONS_00002017	GMOY000284	GMOY000284	GFUI051508	ortholog_one2one	0.0246	0.0829	1
TCONS_00002018	GMOY000284	GMOY000284	GFUI051508	ortholog_one2one	0.0246	0.0829	1
TCONS_00002016	GMOY000285						
TCONS_00002036	GMOY000286	GMOY000286	GFUI035056	ortholog_one2one	0.0457	0.2245	1
TCONS_00002037	GMOY000286	GMOY000286	GFUI035056	ortholog_one2one	0.0457	0.2245	1
TCONS_00002042	GMOY000286	GMOY000286	GFUI035056	ortholog_one2one	0.0457	0.2245	1
TCONS_00002039	GMOY000286	GMOY000286	GFUI035056	ortholog_one2one	0.0457	0.2245	1
TCONS_00002040	GMOY000286	GMOY000286	GFUI035056	ortholog_one2one	0.0457	0.2245	1
TCONS_00002041	GMOY000286	GMOY000286	GFUI035056	ortholog_one2one	0.0457	0.2245	1
TCONS_00002038	GMOY000286	GMOY000286	GFUI035056	ortholog_one2one	0.0457	0.2245	1
TCONS_00002034	GMOY000286	GMOY000286	GFUI035056	ortholog_one2one	0.0457	0.2245	1
TCONS_00002035	GMOY000286	GMOY000286	GFUI035056	ortholog_one2one	0.0457	0.2245	1
TCONS_00002032	GMOY000286	GMOY000286	GFUI035056	ortholog_one2one	0.0457	0.2245	1
TCONS_00002033	GMOY000286	GMOY000286	GFUI035056	ortholog_one2one	0.0457	0.2245	1
TCONS_00002023	GMOY000286	GMOY000286	GFUI035056	ortholog_one2one	0.0457	0.2245	1
TCONS_00002024	GMOY000286	GMOY000286	GFUI035056	ortholog_one2one	0.0457	0.2245	1
TCONS_00002025	GMOY000286	GMOY000286	GFUI035056	ortholog_one2one	0.0457	0.2245	1
TCONS_00002030	GMOY000286	GMOY000286	GFUI035056	ortholog_one2one	0.0457	0.2245	1
TCONS_00002027	GMOY000286	GMOY000286	GFUI035056	ortholog_one2one	0.0457	0.2245	1
TCONS_00002028	GMOY000286	GMOY000286	GFUI035056	ortholog_one2one	0.0457	0.2245	1
TCONS_00002029	GMOY000286	GMOY000286	GFUI035056	ortholog_one2one	0.0457	0.2245	1
TCONS_00002031	GMOY000286	GMOY000286	GFUI035056	ortholog_one2one	0.0457	0.2245	1
TCONS_00002026	GMOY000286	GMOY000286	GFUI035056	ortholog_one2one	0.0457	0.2245	1
TCONS_00002051	GMOY000287	GMOY000287	GFUI049405	ortholog_many2many	0.0447	0.2125	1
TCONS_00002051	GMOY000287	GMOY000287	GFUI049404	ortholog_many2many	0.036	0.1924	1
TCONS_00002050	GMOY000287	GMOY000287	GFUI049405	ortholog_many2many	0.0447	0.2125	1
TCONS_00002049	GMOY000287	GMOY000287	GFUI049405	ortholog_many2many	0.0447	0.2125	1
TCONS_00002048	GMOY000287	GMOY000287	GFUI049405	ortholog_many2many	0.0447	0.2125	1
TCONS_00002048	GMOY000287	GMOY000287	GFUI049404	ortholog_many2many	0.036	0.1924	1
TCONS_00002050	GMOY000287	GMOY000287	GFUI049404	ortholog_many2many	0.036	0.1924	1
TCONS_00002049	GMOY000287	GMOY000287	GFUI049404	ortholog_many2many	0.036	0.1924	1
TCONS_00002052	GMOY000288						
TCONS_00002053	GMOY000288						
TCONS_00002054	GMOY000288						
TCONS_00002055	GMOY000288						
TCONS_00002057	GMOY000289						
TCONS_00002056	GMOY000289						
TCONS_00002058	GMOY000290	GMOY000290	GFUI036030	ortholog_one2one	0.3106	0.5647	1
TCONS_00002073	GMOY000291						
TCONS_00002072	GMOY000292	GMOY000292	GFUI002365	ortholog_one2one	0.0279	0.1331	1
TCONS_00002070	GMOY000292	GMOY000292	GFUI002365	ortholog_one2one	0.0279	0.1331	1
TCONS_00002071	GMOY000292	GMOY000292	GFUI002365	ortholog_one2one	0.0279	0.1331	1
TCONS_00002076	GMOY000293	GMOY000293	GFUI043537	ortholog_one2one	0	0	1
TCONS_00002077	GMOY000293	GMOY000293	GFUI043537	ortholog_one2one	0	0	1
TCONS_00002078	GMOY000293	GMOY000293	GFUI043537	ortholog_one2one	0	0	1
TCONS_00002079	GMOY000293	GMOY000293	GFUI043537	ortholog_one2one	0	0	1
TCONS_00002082	GMOY000293	GMOY000293	GFUI043537	ortholog_one2one	0	0	1
TCONS_00002083	GMOY000293	GMOY000293	GFUI043537	ortholog_one2one	0	0	1
TCONS_00002084	GMOY000293	GMOY000293	GFUI043537	ortholog_one2one	0	0	1
TCONS_00002085	GMOY000293	GMOY000293	GFUI043537	ortholog_one2one	0	0	1
TCONS_00002086	GMOY000293	GMOY000293	GFUI043537	ortholog_one2one	0	0	1
TCONS_00002087	GMOY000293	GMOY000293	GFUI043537	ortholog_one2one	0	0	1
TCONS_00002088	GMOY000293	GMOY000293	GFUI043537	ortholog_one2one	0	0	1
TCONS_00002080	GMOY000293	GMOY000293	GFUI043537	ortholog_one2one	0	0	1
TCONS_00002081	GMOY000293	GMOY000293	GFUI043537	ortholog_one2one	0	0	1
TCONS_00002095	GMOY000294	GMOY000294	GFUI043533	ortholog_one2one	0.0237	0.1894	1
TCONS_00002096	GMOY000294	GMOY000294	GFUI043533	ortholog_one2one	0.0237	0.1894	1
TCONS_00002097	GMOY000294	GMOY000294	GFUI043533	ortholog_one2one	0.0237	0.1894	1
TCONS_00002098	GMOY000294	GMOY000294	GFUI043533	ortholog_one2one	0.0237	0.1894	1
TCONS_00002089	GMOY000295	GMOY000295	GFUI043530	ortholog_one2one	0.0237	0.1656	1
TCONS_00002099	GMOY000296	GMOY000296	GFUI043534	ortholog_one2one	0.0049	0.164	1
TCONS_00002100	GMOY000296	GMOY000296	GFUI043534	ortholog_one2one	0.0049	0.164	1
TCONS_00002090	GMOY000297						
TCONS_00002091	GMOY000297						
TCONS_00002092	GMOY000297						
TCONS_00002093	GMOY000297						
TCONS_00002094	GMOY000297						
TCONS_00002137	GMOY000298	GMOY000298	GFUI022861	ortholog_one2one	0.0233	0.1428	1
TCONS_00002109	GMOY000298	GMOY000298	GFUI022861	ortholog_one2one	0.0233	0.1428	1
TCONS_00002138	GMOY000298	GMOY000298	GFUI022861	ortholog_one2one	0.0233	0.1428	1
TCONS_00002136	GMOY000298	GMOY000298	GFUI022861	ortholog_one2one	0.0233	0.1428	1
TCONS_00002131	GMOY000298	GMOY000298	GFUI022861	ortholog_one2one	0.0233	0.1428	1
TCONS_00002133	GMOY000298	GMOY000298	GFUI022861	ortholog_one2one	0.0233	0.1428	1
TCONS_00002132	GMOY000298	GMOY000298	GFUI022861	ortholog_one2one	0.0233	0.1428	1
TCONS_00002134	GMOY000298	GMOY000298	GFUI022861	ortholog_one2one	0.0233	0.1428	1
TCONS_00002139	GMOY000299	GMOY000299	GFUI022864	ortholog_one2one	0.0905	0.2772	1
TCONS_00002111	GMOY000299	GMOY000299	GFUI022864	ortholog_one2one	0.0905	0.2772	1
TCONS_00002112	GMOY000299	GMOY000299	GFUI022864	ortholog_one2one	0.0905	0.2772	1
TCONS_00002142	GMOY000300	GMOY000300	GFUI022859	ortholog_one2one	0.0632	0.2135	1
TCONS_00002117	GMOY000300	GMOY000300	GFUI022859	ortholog_one2one	0.0632	0.2135	1
TCONS_00002141	GMOY000300	GMOY000300	GFUI022859	ortholog_one2one	0.0632	0.2135	1
TCONS_00002116	GMOY000300	GMOY000300	GFUI022859	ortholog_one2one	0.0632	0.2135	1
TCONS_00002140	GMOY000300	GMOY000300	GFUI022859	ortholog_one2one	0.0632	0.2135	1
TCONS_00002114	GMOY000300	GMOY000300	GFUI022859	ortholog_one2one	0.0632	0.2135	1
TCONS_00002113	GMOY000300	GMOY000300	GFUI022859	ortholog_one2one	0.0632	0.2135	1
TCONS_00002110	GMOY000300	GMOY000300	GFUI022859	ortholog_one2one	0.0632	0.2135	1
TCONS_00002115	GMOY000300	GMOY000300	GFUI022859	ortholog_one2one	0.0632	0.2135	1
TCONS_00002122	GMOY000301	GMOY000301	GFUI003325	ortholog_one2many	0.0213	0.2198	1
TCONS_00002119	GMOY000301	GMOY000301	GFUI003325	ortholog_one2many	0.0213	0.2198	1
TCONS_00002120	GMOY000301	GMOY000301	GFUI003325	ortholog_one2many	0.0213	0.2198	1
TCONS_00002144	GMOY000301	GMOY000301	GFUI003325	ortholog_one2many	0.0213	0.2198	1
TCONS_00002121	GMOY000301	GMOY000301	GFUI003325	ortholog_one2many	0.0213	0.2198	1
TCONS_00002123	GMOY000302	GMOY000302	GFUI022436	ortholog_one2many	0.3145	0.4246	1
TCONS_00002123	GMOY000302	GMOY000302	GFUI042165	ortholog_one2many	0.069	0.213	1
TCONS_00002145	GMOY000303	GMOY000303	GFUI003326	ortholog_one2one	0.0503	0.1939	1
TCONS_00002146	GMOY000303	GMOY000303	GFUI003326	ortholog_one2one	0.0503	0.1939	1
TCONS_00002124	GMOY000304	GMOY000304	GFUI042478	ortholog_one2one	0.008	0.1015	1
TCONS_00002125	GMOY000304	GMOY000304	GFUI042478	ortholog_one2one	0.008	0.1015	1
TCONS_00002126	GMOY000304	GMOY000304	GFUI042478	ortholog_one2one	0.008	0.1015	1
TCONS_00002155	GMOY000305	GMOY000305	GFUI024255	ortholog_one2many	0.2564	81.5064	0
TCONS_00002165	GMOY000306	GMOY000306	GFUI018282	ortholog_one2many	0.5307	62.2368	0
TCONS_00002169	GMOY000307	GMOY000307	GFUI027671	ortholog_one2one	0.0119	0.1213	1
TCONS_00002168	GMOY000307	GMOY000307	GFUI027671	ortholog_one2one	0.0119	0.1213	1
TCONS_00002167	GMOY000307	GMOY000307	GFUI027671	ortholog_one2one	0.0119	0.1213	1
TCONS_00002166	GMOY000307	GMOY000307	GFUI027671	ortholog_one2one	0.0119	0.1213	1
TCONS_00002163	GMOY000307	GMOY000307	GFUI027671	ortholog_one2one	0.0119	0.1213	1
TCONS_00002162	GMOY000307	GMOY000307	GFUI027671	ortholog_one2one	0.0119	0.1213	1
TCONS_00002161	GMOY000307	GMOY000307	GFUI027671	ortholog_one2one	0.0119	0.1213	1
TCONS_00002164	GMOY000307	GMOY000307	GFUI027671	ortholog_one2one	0.0119	0.1213	1
TCONS_00002173	GMOY000308						
TCONS_00002174	GMOY000308						
TCONS_00002175	GMOY000308						
TCONS_00002181	GMOY000308						
TCONS_00002187	GMOY000309	GMOY000309	GFUI046677	ortholog_one2one	0.03	0.1405	1
TCONS_00002197	GMOY000310	GMOY000310	GFUI046683	ortholog_one2one	0.0749	0.177	1
TCONS_00002200	GMOY000310	GMOY000310	GFUI046683	ortholog_one2one	0.0749	0.177	1
TCONS_00002199	GMOY000310	GMOY000310	GFUI046683	ortholog_one2one	0.0749	0.177	1
TCONS_00002188	GMOY000310	GMOY000310	GFUI046683	ortholog_one2one	0.0749	0.177	1
TCONS_00002196	GMOY000310	GMOY000310	GFUI046683	ortholog_one2one	0.0749	0.177	1
TCONS_00002198	GMOY000310	GMOY000310	GFUI046683	ortholog_one2one	0.0749	0.177	1
TCONS_00002194	GMOY000310	GMOY000310	GFUI046683	ortholog_one2one	0.0749	0.177	1
TCONS_00002193	GMOY000310	GMOY000310	GFUI046683	ortholog_one2one	0.0749	0.177	1
TCONS_00002192	GMOY000310	GMOY000310	GFUI046683	ortholog_one2one	0.0749	0.177	1
TCONS_00002195	GMOY000310	GMOY000310	GFUI046683	ortholog_one2one	0.0749	0.177	1
TCONS_00002205	GMOY000311	GMOY000311	GFUI027480	ortholog_one2one	0.0728	0.2514	1
TCONS_00002209	GMOY000312	GMOY000312	GFUI048961	ortholog_one2one	0.0157	0.1328	1
TCONS_00002210	GMOY000312	GMOY000312	GFUI048961	ortholog_one2one	0.0157	0.1328	1
TCONS_00002211	GMOY000312	GMOY000312	GFUI048961	ortholog_one2one	0.0157	0.1328	1
TCONS_00002212	GMOY000312	GMOY000312	GFUI048961	ortholog_one2one	0.0157	0.1328	1
TCONS_00002213	GMOY000312	GMOY000312	GFUI048961	ortholog_one2one	0.0157	0.1328	1
TCONS_00002214	GMOY000313	GMOY000313	GFUI048969	ortholog_one2one	0.0463	0.1847	1
TCONS_00002241	GMOY000314	GMOY000314	GFUI020996	ortholog_one2one	0.085	0.3125	1
TCONS_00002242	GMOY000314	GMOY000314	GFUI020996	ortholog_one2one	0.085	0.3125	1
TCONS_00002243	GMOY000314	GMOY000314	GFUI020996	ortholog_one2one	0.085	0.3125	1
TCONS_00002223	GMOY000314	GMOY000314	GFUI020996	ortholog_one2one	0.085	0.3125	1
TCONS_00002244	GMOY000314	GMOY000314	GFUI020996	ortholog_one2one	0.085	0.3125	1
TCONS_00002240	GMOY000314	GMOY000314	GFUI020996	ortholog_one2one	0.085	0.3125	1
TCONS_00002238	GMOY000314	GMOY000314	GFUI020996	ortholog_one2one	0.085	0.3125	1
TCONS_00002237	GMOY000314	GMOY000314	GFUI020996	ortholog_one2one	0.085	0.3125	1
TCONS_00002236	GMOY000314	GMOY000314	GFUI020996	ortholog_one2one	0.085	0.3125	1
TCONS_00002235	GMOY000314	GMOY000314	GFUI020996	ortholog_one2one	0.085	0.3125	1
TCONS_00002233	GMOY000314	GMOY000314	GFUI020996	ortholog_one2one	0.085	0.3125	1
TCONS_00002234	GMOY000314	GMOY000314	GFUI020996	ortholog_one2one	0.085	0.3125	1
TCONS_00002239	GMOY000314	GMOY000314	GFUI020996	ortholog_one2one	0.085	0.3125	1
TCONS_00002222	GMOY000314	GMOY000314	GFUI020996	ortholog_one2one	0.085	0.3125	1
TCONS_00002224	GMOY000315	GMOY000315	GFUI020994	ortholog_one2one	0.0217	0.2045	1
TCONS_00002245	GMOY000315	GMOY000315	GFUI020994	ortholog_one2one	0.0217	0.2045	1
TCONS_00002246	GMOY000316	GMOY000316	GFUI020995	ortholog_one2one	0.0347	0.1964	1
TCONS_00002228	GMOY000317	GMOY000317	GFUI021000	ortholog_one2many	0.0856	0.3889	1
TCONS_00002227	GMOY000317	GMOY000317	GFUI021000	ortholog_one2many	0.0856	0.3889	1
TCONS_00002225	GMOY000317	GMOY000317	GFUI021000	ortholog_one2many	0.0856	0.3889	1
TCONS_00002226	GMOY000317	GMOY000317	GFUI021000	ortholog_one2many	0.0856	0.3889	1
TCONS_00002272	GMOY000318	GMOY000318	GFUI045397	ortholog_one2many	0.2008	0.3485	1
TCONS_00002266	GMOY000318	GMOY000318	GFUI045397	ortholog_one2many	0.2008	0.3485	1
TCONS_00002275	GMOY000318	GMOY000318	GFUI045397	ortholog_one2many	0.2008	0.3485	1
TCONS_00002274	GMOY000318	GMOY000318	GFUI045397	ortholog_one2many	0.2008	0.3485	1
TCONS_00002271	GMOY000318	GMOY000318	GFUI045397	ortholog_one2many	0.2008	0.3485	1
TCONS_00002273	GMOY000318	GMOY000318	GFUI045397	ortholog_one2many	0.2008	0.3485	1
TCONS_00002267	GMOY000319						
TCONS_00002270	GMOY000320						
TCONS_00002269	GMOY000320						
TCONS_00002268	GMOY000320						
TCONS_00002290	GMOY000321						
TCONS_00002289	GMOY000321						
TCONS_00002291	GMOY000321						
TCONS_00002278	GMOY000322						
TCONS_00002277	GMOY000322						
TCONS_00002279	GMOY000322						
TCONS_00002276	GMOY000322						
TCONS_00002292	GMOY000323						
TCONS_00002293	GMOY000323						
TCONS_00002294	GMOY000323						
TCONS_00002295	GMOY000323						
TCONS_00002296	GMOY000323						
TCONS_00002297	GMOY000323						
TCONS_00002298	GMOY000323						
TCONS_00002299	GMOY000324	GMOY000324	GFUI049038	ortholog_one2one	0.0244	0.1797	1
TCONS_00002300	GMOY000324	GMOY000324	GFUI049038	ortholog_one2one	0.0244	0.1797	1
TCONS_00002301	GMOY000324	GMOY000324	GFUI049038	ortholog_one2one	0.0244	0.1797	1
TCONS_00002280	GMOY000325	GMOY000325	GFUI036187	ortholog_one2one	0.0033	0.076	1
TCONS_00002281	GMOY000326						
TCONS_00002282	GMOY000327	GMOY000327	GFUI036186	ortholog_one2one	0.0541	0.2167	1
TCONS_00002309	GMOY000327	GMOY000327	GFUI036186	ortholog_one2one	0.0541	0.2167	1
TCONS_00002308	GMOY000327	GMOY000327	GFUI036186	ortholog_one2one	0.0541	0.2167	1
TCONS_00002305	GMOY000327	GMOY000327	GFUI036186	ortholog_one2one	0.0541	0.2167	1
TCONS_00002310	GMOY000327	GMOY000327	GFUI036186	ortholog_one2one	0.0541	0.2167	1
TCONS_00002283	GMOY000327	GMOY000327	GFUI036186	ortholog_one2one	0.0541	0.2167	1
TCONS_00002306	GMOY000327	GMOY000327	GFUI036186	ortholog_one2one	0.0541	0.2167	1
TCONS_00002303	GMOY000327	GMOY000327	GFUI036186	ortholog_one2one	0.0541	0.2167	1
TCONS_00002302	GMOY000327	GMOY000327	GFUI036186	ortholog_one2one	0.0541	0.2167	1
TCONS_00002304	GMOY000327	GMOY000327	GFUI036186	ortholog_one2one	0.0541	0.2167	1
TCONS_00002307	GMOY000327	GMOY000327	GFUI036186	ortholog_one2one	0.0541	0.2167	1
TCONS_00002312	GMOY000328	GMOY000328	GFUI036173	ortholog_one2one	0.0047	0.145	1
TCONS_00002288	GMOY000328	GMOY000328	GFUI036173	ortholog_one2one	0.0047	0.145	1
TCONS_00002284	GMOY000328	GMOY000328	GFUI036173	ortholog_one2one	0.0047	0.145	1
TCONS_00002285	GMOY000328	GMOY000328	GFUI036173	ortholog_one2one	0.0047	0.145	1
TCONS_00002311	GMOY000328	GMOY000328	GFUI036173	ortholog_one2one	0.0047	0.145	1
TCONS_00002287	GMOY000328	GMOY000328	GFUI036173	ortholog_one2one	0.0047	0.145	1
TCONS_00002286	GMOY000328	GMOY000328	GFUI036173	ortholog_one2one	0.0047	0.145	1
TCONS_00002316	GMOY000329						
TCONS_00002334	GMOY000330						
TCONS_00002335	GMOY000330						
TCONS_00002329	GMOY000330						
TCONS_00002336	GMOY000330						
TCONS_00002330	GMOY000331	GMOY000331	GFUI014220	ortholog_one2one	0.0038	0.1295	1
TCONS_00002337	GMOY000331	GMOY000331	GFUI014220	ortholog_one2one	0.0038	0.1295	1
TCONS_00002338	GMOY000331	GMOY000331	GFUI014220	ortholog_one2one	0.0038	0.1295	1
TCONS_00002358	GMOY000332	GMOY000332	GFUI016226	ortholog_one2many	0.0891	0.2494	0
TCONS_00002353	GMOY000332	GMOY000332	GFUI016226	ortholog_one2many	0.0891	0.2494	0
TCONS_00002353	GMOY000332	GMOY000332	GFUI016227	ortholog_one2many	0.0618	0.3034	0
TCONS_00002352	GMOY000332	GMOY000332	GFUI016226	ortholog_one2many	0.0891	0.2494	0
TCONS_00002352	GMOY000332	GMOY000332	GFUI016227	ortholog_one2many	0.0618	0.3034	0
TCONS_00002351	GMOY000332	GMOY000332	GFUI016226	ortholog_one2many	0.0891	0.2494	0
TCONS_00002351	GMOY000332	GMOY000332	GFUI016227	ortholog_one2many	0.0618	0.3034	0
TCONS_00002350	GMOY000332	GMOY000332	GFUI016226	ortholog_one2many	0.0891	0.2494	0
TCONS_00002355	GMOY000332	GMOY000332	GFUI016227	ortholog_one2many	0.0618	0.3034	0
TCONS_00002359	GMOY000332	GMOY000332	GFUI016226	ortholog_one2many	0.0891	0.2494	0
TCONS_00002349	GMOY000332	GMOY000332	GFUI016226	ortholog_one2many	0.0891	0.2494	0
TCONS_00002349	GMOY000332	GMOY000332	GFUI016227	ortholog_one2many	0.0618	0.3034	0
TCONS_00002348	GMOY000332	GMOY000332	GFUI016226	ortholog_one2many	0.0891	0.2494	0
TCONS_00002348	GMOY000332	GMOY000332	GFUI016227	ortholog_one2many	0.0618	0.3034	0
TCONS_00002347	GMOY000332	GMOY000332	GFUI016226	ortholog_one2many	0.0891	0.2494	0
TCONS_00002347	GMOY000332	GMOY000332	GFUI016227	ortholog_one2many	0.0618	0.3034	0
TCONS_00002346	GMOY000332	GMOY000332	GFUI016226	ortholog_one2many	0.0891	0.2494	0
TCONS_00002355	GMOY000332	GMOY000332	GFUI016226	ortholog_one2many	0.0891	0.2494	0
TCONS_00002356	GMOY000332	GMOY000332	GFUI016227	ortholog_one2many	0.0618	0.3034	0
TCONS_00002356	GMOY000332	GMOY000332	GFUI016226	ortholog_one2many	0.0891	0.2494	0
TCONS_00002357	GMOY000332	GMOY000332	GFUI016227	ortholog_one2many	0.0618	0.3034	0
TCONS_00002357	GMOY000332	GMOY000332	GFUI016226	ortholog_one2many	0.0891	0.2494	0
TCONS_00002358	GMOY000332	GMOY000332	GFUI016227	ortholog_one2many	0.0618	0.3034	0
TCONS_00002359	GMOY000332	GMOY000332	GFUI016227	ortholog_one2many	0.0618	0.3034	0
TCONS_00002345	GMOY000332	GMOY000332	GFUI016226	ortholog_one2many	0.0891	0.2494	0
TCONS_00002346	GMOY000332	GMOY000332	GFUI016227	ortholog_one2many	0.0618	0.3034	0
TCONS_00002350	GMOY000332	GMOY000332	GFUI016227	ortholog_one2many	0.0618	0.3034	0
TCONS_00002344	GMOY000332	GMOY000332	GFUI016226	ortholog_one2many	0.0891	0.2494	0
TCONS_00002343	GMOY000332	GMOY000332	GFUI016226	ortholog_one2many	0.0891	0.2494	0
TCONS_00002343	GMOY000332	GMOY000332	GFUI016227	ortholog_one2many	0.0618	0.3034	0
TCONS_00002342	GMOY000332	GMOY000332	GFUI016226	ortholog_one2many	0.0891	0.2494	0
TCONS_00002342	GMOY000332	GMOY000332	GFUI016227	ortholog_one2many	0.0618	0.3034	0
TCONS_00002341	GMOY000332	GMOY000332	GFUI016226	ortholog_one2many	0.0891	0.2494	0
TCONS_00002345	GMOY000332	GMOY000332	GFUI016227	ortholog_one2many	0.0618	0.3034	0
TCONS_00002341	GMOY000332	GMOY000332	GFUI016227	ortholog_one2many	0.0618	0.3034	0
TCONS_00002366	GMOY000332	GMOY000332	GFUI016227	ortholog_one2many	0.0618	0.3034	0
TCONS_00002354	GMOY000332	GMOY000332	GFUI016226	ortholog_one2many	0.0891	0.2494	0
TCONS_00002344	GMOY000332	GMOY000332	GFUI016227	ortholog_one2many	0.0618	0.3034	0
TCONS_00002354	GMOY000332	GMOY000332	GFUI016227	ortholog_one2many	0.0618	0.3034	0
TCONS_00002362	GMOY000332	GMOY000332	GFUI016227	ortholog_one2many	0.0618	0.3034	0
TCONS_00002361	GMOY000332	GMOY000332	GFUI016226	ortholog_one2many	0.0891	0.2494	0
TCONS_00002361	GMOY000332	GMOY000332	GFUI016227	ortholog_one2many	0.0618	0.3034	0
TCONS_00002360	GMOY000332	GMOY000332	GFUI016226	ortholog_one2many	0.0891	0.2494	0
TCONS_00002366	GMOY000332	GMOY000332	GFUI016226	ortholog_one2many	0.0891	0.2494	0
TCONS_00002360	GMOY000332	GMOY000332	GFUI016227	ortholog_one2many	0.0618	0.3034	0
TCONS_00002362	GMOY000332	GMOY000332	GFUI016226	ortholog_one2many	0.0891	0.2494	0
TCONS_00002373	GMOY000333	GMOY000333	GFUI016220	ortholog_one2one	0.0472	0.1771	1
TCONS_00002376	GMOY000333	GMOY000333	GFUI016220	ortholog_one2one	0.0472	0.1771	1
TCONS_00002375	GMOY000333	GMOY000333	GFUI016220	ortholog_one2one	0.0472	0.1771	1
TCONS_00002374	GMOY000333	GMOY000333	GFUI016220	ortholog_one2one	0.0472	0.1771	1
TCONS_00002394	GMOY000334	GMOY000334	GFUI020520	ortholog_one2one	0.0331	0.0912	1
TCONS_00002393	GMOY000334	GMOY000334	GFUI020520	ortholog_one2one	0.0331	0.0912	1
TCONS_00002388	GMOY000334	GMOY000334	GFUI020520	ortholog_one2one	0.0331	0.0912	1
TCONS_00002387	GMOY000334	GMOY000334	GFUI020520	ortholog_one2one	0.0331	0.0912	1
TCONS_00002386	GMOY000334	GMOY000334	GFUI020520	ortholog_one2one	0.0331	0.0912	1
TCONS_00002385	GMOY000334	GMOY000334	GFUI020520	ortholog_one2one	0.0331	0.0912	1
TCONS_00002383	GMOY000334	GMOY000334	GFUI020520	ortholog_one2one	0.0331	0.0912	1
TCONS_00002395	GMOY000334	GMOY000334	GFUI020520	ortholog_one2one	0.0331	0.0912	1
TCONS_00002384	GMOY000334	GMOY000334	GFUI020520	ortholog_one2one	0.0331	0.0912	1
TCONS_00002389	GMOY000335	GMOY000335	GFUI049447	ortholog_one2many	0.2298	0.4023	1
TCONS_00002390	GMOY000335	GMOY000335	GFUI049447	ortholog_one2many	0.2298	0.4023	1
TCONS_00002391	GMOY000335	GMOY000335	GFUI049447	ortholog_one2many	0.2298	0.4023	1
TCONS_00002397	GMOY000336	GMOY000336	GFUI037539	ortholog_one2many	0.0382	0.257	1
TCONS_00002398	GMOY000336	GMOY000336	GFUI037539	ortholog_one2many	0.0382	0.257	1
TCONS_00002399	GMOY000336	GMOY000336	GFUI037539	ortholog_one2many	0.0382	0.257	1
TCONS_00002400	GMOY000336	GMOY000336	GFUI037539	ortholog_one2many	0.0382	0.257	1
TCONS_00002401	GMOY000336	GMOY000336	GFUI037539	ortholog_one2many	0.0382	0.257	1
TCONS_00002452	GMOY000337	GMOY000337	GFUI036461	ortholog_one2one	0.0691	0.1788	1
TCONS_00002454	GMOY000337	GMOY000337	GFUI036461	ortholog_one2one	0.0691	0.1788	1
TCONS_00002453	GMOY000337	GMOY000337	GFUI036461	ortholog_one2one	0.0691	0.1788	1
TCONS_00002405	GMOY000338	GMOY000338	GFUI036460	ortholog_one2one	0.0208	0.1535	1
TCONS_00002406	GMOY000338	GMOY000338	GFUI036460	ortholog_one2one	0.0208	0.1535	1
TCONS_00002407	GMOY000338	GMOY000338	GFUI036460	ortholog_one2one	0.0208	0.1535	1
TCONS_00002410	GMOY000338	GMOY000338	GFUI036460	ortholog_one2one	0.0208	0.1535	1
TCONS_00002408	GMOY000338	GMOY000338	GFUI036460	ortholog_one2one	0.0208	0.1535	1
TCONS_00002409	GMOY000338	GMOY000338	GFUI036460	ortholog_one2one	0.0208	0.1535	1
TCONS_00002455	GMOY000338	GMOY000338	GFUI036460	ortholog_one2one	0.0208	0.1535	1
TCONS_00002413	GMOY000338	GMOY000338	GFUI036460	ortholog_one2one	0.0208	0.1535	1
TCONS_00002418	GMOY000338	GMOY000338	GFUI036460	ortholog_one2one	0.0208	0.1535	1
TCONS_00002415	GMOY000338	GMOY000338	GFUI036460	ortholog_one2one	0.0208	0.1535	1
TCONS_00002416	GMOY000338	GMOY000338	GFUI036460	ortholog_one2one	0.0208	0.1535	1
TCONS_00002417	GMOY000338	GMOY000338	GFUI036460	ortholog_one2one	0.0208	0.1535	1
TCONS_00002411	GMOY000338	GMOY000338	GFUI036460	ortholog_one2one	0.0208	0.1535	1
TCONS_00002414	GMOY000338	GMOY000338	GFUI036460	ortholog_one2one	0.0208	0.1535	1
TCONS_00002412	GMOY000338	GMOY000338	GFUI036460	ortholog_one2one	0.0208	0.1535	1
TCONS_00002456	GMOY000339	GMOY000339	GFUI036448	ortholog_one2one	0.0261	0.1777	1
TCONS_00002457	GMOY000339	GMOY000339	GFUI036448	ortholog_one2one	0.0261	0.1777	1
TCONS_00002419	GMOY000340	GMOY000340	GFUI031146	ortholog_one2many	0.1996	0.2618	1
TCONS_00002419	GMOY000340	GMOY000340	GFUI036451	ortholog_one2many	0.0221	0.1011	1
TCONS_00002420	GMOY000340	GMOY000340	GFUI031146	ortholog_one2many	0.1996	0.2618	1
TCONS_00002420	GMOY000340	GMOY000340	GFUI036451	ortholog_one2many	0.0221	0.1011	1
TCONS_00002458	GMOY000341	GMOY000341	GFUI036449	ortholog_one2one	0.0351	0.1823	1
TCONS_00002421	GMOY000342	GMOY000342	GFUI036453	ortholog_one2one	0.0098	0.1404	1
TCONS_00002473	GMOY000343	GMOY000343	GFUI036450	ortholog_one2one	0.0221	0.2917	1
TCONS_00002468	GMOY000343	GMOY000343	GFUI036450	ortholog_one2one	0.0221	0.2917	1
TCONS_00002467	GMOY000343	GMOY000343	GFUI036450	ortholog_one2one	0.0221	0.2917	1
TCONS_00002466	GMOY000343	GMOY000343	GFUI036450	ortholog_one2one	0.0221	0.2917	1
TCONS_00002465	GMOY000343	GMOY000343	GFUI036450	ortholog_one2one	0.0221	0.2917	1
TCONS_00002464	GMOY000343	GMOY000343	GFUI036450	ortholog_one2one	0.0221	0.2917	1
TCONS_00002472	GMOY000343	GMOY000343	GFUI036450	ortholog_one2one	0.0221	0.2917	1
TCONS_00002462	GMOY000343	GMOY000343	GFUI036450	ortholog_one2one	0.0221	0.2917	1
TCONS_00002469	GMOY000343	GMOY000343	GFUI036450	ortholog_one2one	0.0221	0.2917	1
TCONS_00002460	GMOY000343	GMOY000343	GFUI036450	ortholog_one2one	0.0221	0.2917	1
TCONS_00002459	GMOY000343	GMOY000343	GFUI036450	ortholog_one2one	0.0221	0.2917	1
TCONS_00002463	GMOY000343	GMOY000343	GFUI036450	ortholog_one2one	0.0221	0.2917	1
TCONS_00002470	GMOY000343	GMOY000343	GFUI036450	ortholog_one2one	0.0221	0.2917	1
TCONS_00002461	GMOY000343	GMOY000343	GFUI036450	ortholog_one2one	0.0221	0.2917	1
TCONS_00002471	GMOY000343	GMOY000343	GFUI036450	ortholog_one2one	0.0221	0.2917	1
TCONS_00002477	GMOY000343	GMOY000343	GFUI036450	ortholog_one2one	0.0221	0.2917	1
TCONS_00002476	GMOY000343	GMOY000343	GFUI036450	ortholog_one2one	0.0221	0.2917	1
TCONS_00002479	GMOY000343	GMOY000343	GFUI036450	ortholog_one2one	0.0221	0.2917	1
TCONS_00002480	GMOY000343	GMOY000343	GFUI036450	ortholog_one2one	0.0221	0.2917	1
TCONS_00002481	GMOY000343	GMOY000343	GFUI036450	ortholog_one2one	0.0221	0.2917	1
TCONS_00002482	GMOY000343	GMOY000343	GFUI036450	ortholog_one2one	0.0221	0.2917	1
TCONS_00002475	GMOY000343	GMOY000343	GFUI036450	ortholog_one2one	0.0221	0.2917	1
TCONS_00002478	GMOY000343	GMOY000343	GFUI036450	ortholog_one2one	0.0221	0.2917	1
TCONS_00002483	GMOY000343	GMOY000343	GFUI036450	ortholog_one2one	0.0221	0.2917	1
TCONS_00002485	GMOY000343	GMOY000343	GFUI036450	ortholog_one2one	0.0221	0.2917	1
TCONS_00002422	GMOY000343	GMOY000343	GFUI036450	ortholog_one2one	0.0221	0.2917	1
TCONS_00002423	GMOY000343	GMOY000343	GFUI036450	ortholog_one2one	0.0221	0.2917	1
TCONS_00002474	GMOY000343	GMOY000343	GFUI036450	ortholog_one2one	0.0221	0.2917	1
TCONS_00002484	GMOY000343	GMOY000343	GFUI036450	ortholog_one2one	0.0221	0.2917	1
TCONS_00002486	GMOY000344	GMOY000344	GFUI036455	ortholog_one2one	0.0904	0.199	1
TCONS_00002490	GMOY000345	GMOY000345	GFUI036447	ortholog_one2one	0.0122	0.1723	1
TCONS_00002489	GMOY000345	GMOY000345	GFUI036447	ortholog_one2one	0.0122	0.1723	1
TCONS_00002488	GMOY000345	GMOY000345	GFUI036447	ortholog_one2one	0.0122	0.1723	1
TCONS_00002487	GMOY000345	GMOY000345	GFUI036447	ortholog_one2one	0.0122	0.1723	1
TCONS_00002425	GMOY000346	GMOY000346	GFUI036452	ortholog_one2one	0.0578	0.1618	1
TCONS_00002426	GMOY000346	GMOY000346	GFUI036452	ortholog_one2one	0.0578	0.1618	1
TCONS_00002441	GMOY000347	GMOY000347	GFUI036435	ortholog_one2one	0.1127	0.2941	1
TCONS_00002427	GMOY000347	GMOY000347	GFUI036435	ortholog_one2one	0.1127	0.2941	1
TCONS_00002428	GMOY000347	GMOY000347	GFUI036435	ortholog_one2one	0.1127	0.2941	1
TCONS_00002429	GMOY000347	GMOY000347	GFUI036435	ortholog_one2one	0.1127	0.2941	1
TCONS_00002442	GMOY000347	GMOY000347	GFUI036435	ortholog_one2one	0.1127	0.2941	1
TCONS_00002430	GMOY000347	GMOY000347	GFUI036435	ortholog_one2one	0.1127	0.2941	1
TCONS_00002439	GMOY000347	GMOY000347	GFUI036435	ortholog_one2one	0.1127	0.2941	1
TCONS_00002432	GMOY000347	GMOY000347	GFUI036435	ortholog_one2one	0.1127	0.2941	1
TCONS_00002433	GMOY000347	GMOY000347	GFUI036435	ortholog_one2one	0.1127	0.2941	1
TCONS_00002434	GMOY000347	GMOY000347	GFUI036435	ortholog_one2one	0.1127	0.2941	1
TCONS_00002437	GMOY000347	GMOY000347	GFUI036435	ortholog_one2one	0.1127	0.2941	1
TCONS_00002438	GMOY000347	GMOY000347	GFUI036435	ortholog_one2one	0.1127	0.2941	1
TCONS_00002440	GMOY000347	GMOY000347	GFUI036435	ortholog_one2one	0.1127	0.2941	1
TCONS_00002431	GMOY000347	GMOY000347	GFUI036435	ortholog_one2one	0.1127	0.2941	1
TCONS_00002444	GMOY000348						
TCONS_00002445	GMOY000348						
TCONS_00002447	GMOY000348						
TCONS_00002448	GMOY000348						
TCONS_00002443	GMOY000348						
TCONS_00002449	GMOY000348						
TCONS_00002450	GMOY000348						
TCONS_00002492	GMOY000348						
TCONS_00002446	GMOY000348						
TCONS_00002495	GMOY000349	GMOY000349	GFUI031131	ortholog_one2many	0.1133	0.3476	1
TCONS_00002505	GMOY000349	GMOY000349	GFUI007242	ortholog_one2many	0.0326	0.2514	1
TCONS_00002504	GMOY000349	GMOY000349	GFUI002509	ortholog_one2many	0.0295	0.1782	1
TCONS_00002505	GMOY000349	GMOY000349	GFUI031131	ortholog_one2many	0.1133	0.3476	1
TCONS_00002505	GMOY000349	GMOY000349	GFUI026531	ortholog_one2many	0.5996	0.9853	1
TCONS_00002505	GMOY000349	GMOY000349	GFUI002509	ortholog_one2many	0.0295	0.1782	1
TCONS_00002506	GMOY000349	GMOY000349	GFUI007242	ortholog_one2many	0.0326	0.2514	1
TCONS_00002506	GMOY000349	GMOY000349	GFUI031131	ortholog_one2many	0.1133	0.3476	1
TCONS_00002504	GMOY000349	GMOY000349	GFUI026531	ortholog_one2many	0.5996	0.9853	1
TCONS_00002506	GMOY000349	GMOY000349	GFUI026531	ortholog_one2many	0.5996	0.9853	1
TCONS_00002507	GMOY000349	GMOY000349	GFUI007242	ortholog_one2many	0.0326	0.2514	1
TCONS_00002507	GMOY000349	GMOY000349	GFUI031131	ortholog_one2many	0.1133	0.3476	1
TCONS_00002507	GMOY000349	GMOY000349	GFUI026531	ortholog_one2many	0.5996	0.9853	1
TCONS_00002507	GMOY000349	GMOY000349	GFUI002509	ortholog_one2many	0.0295	0.1782	1
TCONS_00002495	GMOY000349	GMOY000349	GFUI007242	ortholog_one2many	0.0326	0.2514	1
TCONS_00002495	GMOY000349	GMOY000349	GFUI026531	ortholog_one2many	0.5996	0.9853	1
TCONS_00002506	GMOY000349	GMOY000349	GFUI002509	ortholog_one2many	0.0295	0.1782	1
TCONS_00002504	GMOY000349	GMOY000349	GFUI031131	ortholog_one2many	0.1133	0.3476	1
TCONS_00002495	GMOY000349	GMOY000349	GFUI002509	ortholog_one2many	0.0295	0.1782	1
TCONS_00002503	GMOY000349	GMOY000349	GFUI002509	ortholog_one2many	0.0295	0.1782	1
TCONS_00002503	GMOY000349	GMOY000349	GFUI026531	ortholog_one2many	0.5996	0.9853	1
TCONS_00002503	GMOY000349	GMOY000349	GFUI031131	ortholog_one2many	0.1133	0.3476	1
TCONS_00002503	GMOY000349	GMOY000349	GFUI007242	ortholog_one2many	0.0326	0.2514	1
TCONS_00002504	GMOY000349	GMOY000349	GFUI007242	ortholog_one2many	0.0326	0.2514	1
TCONS_00002494	GMOY000350	GMOY000350	GFUI023520	ortholog_one2one	0.2576	0.3769	1
TCONS_00002497	GMOY000351	GMOY000351	GFUI007244	ortholog_one2one	0.0697	0.2875	1
TCONS_00002508	GMOY000351	GMOY000351	GFUI007244	ortholog_one2one	0.0697	0.2875	1
TCONS_00002498	GMOY000352	GMOY000352	GFUI024347	ortholog_one2one	0.0424	0.2791	1
TCONS_00002500	GMOY000352	GMOY000352	GFUI024347	ortholog_one2one	0.0424	0.2791	1
TCONS_00002499	GMOY000352	GMOY000352	GFUI024347	ortholog_one2one	0.0424	0.2791	1
TCONS_00002509	GMOY000352	GMOY000352	GFUI024347	ortholog_one2one	0.0424	0.2791	1
TCONS_00002501	GMOY000352	GMOY000352	GFUI024347	ortholog_one2one	0.0424	0.2791	1
TCONS_00002496	GMOY000352	GMOY000352	GFUI024347	ortholog_one2one	0.0424	0.2791	1
TCONS_00002502	GMOY000353						
TCONS_00002511	GMOY000354	GMOY000354	GFUI024344	ortholog_one2one	0.0829	0.3956	1
TCONS_00002514	GMOY000354	GMOY000354	GFUI024344	ortholog_one2one	0.0829	0.3956	1
TCONS_00002510	GMOY000354	GMOY000354	GFUI024344	ortholog_one2one	0.0829	0.3956	1
TCONS_00002512	GMOY000354	GMOY000354	GFUI024344	ortholog_one2one	0.0829	0.3956	1
TCONS_00002513	GMOY000354	GMOY000354	GFUI024344	ortholog_one2one	0.0829	0.3956	1
TCONS_00002516	GMOY000355	GMOY000355	GFUI019418	ortholog_one2one	0.0631	0.251	1
TCONS_00002517	GMOY000355	GMOY000355	GFUI019418	ortholog_one2one	0.0631	0.251	1
TCONS_00002528	GMOY000356						
TCONS_00002529	GMOY000356						
TCONS_00002518	GMOY000357	GMOY000357	GFUI038149	ortholog_one2one	0.3257	7.4039	0
TCONS_00002531	GMOY000358	GMOY000358	GFUI019411	ortholog_one2one	0.0321	0.1508	1
TCONS_00002532	GMOY000358	GMOY000358	GFUI019411	ortholog_one2one	0.0321	0.1508	1
TCONS_00002533	GMOY000358	GMOY000358	GFUI019411	ortholog_one2one	0.0321	0.1508	1
TCONS_00002534	GMOY000358	GMOY000358	GFUI019411	ortholog_one2one	0.0321	0.1508	1
TCONS_00002535	GMOY000358	GMOY000358	GFUI019411	ortholog_one2one	0.0321	0.1508	1
TCONS_00002536	GMOY000358	GMOY000358	GFUI019411	ortholog_one2one	0.0321	0.1508	1
TCONS_00002537	GMOY000358	GMOY000358	GFUI019411	ortholog_one2one	0.0321	0.1508	1
TCONS_00002538	GMOY000358	GMOY000358	GFUI019411	ortholog_one2one	0.0321	0.1508	1
TCONS_00002539	GMOY000358	GMOY000358	GFUI019411	ortholog_one2one	0.0321	0.1508	1
TCONS_00002540	GMOY000358	GMOY000358	GFUI019411	ortholog_one2one	0.0321	0.1508	1
TCONS_00002530	GMOY000358	GMOY000358	GFUI019411	ortholog_one2one	0.0321	0.1508	1
TCONS_00002519	GMOY000359	GMOY000359	GFUI019415	ortholog_one2one	0.0229	0.1703	1
TCONS_00002520	GMOY000359	GMOY000359	GFUI019415	ortholog_one2one	0.0229	0.1703	1
TCONS_00002526	GMOY000360	GMOY000360	GFUI019416	ortholog_one2one	0.0086	0.2315	1
TCONS_00002525	GMOY000360	GMOY000360	GFUI019416	ortholog_one2one	0.0086	0.2315	1
TCONS_00002524	GMOY000360	GMOY000360	GFUI019416	ortholog_one2one	0.0086	0.2315	1
TCONS_00002541	GMOY000360	GMOY000360	GFUI019416	ortholog_one2one	0.0086	0.2315	1
TCONS_00002521	GMOY000360	GMOY000360	GFUI019416	ortholog_one2one	0.0086	0.2315	1
TCONS_00002523	GMOY000360	GMOY000360	GFUI019416	ortholog_one2one	0.0086	0.2315	1
TCONS_00002522	GMOY000360	GMOY000360	GFUI019416	ortholog_one2one	0.0086	0.2315	1
TCONS_00002544	GMOY000361	GMOY000361	GFUI016326	ortholog_one2one	0.0671	0.2789	1
TCONS_00002549	GMOY000362	GMOY000362	GFUI047261	ortholog_one2one	0.0159	0.1397	1
TCONS_00002560	GMOY000364	GMOY000364	GFUI047255	ortholog_one2one	0.0576	0.2498	1
TCONS_00002561	GMOY000364	GMOY000364	GFUI047255	ortholog_one2one	0.0576	0.2498	1
TCONS_00002557	GMOY000364	GMOY000364	GFUI047255	ortholog_one2one	0.0576	0.2498	1
TCONS_00002562	GMOY000364	GMOY000364	GFUI047255	ortholog_one2one	0.0576	0.2498	1
TCONS_00002563	GMOY000364	GMOY000364	GFUI047255	ortholog_one2one	0.0576	0.2498	1
TCONS_00002559	GMOY000364	GMOY000364	GFUI047255	ortholog_one2one	0.0576	0.2498	1
TCONS_00002558	GMOY000364	GMOY000364	GFUI047255	ortholog_one2one	0.0576	0.2498	1
TCONS_00002556	GMOY000364	GMOY000364	GFUI047255	ortholog_one2one	0.0576	0.2498	1
TCONS_00002550	GMOY000365	GMOY000365	GFUI047259	ortholog_one2one	0.034	0.1803	1
TCONS_00002565	GMOY000366	GMOY000366	GFUI047254	ortholog_one2one	0.0015	0.1591	1
TCONS_00002564	GMOY000366	GMOY000366	GFUI047254	ortholog_one2one	0.0015	0.1591	1
TCONS_00002567	GMOY000366	GMOY000366	GFUI047254	ortholog_one2one	0.0015	0.1591	1
TCONS_00002566	GMOY000366	GMOY000366	GFUI047254	ortholog_one2one	0.0015	0.1591	1
TCONS_00002551	GMOY000367	GMOY000367	GFUI047260	ortholog_one2one	0.0371	0.1629	1
TCONS_00002553	GMOY000367	GMOY000367	GFUI047260	ortholog_one2one	0.0371	0.1629	1
TCONS_00002570	GMOY000368	GMOY000368	GFUI050312	ortholog_one2many	0	0	1
TCONS_00002555	GMOY000368	GMOY000368	GFUI050312	ortholog_one2many	0	0	1
TCONS_00002589	GMOY000369	GMOY000369	GFUI039284	ortholog_one2one	0.029	0.1895	1
TCONS_00002592	GMOY000369	GMOY000369	GFUI039284	ortholog_one2one	0.029	0.1895	1
TCONS_00002591	GMOY000369	GMOY000369	GFUI039284	ortholog_one2one	0.029	0.1895	1
TCONS_00002590	GMOY000369	GMOY000369	GFUI039284	ortholog_one2one	0.029	0.1895	1
TCONS_00002588	GMOY000369	GMOY000369	GFUI039284	ortholog_one2one	0.029	0.1895	1
TCONS_00002587	GMOY000369	GMOY000369	GFUI039284	ortholog_one2one	0.029	0.1895	1
TCONS_00002594	GMOY000369	GMOY000369	GFUI039284	ortholog_one2one	0.029	0.1895	1
TCONS_00002593	GMOY000369	GMOY000369	GFUI039284	ortholog_one2one	0.029	0.1895	1
TCONS_00002595	GMOY000369	GMOY000369	GFUI039284	ortholog_one2one	0.029	0.1895	1
TCONS_00002585	GMOY000369	GMOY000369	GFUI039284	ortholog_one2one	0.029	0.1895	1
TCONS_00002597	GMOY000369	GMOY000369	GFUI039284	ortholog_one2one	0.029	0.1895	1
TCONS_00002610	GMOY000369	GMOY000369	GFUI039284	ortholog_one2one	0.029	0.1895	1
TCONS_00002579	GMOY000369	GMOY000369	GFUI039284	ortholog_one2one	0.029	0.1895	1
TCONS_00002578	GMOY000369	GMOY000369	GFUI039284	ortholog_one2one	0.029	0.1895	1
TCONS_00002609	GMOY000369	GMOY000369	GFUI039284	ortholog_one2one	0.029	0.1895	1
TCONS_00002608	GMOY000369	GMOY000369	GFUI039284	ortholog_one2one	0.029	0.1895	1
TCONS_00002596	GMOY000369	GMOY000369	GFUI039284	ortholog_one2one	0.029	0.1895	1
TCONS_00002606	GMOY000369	GMOY000369	GFUI039284	ortholog_one2one	0.029	0.1895	1
TCONS_00002605	GMOY000369	GMOY000369	GFUI039284	ortholog_one2one	0.029	0.1895	1
TCONS_00002607	GMOY000369	GMOY000369	GFUI039284	ortholog_one2one	0.029	0.1895	1
TCONS_00002603	GMOY000369	GMOY000369	GFUI039284	ortholog_one2one	0.029	0.1895	1
TCONS_00002586	GMOY000369	GMOY000369	GFUI039284	ortholog_one2one	0.029	0.1895	1
TCONS_00002602	GMOY000369	GMOY000369	GFUI039284	ortholog_one2one	0.029	0.1895	1
TCONS_00002601	GMOY000369	GMOY000369	GFUI039284	ortholog_one2one	0.029	0.1895	1
TCONS_00002600	GMOY000369	GMOY000369	GFUI039284	ortholog_one2one	0.029	0.1895	1
TCONS_00002599	GMOY000369	GMOY000369	GFUI039284	ortholog_one2one	0.029	0.1895	1
TCONS_00002598	GMOY000369	GMOY000369	GFUI039284	ortholog_one2one	0.029	0.1895	1
TCONS_00002604	GMOY000369	GMOY000369	GFUI039284	ortholog_one2one	0.029	0.1895	1
TCONS_00002577	GMOY000370						
TCONS_00002612	GMOY000371						
TCONS_00002584	GMOY000371						
TCONS_00002582	GMOY000371						
TCONS_00002580	GMOY000371						
TCONS_00002581	GMOY000371						
TCONS_00002611	GMOY000372	GMOY000372	GFUI039283	ortholog_one2one	0.0393	0.193	1
TCONS_00002583	GMOY000372	GMOY000372	GFUI039283	ortholog_one2one	0.0393	0.193	1
TCONS_00002615	GMOY000373	GMOY000373	GFUI039288	ortholog_one2one	0.0279	0.1919	1
TCONS_00002614	GMOY000373	GMOY000373	GFUI039288	ortholog_one2one	0.0279	0.1919	1
TCONS_00002633	GMOY000373	GMOY000373	GFUI039288	ortholog_one2one	0.0279	0.1919	1
TCONS_00002631	GMOY000373	GMOY000373	GFUI039288	ortholog_one2one	0.0279	0.1919	1
TCONS_00002630	GMOY000373	GMOY000373	GFUI039288	ortholog_one2one	0.0279	0.1919	1
TCONS_00002629	GMOY000373	GMOY000373	GFUI039288	ortholog_one2one	0.0279	0.1919	1
TCONS_00002628	GMOY000373	GMOY000373	GFUI039288	ortholog_one2one	0.0279	0.1919	1
TCONS_00002627	GMOY000373	GMOY000373	GFUI039288	ortholog_one2one	0.0279	0.1919	1
TCONS_00002626	GMOY000373	GMOY000373	GFUI039288	ortholog_one2one	0.0279	0.1919	1
TCONS_00002625	GMOY000373	GMOY000373	GFUI039288	ortholog_one2one	0.0279	0.1919	1
TCONS_00002624	GMOY000373	GMOY000373	GFUI039288	ortholog_one2one	0.0279	0.1919	1
TCONS_00002623	GMOY000373	GMOY000373	GFUI039288	ortholog_one2one	0.0279	0.1919	1
TCONS_00002622	GMOY000373	GMOY000373	GFUI039288	ortholog_one2one	0.0279	0.1919	1
TCONS_00002621	GMOY000373	GMOY000373	GFUI039288	ortholog_one2one	0.0279	0.1919	1
TCONS_00002620	GMOY000373	GMOY000373	GFUI039288	ortholog_one2one	0.0279	0.1919	1
TCONS_00002619	GMOY000373	GMOY000373	GFUI039288	ortholog_one2one	0.0279	0.1919	1
TCONS_00002618	GMOY000373	GMOY000373	GFUI039288	ortholog_one2one	0.0279	0.1919	1
TCONS_00002617	GMOY000373	GMOY000373	GFUI039288	ortholog_one2one	0.0279	0.1919	1
TCONS_00002616	GMOY000373	GMOY000373	GFUI039288	ortholog_one2one	0.0279	0.1919	1
TCONS_00002634	GMOY000373	GMOY000373	GFUI039288	ortholog_one2one	0.0279	0.1919	1
TCONS_00002635	GMOY000373	GMOY000373	GFUI039288	ortholog_one2one	0.0279	0.1919	1
TCONS_00002632	GMOY000373	GMOY000373	GFUI039288	ortholog_one2one	0.0279	0.1919	1
TCONS_00002613	GMOY000373	GMOY000373	GFUI039288	ortholog_one2one	0.0279	0.1919	1
TCONS_00002636	GMOY000373	GMOY000373	GFUI039288	ortholog_one2one	0.0279	0.1919	1
TCONS_00002648	GMOY000374	GMOY000374	GFUI047110	ortholog_many2many	0.7176	3.5614	1
TCONS_00002648	GMOY000374	GMOY000374	GFUI014691	ortholog_many2many	0.5375	1.4827	1
TCONS_00002648	GMOY000374	GMOY000374	GFUI014692	ortholog_many2many	0.4355	1.3912	1
TCONS_00002642	GMOY000375	GMOY000375	GFUI024521	ortholog_one2one	0.011	0.187	1
TCONS_00002646	GMOY000375	GMOY000375	GFUI024521	ortholog_one2one	0.011	0.187	1
TCONS_00002649	GMOY000375	GMOY000375	GFUI024521	ortholog_one2one	0.011	0.187	1
TCONS_00002645	GMOY000375	GMOY000375	GFUI024521	ortholog_one2one	0.011	0.187	1
TCONS_00002644	GMOY000375	GMOY000375	GFUI024521	ortholog_one2one	0.011	0.187	1
TCONS_00002643	GMOY000375	GMOY000375	GFUI024521	ortholog_one2one	0.011	0.187	1
TCONS_00002656	GMOY000376	GMOY000376	GFUI024079	ortholog_one2many	17.0693	0.1724	0
TCONS_00002656	GMOY000376	GMOY000376	GFUI047943	ortholog_one2many	0.4855	39.3475	0
TCONS_00002656	GMOY000376	GMOY000376	GFUI028482	ortholog_one2many	0.3992	23.2868	0
TCONS_00002656	GMOY000376	GMOY000376	GFUI035079	ortholog_one2many	0.9881	41.2852	0
TCONS_00002660	GMOY000377						
TCONS_00002659	GMOY000378	GMOY000378	GFUI012292	ortholog_one2one	0.1587	0.2919	0
TCONS_00002658	GMOY000378	GMOY000378	GFUI012292	ortholog_one2one	0.1587	0.2919	0
TCONS_00002662	GMOY000379	GMOY000379	GFUI047135	ortholog_one2one	0.1229	0.2953	1
TCONS_00002670	GMOY000379	GMOY000379	GFUI047135	ortholog_one2one	0.1229	0.2953	1
TCONS_00002665	GMOY000379	GMOY000379	GFUI047135	ortholog_one2one	0.1229	0.2953	1
TCONS_00002668	GMOY000379	GMOY000379	GFUI047135	ortholog_one2one	0.1229	0.2953	1
TCONS_00002663	GMOY000379	GMOY000379	GFUI047135	ortholog_one2one	0.1229	0.2953	1
TCONS_00002671	GMOY000379	GMOY000379	GFUI047135	ortholog_one2one	0.1229	0.2953	1
TCONS_00002669	GMOY000379	GMOY000379	GFUI047135	ortholog_one2one	0.1229	0.2953	1
TCONS_00002667	GMOY000379	GMOY000379	GFUI047135	ortholog_one2one	0.1229	0.2953	1
TCONS_00002666	GMOY000379	GMOY000379	GFUI047135	ortholog_one2one	0.1229	0.2953	1
TCONS_00002676	GMOY000380	GMOY000380	GFUI003935	ortholog_one2one	0.055	0.184	1
TCONS_00002675	GMOY000380	GMOY000380	GFUI003935	ortholog_one2one	0.055	0.184	1
TCONS_00002674	GMOY000380	GMOY000380	GFUI003935	ortholog_one2one	0.055	0.184	1
TCONS_00002673	GMOY000380	GMOY000380	GFUI003935	ortholog_one2one	0.055	0.184	1
TCONS_00002672	GMOY000380	GMOY000380	GFUI003935	ortholog_one2one	0.055	0.184	1
TCONS_00002679	GMOY000381	GMOY000381	GFUI045036	ortholog_one2many	0.9687	76.849	0
TCONS_00002677	GMOY000381	GMOY000381	GFUI045036	ortholog_one2many	0.9687	76.849	0
TCONS_00002678	GMOY000381	GMOY000381	GFUI045036	ortholog_one2many	0.9687	76.849	0
TCONS_00002680	GMOY000382	GMOY000382	GFUI015280	ortholog_many2many	0.0399	0.1962	1
TCONS_00002680	GMOY000382	GMOY000382	GFUI015281	ortholog_many2many	0.0047	0.1359	1
TCONS_00002681	GMOY000382	GMOY000382	GFUI015280	ortholog_many2many	0.0399	0.1962	1
TCONS_00002681	GMOY000382	GMOY000382	GFUI015281	ortholog_many2many	0.0047	0.1359	1
TCONS_00002684	GMOY000383	GMOY000383	GFUI003323	ortholog_one2many	0.2082	0.6509	1
TCONS_00002684	GMOY000383	GMOY000383	GFUI015278	ortholog_one2many	0.0262	0.246	1
TCONS_00002683	GMOY000383	GMOY000383	GFUI003323	ortholog_one2many	0.2082	0.6509	1
TCONS_00002683	GMOY000383	GMOY000383	GFUI015278	ortholog_one2many	0.0262	0.246	1
TCONS_00002690	GMOY000384	GMOY000384	GFUI015282	ortholog_one2one	0.0728	0.4362	1
TCONS_00002691	GMOY000384	GMOY000384	GFUI015282	ortholog_one2one	0.0728	0.4362	1
TCONS_00002689	GMOY000384	GMOY000384	GFUI015282	ortholog_one2one	0.0728	0.4362	1
TCONS_00002688	GMOY000384	GMOY000384	GFUI015282	ortholog_one2one	0.0728	0.4362	1
TCONS_00002687	GMOY000384	GMOY000384	GFUI015282	ortholog_one2one	0.0728	0.4362	1
TCONS_00002696	GMOY000385						
TCONS_00002686	GMOY000386						
TCONS_00002685	GMOY000386						
TCONS_00002697	GMOY000386						
TCONS_00002729	GMOY000387	GMOY000387	GFUI010709	ortholog_one2one	0.016	0.1388	1
TCONS_00002737	GMOY000387	GMOY000387	GFUI010709	ortholog_one2one	0.016	0.1388	1
TCONS_00002728	GMOY000387	GMOY000387	GFUI010709	ortholog_one2one	0.016	0.1388	1
TCONS_00002730	GMOY000387	GMOY000387	GFUI010709	ortholog_one2one	0.016	0.1388	1
TCONS_00002727	GMOY000387	GMOY000387	GFUI010709	ortholog_one2one	0.016	0.1388	1
TCONS_00002726	GMOY000387	GMOY000387	GFUI010709	ortholog_one2one	0.016	0.1388	1
TCONS_00002733	GMOY000387	GMOY000387	GFUI010709	ortholog_one2one	0.016	0.1388	1
TCONS_00002725	GMOY000387	GMOY000387	GFUI010709	ortholog_one2one	0.016	0.1388	1
TCONS_00002734	GMOY000387	GMOY000387	GFUI010709	ortholog_one2one	0.016	0.1388	1
TCONS_00002735	GMOY000387	GMOY000387	GFUI010709	ortholog_one2one	0.016	0.1388	1
TCONS_00002736	GMOY000387	GMOY000387	GFUI010709	ortholog_one2one	0.016	0.1388	1
TCONS_00002732	GMOY000387	GMOY000387	GFUI010709	ortholog_one2one	0.016	0.1388	1
TCONS_00002738	GMOY000387	GMOY000387	GFUI010709	ortholog_one2one	0.016	0.1388	1
TCONS_00002731	GMOY000387	GMOY000387	GFUI010709	ortholog_one2one	0.016	0.1388	1
TCONS_00002722	GMOY000387	GMOY000387	GFUI010709	ortholog_one2one	0.016	0.1388	1
TCONS_00002723	GMOY000387	GMOY000387	GFUI010709	ortholog_one2one	0.016	0.1388	1
TCONS_00002724	GMOY000387	GMOY000387	GFUI010709	ortholog_one2one	0.016	0.1388	1
TCONS_00002713	GMOY000388	GMOY000388	GFUI010708	ortholog_one2one	0.0137	0.1631	1
TCONS_00002712	GMOY000388	GMOY000388	GFUI010708	ortholog_one2one	0.0137	0.1631	1
TCONS_00002711	GMOY000388	GMOY000388	GFUI010708	ortholog_one2one	0.0137	0.1631	1
TCONS_00002714	GMOY000389	GMOY000389	GFUI010707	ortholog_one2one	0.0043	0.1676	1
TCONS_00002739	GMOY000390	GMOY000390	GFUI010732	ortholog_one2one	0.0139	0.1651	1
TCONS_00002740	GMOY000390	GMOY000390	GFUI010732	ortholog_one2one	0.0139	0.1651	1
TCONS_00002741	GMOY000390	GMOY000390	GFUI010732	ortholog_one2one	0.0139	0.1651	1
TCONS_00002715	GMOY000391	GMOY000391	GFUI010728	ortholog_one2one	0.0025	0.1418	1
TCONS_00002743	GMOY000392	GMOY000392	GFUI010733	ortholog_one2one	0.0535	0.1948	1
TCONS_00002742	GMOY000392	GMOY000392	GFUI010733	ortholog_one2one	0.0535	0.1948	1
TCONS_00002763	GMOY000393						
TCONS_00002762	GMOY000393						
TCONS_00002761	GMOY000393						
TCONS_00002752	GMOY000393						
TCONS_00002753	GMOY000393						
TCONS_00002760	GMOY000394	GMOY000394	GFUI024729	ortholog_one2one	0.0345	0.1196	1
TCONS_00002767	GMOY000394	GMOY000394	GFUI024729	ortholog_one2one	0.0345	0.1196	1
TCONS_00002755	GMOY000394	GMOY000394	GFUI024729	ortholog_one2one	0.0345	0.1196	1
TCONS_00002756	GMOY000394	GMOY000394	GFUI024729	ortholog_one2one	0.0345	0.1196	1
TCONS_00002757	GMOY000394	GMOY000394	GFUI024729	ortholog_one2one	0.0345	0.1196	1
TCONS_00002758	GMOY000394	GMOY000394	GFUI024729	ortholog_one2one	0.0345	0.1196	1
TCONS_00002759	GMOY000394	GMOY000394	GFUI024729	ortholog_one2one	0.0345	0.1196	1
TCONS_00002764	GMOY000394	GMOY000394	GFUI024729	ortholog_one2one	0.0345	0.1196	1
TCONS_00002765	GMOY000394	GMOY000394	GFUI024729	ortholog_one2one	0.0345	0.1196	1
TCONS_00002766	GMOY000394	GMOY000394	GFUI024729	ortholog_one2one	0.0345	0.1196	1
TCONS_00002768	GMOY000394	GMOY000394	GFUI024729	ortholog_one2one	0.0345	0.1196	1
TCONS_00002769	GMOY000394	GMOY000394	GFUI024729	ortholog_one2one	0.0345	0.1196	1
TCONS_00002754	GMOY000394	GMOY000394	GFUI024729	ortholog_one2one	0.0345	0.1196	1
TCONS_00002771	GMOY000395	GMOY000395	GFUI007090	ortholog_many2many	0.1736	0.3355	1
TCONS_00002770	GMOY000395	GMOY000395	GFUI032919	ortholog_many2many	0.1306	0.2587	1
TCONS_00002771	GMOY000395	GMOY000395	GFUI032919	ortholog_many2many	0.1306	0.2587	1
TCONS_00002770	GMOY000395	GMOY000395	GFUI007090	ortholog_many2many	0.1736	0.3355	1
TCONS_00002774	GMOY000396	GMOY000396	GFUI007090	ortholog_many2many	0.0599	0.2133	1
TCONS_00002774	GMOY000396	GMOY000396	GFUI032919	ortholog_many2many	0.0698	0.2149	1
TCONS_00002773	GMOY000396	GMOY000396	GFUI032919	ortholog_many2many	0.0698	0.2149	1
TCONS_00002772	GMOY000396	GMOY000396	GFUI007090	ortholog_many2many	0.0599	0.2133	1
TCONS_00002772	GMOY000396	GMOY000396	GFUI032919	ortholog_many2many	0.0698	0.2149	1
TCONS_00002773	GMOY000396	GMOY000396	GFUI007090	ortholog_many2many	0.0599	0.2133	1
TCONS_00002775	GMOY000397						
TCONS_00002778	GMOY000398	GMOY000398	GFUI004373	ortholog_one2one	0.0294	0.166	1
TCONS_00002779	GMOY000398	GMOY000398	GFUI004373	ortholog_one2one	0.0294	0.166	1
TCONS_00002780	GMOY000398	GMOY000398	GFUI004373	ortholog_one2one	0.0294	0.166	1
TCONS_00002791	GMOY000399	GMOY000399	GFUI004374	ortholog_one2one	0.0043	0.147	1
TCONS_00002792	GMOY000399	GMOY000399	GFUI004374	ortholog_one2one	0.0043	0.147	1
TCONS_00002793	GMOY000399	GMOY000399	GFUI004374	ortholog_one2one	0.0043	0.147	1
TCONS_00002794	GMOY000399	GMOY000399	GFUI004374	ortholog_one2one	0.0043	0.147	1
TCONS_00002795	GMOY000399	GMOY000399	GFUI004374	ortholog_one2one	0.0043	0.147	1
TCONS_00002799	GMOY000400						
TCONS_00002811	GMOY000401	GMOY000401	GFUI053094	ortholog_one2one	0.0882	0.1707	1
TCONS_00002836	GMOY000401	GMOY000401	GFUI053094	ortholog_one2one	0.0882	0.1707	1
TCONS_00002810	GMOY000401	GMOY000401	GFUI053094	ortholog_one2one	0.0882	0.1707	1
TCONS_00002813	GMOY000401	GMOY000401	GFUI053094	ortholog_one2one	0.0882	0.1707	1
TCONS_00002808	GMOY000401	GMOY000401	GFUI053094	ortholog_one2one	0.0882	0.1707	1
TCONS_00002807	GMOY000401	GMOY000401	GFUI053094	ortholog_one2one	0.0882	0.1707	1
TCONS_00002803	GMOY000401	GMOY000401	GFUI053094	ortholog_one2one	0.0882	0.1707	1
TCONS_00002812	GMOY000401	GMOY000401	GFUI053094	ortholog_one2one	0.0882	0.1707	1
TCONS_00002804	GMOY000401	GMOY000401	GFUI053094	ortholog_one2one	0.0882	0.1707	1
TCONS_00002805	GMOY000401	GMOY000401	GFUI053094	ortholog_one2one	0.0882	0.1707	1
TCONS_00002806	GMOY000401	GMOY000401	GFUI053094	ortholog_one2one	0.0882	0.1707	1
TCONS_00002838	GMOY000401	GMOY000401	GFUI053094	ortholog_one2one	0.0882	0.1707	1
TCONS_00002814	GMOY000401	GMOY000401	GFUI053094	ortholog_one2one	0.0882	0.1707	1
TCONS_00002837	GMOY000401	GMOY000401	GFUI053094	ortholog_one2one	0.0882	0.1707	1
TCONS_00002809	GMOY000401	GMOY000401	GFUI053094	ortholog_one2one	0.0882	0.1707	1
TCONS_00002817	GMOY000402						
TCONS_00002816	GMOY000402						
TCONS_00002819	GMOY000402						
TCONS_00002818	GMOY000402						
TCONS_00002839	GMOY000403	GMOY000403	GFUI053095	ortholog_one2one	0.1347	0.2041	1
TCONS_00002820	GMOY000404	GMOY000404	GFUI053092	ortholog_one2one	0.0214	0.2257	1
TCONS_00002821	GMOY000404	GMOY000404	GFUI053092	ortholog_one2one	0.0214	0.2257	1
TCONS_00002822	GMOY000405	GMOY000405	GFUI053101	ortholog_one2one	0.0198	0.2935	1
TCONS_00002823	GMOY000406	GMOY000406	GFUI053099	ortholog_one2one	0.0877	0.1993	1
TCONS_00002825	GMOY000407	GMOY000407	GFUI053093	ortholog_one2one	0.0093	0.172	1
TCONS_00002824	GMOY000407	GMOY000407	GFUI053093	ortholog_one2one	0.0093	0.172	1
TCONS_00002826	GMOY000408	GMOY000408	GFUI053091	ortholog_one2one	0.3937	0.2573	1
TCONS_00002841	GMOY000409	GMOY000409	GFUI006612	ortholog_one2one	0.0489	0.1518	1
TCONS_00002840	GMOY000409	GMOY000409	GFUI006612	ortholog_one2one	0.0489	0.1518	1
TCONS_00002828	GMOY000409	GMOY000409	GFUI006612	ortholog_one2one	0.0489	0.1518	1
TCONS_00002827	GMOY000409	GMOY000409	GFUI006612	ortholog_one2one	0.0489	0.1518	1
TCONS_00002843	GMOY000409	GMOY000409	GFUI006612	ortholog_one2one	0.0489	0.1518	1
TCONS_00002842	GMOY000409	GMOY000409	GFUI006612	ortholog_one2one	0.0489	0.1518	1
TCONS_00002854	GMOY000410	GMOY000410	GFUI006613	ortholog_one2one	0.001	0.1051	1
TCONS_00002853	GMOY000410	GMOY000410	GFUI006613	ortholog_one2one	0.001	0.1051	1
TCONS_00002831	GMOY000411	GMOY000411	GFUI006619	ortholog_one2one	0.0267	0.2197	1
TCONS_00002829	GMOY000411	GMOY000411	GFUI006619	ortholog_one2one	0.0267	0.2197	1
TCONS_00002830	GMOY000411	GMOY000411	GFUI006619	ortholog_one2one	0.0267	0.2197	1
TCONS_00002832	GMOY000412	GMOY000412	GFUI006616	ortholog_one2one	0.0576	0.2046	1
TCONS_00002833	GMOY000412	GMOY000412	GFUI006616	ortholog_one2one	0.0576	0.2046	1
TCONS_00002855	GMOY000412	GMOY000412	GFUI006616	ortholog_one2one	0.0576	0.2046	1
TCONS_00002856	GMOY000412	GMOY000412	GFUI006616	ortholog_one2one	0.0576	0.2046	1
TCONS_00002857	GMOY000412	GMOY000412	GFUI006616	ortholog_one2one	0.0576	0.2046	1
TCONS_00002859	GMOY000412	GMOY000412	GFUI006616	ortholog_one2one	0.0576	0.2046	1
TCONS_00002860	GMOY000412	GMOY000412	GFUI006616	ortholog_one2one	0.0576	0.2046	1
TCONS_00002861	GMOY000412	GMOY000412	GFUI006616	ortholog_one2one	0.0576	0.2046	1
TCONS_00002862	GMOY000412	GMOY000412	GFUI006616	ortholog_one2one	0.0576	0.2046	1
TCONS_00002863	GMOY000412	GMOY000412	GFUI006616	ortholog_one2one	0.0576	0.2046	1
TCONS_00002858	GMOY000412	GMOY000412	GFUI006616	ortholog_one2one	0.0576	0.2046	1
TCONS_00002888	GMOY000413	GMOY000413	GFUI051239	ortholog_one2one	0.0769	0.3088	1
TCONS_00002874	GMOY000413	GMOY000413	GFUI051239	ortholog_one2one	0.0769	0.3088	1
TCONS_00002890	GMOY000413	GMOY000413	GFUI051239	ortholog_one2one	0.0769	0.3088	1
TCONS_00002891	GMOY000413	GMOY000413	GFUI051239	ortholog_one2one	0.0769	0.3088	1
TCONS_00002892	GMOY000413	GMOY000413	GFUI051239	ortholog_one2one	0.0769	0.3088	1
TCONS_00002873	GMOY000413	GMOY000413	GFUI051239	ortholog_one2one	0.0769	0.3088	1
TCONS_00002894	GMOY000413	GMOY000413	GFUI051239	ortholog_one2one	0.0769	0.3088	1
TCONS_00002895	GMOY000413	GMOY000413	GFUI051239	ortholog_one2one	0.0769	0.3088	1
TCONS_00002889	GMOY000413	GMOY000413	GFUI051239	ortholog_one2one	0.0769	0.3088	1
TCONS_00002887	GMOY000413	GMOY000413	GFUI051239	ortholog_one2one	0.0769	0.3088	1
TCONS_00002893	GMOY000413	GMOY000413	GFUI051239	ortholog_one2one	0.0769	0.3088	1
TCONS_00002885	GMOY000413	GMOY000413	GFUI051239	ortholog_one2one	0.0769	0.3088	1
TCONS_00002875	GMOY000413	GMOY000413	GFUI051239	ortholog_one2one	0.0769	0.3088	1
TCONS_00002876	GMOY000413	GMOY000413	GFUI051239	ortholog_one2one	0.0769	0.3088	1
TCONS_00002877	GMOY000413	GMOY000413	GFUI051239	ortholog_one2one	0.0769	0.3088	1
TCONS_00002886	GMOY000413	GMOY000413	GFUI051239	ortholog_one2one	0.0769	0.3088	1
TCONS_00002872	GMOY000413	GMOY000413	GFUI051239	ortholog_one2one	0.0769	0.3088	1
TCONS_00002897	GMOY000413	GMOY000413	GFUI051239	ortholog_one2one	0.0769	0.3088	1
TCONS_00002881	GMOY000413	GMOY000413	GFUI051239	ortholog_one2one	0.0769	0.3088	1
TCONS_00002879	GMOY000413	GMOY000413	GFUI051239	ortholog_one2one	0.0769	0.3088	1
TCONS_00002878	GMOY000413	GMOY000413	GFUI051239	ortholog_one2one	0.0769	0.3088	1
TCONS_00002884	GMOY000413	GMOY000413	GFUI051239	ortholog_one2one	0.0769	0.3088	1
TCONS_00002883	GMOY000413	GMOY000413	GFUI051239	ortholog_one2one	0.0769	0.3088	1
TCONS_00002882	GMOY000413	GMOY000413	GFUI051239	ortholog_one2one	0.0769	0.3088	1
TCONS_00002880	GMOY000413	GMOY000413	GFUI051239	ortholog_one2one	0.0769	0.3088	1
TCONS_00002908	GMOY000414	GMOY000414	GFUI032678	ortholog_one2one	0.0434	0.3189	1
TCONS_00002911	GMOY000415	GMOY000415	GFUI033557	ortholog_one2one	0.031	0.157	1
TCONS_00002937	GMOY000416						
TCONS_00002938	GMOY000416						
TCONS_00002935	GMOY000416						
TCONS_00002926	GMOY000416						
TCONS_00002936	GMOY000416						
TCONS_00002954	GMOY000417	GMOY000417	GFUI029900	ortholog_one2one	0.0098	0.1059	1
TCONS_00002950	GMOY000417	GMOY000417	GFUI029900	ortholog_one2one	0.0098	0.1059	1
TCONS_00002953	GMOY000417	GMOY000417	GFUI029900	ortholog_one2one	0.0098	0.1059	1
TCONS_00002952	GMOY000417	GMOY000417	GFUI029900	ortholog_one2one	0.0098	0.1059	1
TCONS_00002951	GMOY000417	GMOY000417	GFUI029900	ortholog_one2one	0.0098	0.1059	1
TCONS_00002949	GMOY000417	GMOY000417	GFUI029900	ortholog_one2one	0.0098	0.1059	1
TCONS_00002943	GMOY000417	GMOY000417	GFUI029900	ortholog_one2one	0.0098	0.1059	1
TCONS_00002947	GMOY000417	GMOY000417	GFUI029900	ortholog_one2one	0.0098	0.1059	1
TCONS_00002946	GMOY000417	GMOY000417	GFUI029900	ortholog_one2one	0.0098	0.1059	1
TCONS_00002945	GMOY000417	GMOY000417	GFUI029900	ortholog_one2one	0.0098	0.1059	1
TCONS_00002944	GMOY000417	GMOY000417	GFUI029900	ortholog_one2one	0.0098	0.1059	1
TCONS_00002978	GMOY000417	GMOY000417	GFUI029900	ortholog_one2one	0.0098	0.1059	1
TCONS_00002948	GMOY000417	GMOY000417	GFUI029900	ortholog_one2one	0.0098	0.1059	1
TCONS_00002979	GMOY000417	GMOY000417	GFUI029900	ortholog_one2one	0.0098	0.1059	1
TCONS_00002957	GMOY000418	GMOY000418	GFUI029890	ortholog_one2one	0.0077	0.1878	1
TCONS_00002980	GMOY000419	GMOY000419	GFUI029889	ortholog_one2one	0.008	0.1437	1
TCONS_00002981	GMOY000419	GMOY000419	GFUI029889	ortholog_one2one	0.008	0.1437	1
TCONS_00002958	GMOY000420	GMOY000420	GFUI029891	ortholog_one2many	0.0092	0.1526	1
TCONS_00002959	GMOY000420	GMOY000420	GFUI029891	ortholog_one2many	0.0092	0.1526	1
TCONS_00002960	GMOY000420	GMOY000420	GFUI029891	ortholog_one2many	0.0092	0.1526	1
TCONS_00002983	GMOY000420	GMOY000420	GFUI029891	ortholog_one2many	0.0092	0.1526	1
TCONS_00002961	GMOY000420	GMOY000420	GFUI029891	ortholog_one2many	0.0092	0.1526	1
TCONS_00002967	GMOY000420	GMOY000420	GFUI029891	ortholog_one2many	0.0092	0.1526	1
TCONS_00002966	GMOY000420	GMOY000420	GFUI029891	ortholog_one2many	0.0092	0.1526	1
TCONS_00002965	GMOY000420	GMOY000420	GFUI029891	ortholog_one2many	0.0092	0.1526	1
TCONS_00002964	GMOY000420	GMOY000420	GFUI029891	ortholog_one2many	0.0092	0.1526	1
TCONS_00002963	GMOY000420	GMOY000420	GFUI029891	ortholog_one2many	0.0092	0.1526	1
TCONS_00002962	GMOY000420	GMOY000420	GFUI029891	ortholog_one2many	0.0092	0.1526	1
TCONS_00002976	GMOY000421						
TCONS_00002975	GMOY000421						
TCONS_00002977	GMOY000421						
TCONS_00002969	GMOY000421						
TCONS_00002970	GMOY000421						
TCONS_00002974	GMOY000421						
TCONS_00002984	GMOY000421						
TCONS_00002971	GMOY000421						
TCONS_00002972	GMOY000421						
TCONS_00002973	GMOY000421						
TCONS_00002968	GMOY000421						
TCONS_00002985	GMOY000422	GMOY000422	GFUI029892	ortholog_one2many	0.2932	0.2453	1
TCONS_00002989	GMOY000423						
TCONS_00002990	GMOY000423						
TCONS_00002992	GMOY000424	GMOY000424	GFUI041742	ortholog_one2one	0.0872	0.2925	1
TCONS_00002991	GMOY000424	GMOY000424	GFUI041742	ortholog_one2one	0.0872	0.2925	1
TCONS_00002996	GMOY000424	GMOY000424	GFUI041742	ortholog_one2one	0.0872	0.2925	1
TCONS_00002997	GMOY000424	GMOY000424	GFUI041742	ortholog_one2one	0.0872	0.2925	1
TCONS_00002998	GMOY000424	GMOY000424	GFUI041742	ortholog_one2one	0.0872	0.2925	1
TCONS_00002999	GMOY000425	GMOY000425	GFUI041741	ortholog_one2one	0.0571	0.2492	1
TCONS_00003010	GMOY000426						
TCONS_00003012	GMOY000426						
TCONS_00003011	GMOY000426						
TCONS_00003009	GMOY000426						
TCONS_00003024	GMOY000426						
TCONS_00003007	GMOY000426						
TCONS_00003008	GMOY000426						
TCONS_00003004	GMOY000426						
TCONS_00003003	GMOY000426						
TCONS_00003006	GMOY000426						
TCONS_00003005	GMOY000426						
TCONS_00003013	GMOY000427	GMOY000427	GFUI018315	ortholog_one2one	0.0021	0.1533	1
TCONS_00003014	GMOY000427	GMOY000427	GFUI018315	ortholog_one2one	0.0021	0.1533	1
TCONS_00003025	GMOY000427	GMOY000427	GFUI018315	ortholog_one2one	0.0021	0.1533	1
TCONS_00003015	GMOY000428	GMOY000428	GFUI018309	ortholog_one2one	0.0205	0.1696	1
TCONS_00003016	GMOY000428	GMOY000428	GFUI018309	ortholog_one2one	0.0205	0.1696	1
TCONS_00003026	GMOY000428	GMOY000428	GFUI018309	ortholog_one2one	0.0205	0.1696	1
TCONS_00003027	GMOY000429	GMOY000429	GFUI018303	ortholog_one2one	0.0153	0.1545	1
TCONS_00003021	GMOY000430	GMOY000430	GFUI018310	ortholog_one2one	0.0005	0.1419	1
TCONS_00003018	GMOY000430	GMOY000430	GFUI018310	ortholog_one2one	0.0005	0.1419	1
TCONS_00003019	GMOY000430	GMOY000430	GFUI018310	ortholog_one2one	0.0005	0.1419	1
TCONS_00003020	GMOY000430	GMOY000430	GFUI018310	ortholog_one2one	0.0005	0.1419	1
TCONS_00003022	GMOY000431	GMOY000431	GFUI018325	ortholog_one2one	0.3281	0.6855	1
TCONS_00003030	GMOY000432	GMOY000432	GFUI018307	ortholog_one2one	0.2095	0.5285	1
TCONS_00003041	GMOY000433	GMOY000433	GFUI026665	ortholog_one2one	0.0177	0.1177	1
TCONS_00003044	GMOY000433	GMOY000433	GFUI026665	ortholog_one2one	0.0177	0.1177	1
TCONS_00003043	GMOY000433	GMOY000433	GFUI026665	ortholog_one2one	0.0177	0.1177	1
TCONS_00003045	GMOY000433	GMOY000433	GFUI026665	ortholog_one2one	0.0177	0.1177	1
TCONS_00003042	GMOY000433	GMOY000433	GFUI026665	ortholog_one2one	0.0177	0.1177	1
TCONS_00003040	GMOY000433	GMOY000433	GFUI026665	ortholog_one2one	0.0177	0.1177	1
TCONS_00003038	GMOY000433	GMOY000433	GFUI026665	ortholog_one2one	0.0177	0.1177	1
TCONS_00003037	GMOY000433	GMOY000433	GFUI026665	ortholog_one2one	0.0177	0.1177	1
TCONS_00003039	GMOY000433	GMOY000433	GFUI026665	ortholog_one2one	0.0177	0.1177	1
TCONS_00003048	GMOY000434	GMOY000434	GFUI025686	ortholog_one2one	0.0808	0.2876	1
TCONS_00003049	GMOY000434	GMOY000434	GFUI025686	ortholog_one2one	0.0808	0.2876	1
TCONS_00003070	GMOY000434	GMOY000434	GFUI025686	ortholog_one2one	0.0808	0.2876	1
TCONS_00003071	GMOY000434	GMOY000434	GFUI025686	ortholog_one2one	0.0808	0.2876	1
TCONS_00003050	GMOY000434	GMOY000434	GFUI025686	ortholog_one2one	0.0808	0.2876	1
TCONS_00003051	GMOY000434	GMOY000434	GFUI025686	ortholog_one2one	0.0808	0.2876	1
TCONS_00003072	GMOY000434	GMOY000434	GFUI025686	ortholog_one2one	0.0808	0.2876	1
TCONS_00003083	GMOY000435	GMOY000435	GFUI025689	ortholog_one2one	0.0337	0.1687	1
TCONS_00003084	GMOY000435	GMOY000435	GFUI025689	ortholog_one2one	0.0337	0.1687	1
TCONS_00003085	GMOY000435	GMOY000435	GFUI025689	ortholog_one2one	0.0337	0.1687	1
TCONS_00003086	GMOY000435	GMOY000435	GFUI025689	ortholog_one2one	0.0337	0.1687	1
TCONS_00003087	GMOY000435	GMOY000435	GFUI025689	ortholog_one2one	0.0337	0.1687	1
TCONS_00003090	GMOY000435	GMOY000435	GFUI025689	ortholog_one2one	0.0337	0.1687	1
TCONS_00003082	GMOY000435	GMOY000435	GFUI025689	ortholog_one2one	0.0337	0.1687	1
TCONS_00003055	GMOY000435	GMOY000435	GFUI025689	ortholog_one2one	0.0337	0.1687	1
TCONS_00003092	GMOY000435	GMOY000435	GFUI025689	ortholog_one2one	0.0337	0.1687	1
TCONS_00003091	GMOY000435	GMOY000435	GFUI025689	ortholog_one2one	0.0337	0.1687	1
TCONS_00003089	GMOY000435	GMOY000435	GFUI025689	ortholog_one2one	0.0337	0.1687	1
TCONS_00003081	GMOY000435	GMOY000435	GFUI025689	ortholog_one2one	0.0337	0.1687	1
TCONS_00003088	GMOY000435	GMOY000435	GFUI025689	ortholog_one2one	0.0337	0.1687	1
TCONS_00003079	GMOY000435	GMOY000435	GFUI025689	ortholog_one2one	0.0337	0.1687	1
TCONS_00003074	GMOY000435	GMOY000435	GFUI025689	ortholog_one2one	0.0337	0.1687	1
TCONS_00003075	GMOY000435	GMOY000435	GFUI025689	ortholog_one2one	0.0337	0.1687	1
TCONS_00003076	GMOY000435	GMOY000435	GFUI025689	ortholog_one2one	0.0337	0.1687	1
TCONS_00003077	GMOY000435	GMOY000435	GFUI025689	ortholog_one2one	0.0337	0.1687	1
TCONS_00003080	GMOY000435	GMOY000435	GFUI025689	ortholog_one2one	0.0337	0.1687	1
TCONS_00003078	GMOY000435	GMOY000435	GFUI025689	ortholog_one2one	0.0337	0.1687	1
TCONS_00003057	GMOY000436	GMOY000436	GFUI025688	ortholog_one2one	0.031	0.1375	1
TCONS_00003093	GMOY000436	GMOY000436	GFUI025688	ortholog_one2one	0.031	0.1375	1
TCONS_00003094	GMOY000436	GMOY000436	GFUI025688	ortholog_one2one	0.031	0.1375	1
TCONS_00003095	GMOY000436	GMOY000436	GFUI025688	ortholog_one2one	0.031	0.1375	1
TCONS_00003056	GMOY000436	GMOY000436	GFUI025688	ortholog_one2one	0.031	0.1375	1
TCONS_00003107	GMOY000437	GMOY000437	GFUI025687	ortholog_one2one	0.0126	0.1626	1
TCONS_00003060	GMOY000437	GMOY000437	GFUI025687	ortholog_one2one	0.0126	0.1626	1
TCONS_00003059	GMOY000437	GMOY000437	GFUI025687	ortholog_one2one	0.0126	0.1626	1
TCONS_00003099	GMOY000437	GMOY000437	GFUI025687	ortholog_one2one	0.0126	0.1626	1
TCONS_00003098	GMOY000437	GMOY000437	GFUI025687	ortholog_one2one	0.0126	0.1626	1
TCONS_00003106	GMOY000437	GMOY000437	GFUI025687	ortholog_one2one	0.0126	0.1626	1
TCONS_00003108	GMOY000437	GMOY000437	GFUI025687	ortholog_one2one	0.0126	0.1626	1
TCONS_00003097	GMOY000437	GMOY000437	GFUI025687	ortholog_one2one	0.0126	0.1626	1
TCONS_00003105	GMOY000437	GMOY000437	GFUI025687	ortholog_one2one	0.0126	0.1626	1
TCONS_00003104	GMOY000437	GMOY000437	GFUI025687	ortholog_one2one	0.0126	0.1626	1
TCONS_00003103	GMOY000437	GMOY000437	GFUI025687	ortholog_one2one	0.0126	0.1626	1
TCONS_00003102	GMOY000437	GMOY000437	GFUI025687	ortholog_one2one	0.0126	0.1626	1
TCONS_00003096	GMOY000437	GMOY000437	GFUI025687	ortholog_one2one	0.0126	0.1626	1
TCONS_00003109	GMOY000437	GMOY000437	GFUI025687	ortholog_one2one	0.0126	0.1626	1
TCONS_00003101	GMOY000437	GMOY000437	GFUI025687	ortholog_one2one	0.0126	0.1626	1
TCONS_00003100	GMOY000437	GMOY000437	GFUI025687	ortholog_one2one	0.0126	0.1626	1
TCONS_00003063	GMOY000438						
TCONS_00003113	GMOY000438						
TCONS_00003065	GMOY000438						
TCONS_00003064	GMOY000438						
TCONS_00003121	GMOY000438						
TCONS_00003120	GMOY000438						
TCONS_00003066	GMOY000438						
TCONS_00003118	GMOY000438						
TCONS_00003117	GMOY000438						
TCONS_00003116	GMOY000438						
TCONS_00003114	GMOY000438						
TCONS_00003119	GMOY000438						
TCONS_00003115	GMOY000438						
TCONS_00003138	GMOY000439	GMOY000439	GFUI007762	ortholog_one2one	0.0399	0.1552	1
TCONS_00003139	GMOY000439	GMOY000439	GFUI007762	ortholog_one2one	0.0399	0.1552	1
TCONS_00003140	GMOY000439	GMOY000439	GFUI007762	ortholog_one2one	0.0399	0.1552	1
TCONS_00003141	GMOY000439	GMOY000439	GFUI007762	ortholog_one2one	0.0399	0.1552	1
TCONS_00003143	GMOY000440	GMOY000440	GFUI007757	ortholog_one2one	0.0964	0.1759	1
TCONS_00003137	GMOY000441	GMOY000441	GFUI007758	ortholog_one2one	0.0068	0.1403	1
TCONS_00003144	GMOY000441	GMOY000441	GFUI007758	ortholog_one2one	0.0068	0.1403	1
TCONS_00003145	GMOY000441	GMOY000441	GFUI007758	ortholog_one2one	0.0068	0.1403	1
TCONS_00003146	GMOY000442	GMOY000442	GFUI003403	ortholog_one2one	0.4096	3.3097	0
TCONS_00003147	GMOY000442	GMOY000442	GFUI003403	ortholog_one2one	0.4096	3.3097	0
TCONS_00003162	GMOY000443	GMOY000443	GFUI048483	ortholog_one2one	0.0106	0.2139	1
TCONS_00003161	GMOY000443	GMOY000443	GFUI048483	ortholog_one2one	0.0106	0.2139	1
TCONS_00003148	GMOY000444	GMOY000444	GFUI048482	ortholog_one2one	0.0008	0.1828	1
TCONS_00003163	GMOY000444	GMOY000444	GFUI048482	ortholog_one2one	0.0008	0.1828	1
TCONS_00003164	GMOY000445	GMOY000445	GFUI048484	ortholog_one2one	0.0481	0.12	1
TCONS_00003151	GMOY000446	GMOY000446	GFUI048488	ortholog_one2one	0.0394	0.1891	1
TCONS_00003149	GMOY000446	GMOY000446	GFUI048488	ortholog_one2one	0.0394	0.1891	1
TCONS_00003150	GMOY000446	GMOY000446	GFUI048488	ortholog_one2one	0.0394	0.1891	1
TCONS_00003152	GMOY000446	GMOY000446	GFUI048488	ortholog_one2one	0.0394	0.1891	1
TCONS_00003153	GMOY000446	GMOY000446	GFUI048488	ortholog_one2one	0.0394	0.1891	1
TCONS_00003154	GMOY000447	GMOY000447	GFUI011617	ortholog_one2one	1.2059	9.6122	0
TCONS_00003157	GMOY000447	GMOY000447	GFUI011617	ortholog_one2one	1.2059	9.6122	0
TCONS_00003155	GMOY000447	GMOY000447	GFUI011617	ortholog_one2one	1.2059	9.6122	0
TCONS_00003156	GMOY000447	GMOY000447	GFUI011617	ortholog_one2one	1.2059	9.6122	0
TCONS_00003158	GMOY000448	GMOY000448	GFUI048485	ortholog_one2many	0.041	0.2042	1
TCONS_00003158	GMOY000448	GMOY000448	GFUI028384	ortholog_one2many	0.041	0.2042	1
TCONS_00003159	GMOY000448	GMOY000448	GFUI028384	ortholog_one2many	0.041	0.2042	1
TCONS_00003168	GMOY000448	GMOY000448	GFUI048485	ortholog_one2many	0.041	0.2042	1
TCONS_00003159	GMOY000448	GMOY000448	GFUI048485	ortholog_one2many	0.041	0.2042	1
TCONS_00003166	GMOY000448	GMOY000448	GFUI028384	ortholog_one2many	0.041	0.2042	1
TCONS_00003165	GMOY000448	GMOY000448	GFUI048485	ortholog_one2many	0.041	0.2042	1
TCONS_00003168	GMOY000448	GMOY000448	GFUI028384	ortholog_one2many	0.041	0.2042	1
TCONS_00003166	GMOY000448	GMOY000448	GFUI048485	ortholog_one2many	0.041	0.2042	1
TCONS_00003167	GMOY000448	GMOY000448	GFUI028384	ortholog_one2many	0.041	0.2042	1
TCONS_00003167	GMOY000448	GMOY000448	GFUI048485	ortholog_one2many	0.041	0.2042	1
TCONS_00003165	GMOY000448	GMOY000448	GFUI028384	ortholog_one2many	0.041	0.2042	1
TCONS_00003194	GMOY000449						
TCONS_00003202	GMOY000449						
TCONS_00003211	GMOY000450	GMOY000450	GFUI041899	ortholog_one2one	0.4008	0.6369	1
TCONS_00003209	GMOY000450	GMOY000450	GFUI041899	ortholog_one2one	0.4008	0.6369	1
TCONS_00003210	GMOY000450	GMOY000450	GFUI041899	ortholog_one2one	0.4008	0.6369	1
TCONS_00003212	GMOY000450	GMOY000450	GFUI041899	ortholog_one2one	0.4008	0.6369	1
TCONS_00003213	GMOY000450	GMOY000450	GFUI041899	ortholog_one2one	0.4008	0.6369	1
TCONS_00003208	GMOY000450	GMOY000450	GFUI041899	ortholog_one2one	0.4008	0.6369	1
TCONS_00003199	GMOY000451						
TCONS_00003215	GMOY000451						
TCONS_00003198	GMOY000451						
TCONS_00003214	GMOY000451						
TCONS_00003197	GMOY000451						
TCONS_00003196	GMOY000451						
TCONS_00003251	GMOY000453						
TCONS_00003230	GMOY000453						
TCONS_00003231	GMOY000453						
TCONS_00003232	GMOY000453						
TCONS_00003233	GMOY000453						
TCONS_00003234	GMOY000453						
TCONS_00003235	GMOY000453						
TCONS_00003236	GMOY000453						
TCONS_00003237	GMOY000453						
TCONS_00003238	GMOY000453						
TCONS_00003239	GMOY000453						
TCONS_00003243	GMOY000453						
TCONS_00003240	GMOY000453						
TCONS_00003242	GMOY000453						
TCONS_00003244	GMOY000453						
TCONS_00003245	GMOY000453						
TCONS_00003241	GMOY000453						
TCONS_00003247	GMOY000453						
TCONS_00003246	GMOY000453						
TCONS_00003249	GMOY000453						
TCONS_00003252	GMOY000453						
TCONS_00003248	GMOY000453						
TCONS_00003250	GMOY000453						
TCONS_00003264	GMOY000454						
TCONS_00003263	GMOY000454						
TCONS_00003259	GMOY000454						
TCONS_00003274	GMOY000455	GMOY000455	GFUI039513	ortholog_one2one	1.2955	81.3226	1
TCONS_00003275	GMOY000455	GMOY000455	GFUI039513	ortholog_one2one	1.2955	81.3226	1
TCONS_00003276	GMOY000455	GMOY000455	GFUI039513	ortholog_one2one	1.2955	81.3226	1
TCONS_00003269	GMOY000455	GMOY000455	GFUI039513	ortholog_one2one	1.2955	81.3226	1
TCONS_00003277	GMOY000455	GMOY000455	GFUI039513	ortholog_one2one	1.2955	81.3226	1
TCONS_00003268	GMOY000455	GMOY000455	GFUI039513	ortholog_one2one	1.2955	81.3226	1
TCONS_00003272	GMOY000456	GMOY000456	GFUI039509	ortholog_one2one	0.0022	0.1474	1
TCONS_00003271	GMOY000457						
TCONS_00003278	GMOY000457						
TCONS_00003279	GMOY000457						
TCONS_00003273	GMOY000457						
TCONS_00003270	GMOY000457						
TCONS_00003294	GMOY000458	GMOY000458	GFUI041815	ortholog_one2one	0.0416	0.1438	1
TCONS_00003302	GMOY000458	GMOY000458	GFUI041815	ortholog_one2one	0.0416	0.1438	1
TCONS_00003284	GMOY000458	GMOY000458	GFUI041815	ortholog_one2one	0.0416	0.1438	1
TCONS_00003286	GMOY000458	GMOY000458	GFUI041815	ortholog_one2one	0.0416	0.1438	1
TCONS_00003287	GMOY000458	GMOY000458	GFUI041815	ortholog_one2one	0.0416	0.1438	1
TCONS_00003288	GMOY000458	GMOY000458	GFUI041815	ortholog_one2one	0.0416	0.1438	1
TCONS_00003293	GMOY000458	GMOY000458	GFUI041815	ortholog_one2one	0.0416	0.1438	1
TCONS_00003289	GMOY000458	GMOY000458	GFUI041815	ortholog_one2one	0.0416	0.1438	1
TCONS_00003292	GMOY000458	GMOY000458	GFUI041815	ortholog_one2one	0.0416	0.1438	1
TCONS_00003285	GMOY000458	GMOY000458	GFUI041815	ortholog_one2one	0.0416	0.1438	1
TCONS_00003291	GMOY000458	GMOY000458	GFUI041815	ortholog_one2one	0.0416	0.1438	1
TCONS_00003290	GMOY000458	GMOY000458	GFUI041815	ortholog_one2one	0.0416	0.1438	1
TCONS_00003295	GMOY000458	GMOY000458	GFUI041815	ortholog_one2one	0.0416	0.1438	1
TCONS_00003296	GMOY000458	GMOY000458	GFUI041815	ortholog_one2one	0.0416	0.1438	1
TCONS_00003297	GMOY000458	GMOY000458	GFUI041815	ortholog_one2one	0.0416	0.1438	1
TCONS_00003298	GMOY000458	GMOY000458	GFUI041815	ortholog_one2one	0.0416	0.1438	1
TCONS_00003299	GMOY000458	GMOY000458	GFUI041815	ortholog_one2one	0.0416	0.1438	1
TCONS_00003300	GMOY000458	GMOY000458	GFUI041815	ortholog_one2one	0.0416	0.1438	1
TCONS_00003301	GMOY000458	GMOY000458	GFUI041815	ortholog_one2one	0.0416	0.1438	1
TCONS_00003303	GMOY000458	GMOY000458	GFUI041815	ortholog_one2one	0.0416	0.1438	1
TCONS_00003306	GMOY000459	GMOY000459	GFUI007090	ortholog_many2many	0.0845	0.2099	1
TCONS_00003306	GMOY000459	GMOY000459	GFUI032919	ortholog_many2many	0.0799	0.2142	1
TCONS_00003318	GMOY000460						
TCONS_00003333	GMOY000461	GMOY000461	GFUI033541	ortholog_one2one	0.2122	0.4208	1
TCONS_00003328	GMOY000461	GMOY000461	GFUI033541	ortholog_one2one	0.2122	0.4208	1
TCONS_00003329	GMOY000461	GMOY000461	GFUI033541	ortholog_one2one	0.2122	0.4208	1
TCONS_00003332	GMOY000461	GMOY000461	GFUI033541	ortholog_one2one	0.2122	0.4208	1
TCONS_00003330	GMOY000461	GMOY000461	GFUI033541	ortholog_one2one	0.2122	0.4208	1
TCONS_00003331	GMOY000461	GMOY000461	GFUI033541	ortholog_one2one	0.2122	0.4208	1
TCONS_00003336	GMOY000461	GMOY000461	GFUI033541	ortholog_one2one	0.2122	0.4208	1
TCONS_00003337	GMOY000462	GMOY000462	GFUI040148	ortholog_one2one	0.0064	0.0371	1
TCONS_00003378	GMOY000463	GMOY000463	GFUI040146	ortholog_one2one	0.0072	0.1963	1
TCONS_00003377	GMOY000463	GMOY000463	GFUI040146	ortholog_one2one	0.0072	0.1963	1
TCONS_00003376	GMOY000463	GMOY000463	GFUI040146	ortholog_one2one	0.0072	0.1963	1
TCONS_00003374	GMOY000463	GMOY000463	GFUI040146	ortholog_one2one	0.0072	0.1963	1
TCONS_00003373	GMOY000463	GMOY000463	GFUI040146	ortholog_one2one	0.0072	0.1963	1
TCONS_00003372	GMOY000463	GMOY000463	GFUI040146	ortholog_one2one	0.0072	0.1963	1
TCONS_00003371	GMOY000463	GMOY000463	GFUI040146	ortholog_one2one	0.0072	0.1963	1
TCONS_00003370	GMOY000463	GMOY000463	GFUI040146	ortholog_one2one	0.0072	0.1963	1
TCONS_00003375	GMOY000463	GMOY000463	GFUI040146	ortholog_one2one	0.0072	0.1963	1
TCONS_00003339	GMOY000464	GMOY000464	GFUI040147	ortholog_one2one	0.0495	0.2125	1
TCONS_00003338	GMOY000464	GMOY000464	GFUI040147	ortholog_one2one	0.0495	0.2125	1
TCONS_00003342	GMOY000465	GMOY000465	GFUI040145	ortholog_one2many	0.0011	0.1673	1
TCONS_00003341	GMOY000465	GMOY000465	GFUI008239	ortholog_one2many	0.0073	0.193	1
TCONS_00003341	GMOY000465	GMOY000465	GFUI040145	ortholog_one2many	0.0011	0.1673	1
TCONS_00003342	GMOY000465	GMOY000465	GFUI008239	ortholog_one2many	0.0073	0.193	1
TCONS_00003379	GMOY000465	GMOY000465	GFUI008239	ortholog_one2many	0.0073	0.193	1
TCONS_00003379	GMOY000465	GMOY000465	GFUI040145	ortholog_one2many	0.0011	0.1673	1
TCONS_00003380	GMOY000465	GMOY000465	GFUI008239	ortholog_one2many	0.0073	0.193	1
TCONS_00003380	GMOY000465	GMOY000465	GFUI040145	ortholog_one2many	0.0011	0.1673	1
TCONS_00003381	GMOY000465	GMOY000465	GFUI008239	ortholog_one2many	0.0073	0.193	1
TCONS_00003340	GMOY000465	GMOY000465	GFUI040145	ortholog_one2many	0.0011	0.1673	1
TCONS_00003382	GMOY000465	GMOY000465	GFUI008239	ortholog_one2many	0.0073	0.193	1
TCONS_00003381	GMOY000465	GMOY000465	GFUI040145	ortholog_one2many	0.0011	0.1673	1
TCONS_00003384	GMOY000465	GMOY000465	GFUI040145	ortholog_one2many	0.0011	0.1673	1
TCONS_00003384	GMOY000465	GMOY000465	GFUI008239	ortholog_one2many	0.0073	0.193	1
TCONS_00003340	GMOY000465	GMOY000465	GFUI008239	ortholog_one2many	0.0073	0.193	1
TCONS_00003383	GMOY000465	GMOY000465	GFUI008239	ortholog_one2many	0.0073	0.193	1
TCONS_00003382	GMOY000465	GMOY000465	GFUI040145	ortholog_one2many	0.0011	0.1673	1
TCONS_00003383	GMOY000465	GMOY000465	GFUI040145	ortholog_one2many	0.0011	0.1673	1
TCONS_00003385	GMOY000466	GMOY000466	GFUI040134	ortholog_one2one	0.2737	0.7621	0
TCONS_00003386	GMOY000466	GMOY000466	GFUI040134	ortholog_one2one	0.2737	0.7621	0
TCONS_00003387	GMOY000466	GMOY000466	GFUI040134	ortholog_one2one	0.2737	0.7621	0
TCONS_00003388	GMOY000466	GMOY000466	GFUI040134	ortholog_one2one	0.2737	0.7621	0
TCONS_00003343	GMOY000466	GMOY000466	GFUI040134	ortholog_one2one	0.2737	0.7621	0
TCONS_00003389	GMOY000467	GMOY000467	GFUI040133	ortholog_one2one	0.0367	0.2016	1
TCONS_00003390	GMOY000467	GMOY000467	GFUI040133	ortholog_one2one	0.0367	0.2016	1
TCONS_00003401	GMOY000468	GMOY000468	GFUI040135	ortholog_one2one	0.1021	0.2094	1
TCONS_00003402	GMOY000468	GMOY000468	GFUI040135	ortholog_one2one	0.1021	0.2094	1
TCONS_00003348	GMOY000468	GMOY000468	GFUI040135	ortholog_one2one	0.1021	0.2094	1
TCONS_00003347	GMOY000468	GMOY000468	GFUI040135	ortholog_one2one	0.1021	0.2094	1
TCONS_00003400	GMOY000468	GMOY000468	GFUI040135	ortholog_one2one	0.1021	0.2094	1
TCONS_00003346	GMOY000468	GMOY000468	GFUI040135	ortholog_one2one	0.1021	0.2094	1
TCONS_00003399	GMOY000468	GMOY000468	GFUI040135	ortholog_one2one	0.1021	0.2094	1
TCONS_00003394	GMOY000468	GMOY000468	GFUI040135	ortholog_one2one	0.1021	0.2094	1
TCONS_00003397	GMOY000468	GMOY000468	GFUI040135	ortholog_one2one	0.1021	0.2094	1
TCONS_00003396	GMOY000468	GMOY000468	GFUI040135	ortholog_one2one	0.1021	0.2094	1
TCONS_00003395	GMOY000468	GMOY000468	GFUI040135	ortholog_one2one	0.1021	0.2094	1
TCONS_00003393	GMOY000468	GMOY000468	GFUI040135	ortholog_one2one	0.1021	0.2094	1
TCONS_00003391	GMOY000468	GMOY000468	GFUI040135	ortholog_one2one	0.1021	0.2094	1
TCONS_00003345	GMOY000468	GMOY000468	GFUI040135	ortholog_one2one	0.1021	0.2094	1
TCONS_00003398	GMOY000468	GMOY000468	GFUI040135	ortholog_one2one	0.1021	0.2094	1
TCONS_00003392	GMOY000468	GMOY000468	GFUI040135	ortholog_one2one	0.1021	0.2094	1
TCONS_00003407	GMOY000469	GMOY000469	GFUI040137	ortholog_one2one	0.0067	0.0647	1
TCONS_00003358	GMOY000469	GMOY000469	GFUI040137	ortholog_one2one	0.0067	0.0647	1
TCONS_00003350	GMOY000469	GMOY000469	GFUI040137	ortholog_one2one	0.0067	0.0647	1
TCONS_00003357	GMOY000469	GMOY000469	GFUI040137	ortholog_one2one	0.0067	0.0647	1
TCONS_00003353	GMOY000469	GMOY000469	GFUI040137	ortholog_one2one	0.0067	0.0647	1
TCONS_00003349	GMOY000469	GMOY000469	GFUI040137	ortholog_one2one	0.0067	0.0647	1
TCONS_00003354	GMOY000469	GMOY000469	GFUI040137	ortholog_one2one	0.0067	0.0647	1
TCONS_00003355	GMOY000469	GMOY000469	GFUI040137	ortholog_one2one	0.0067	0.0647	1
TCONS_00003359	GMOY000469	GMOY000469	GFUI040137	ortholog_one2one	0.0067	0.0647	1
TCONS_00003365	GMOY000469	GMOY000469	GFUI040137	ortholog_one2one	0.0067	0.0647	1
TCONS_00003352	GMOY000469	GMOY000469	GFUI040137	ortholog_one2one	0.0067	0.0647	1
TCONS_00003363	GMOY000469	GMOY000469	GFUI040137	ortholog_one2one	0.0067	0.0647	1
TCONS_00003362	GMOY000469	GMOY000469	GFUI040137	ortholog_one2one	0.0067	0.0647	1
TCONS_00003361	GMOY000469	GMOY000469	GFUI040137	ortholog_one2one	0.0067	0.0647	1
TCONS_00003356	GMOY000469	GMOY000469	GFUI040137	ortholog_one2one	0.0067	0.0647	1
TCONS_00003405	GMOY000469	GMOY000469	GFUI040137	ortholog_one2one	0.0067	0.0647	1
TCONS_00003404	GMOY000469	GMOY000469	GFUI040137	ortholog_one2one	0.0067	0.0647	1
TCONS_00003360	GMOY000469	GMOY000469	GFUI040137	ortholog_one2one	0.0067	0.0647	1
TCONS_00003351	GMOY000469	GMOY000469	GFUI040137	ortholog_one2one	0.0067	0.0647	1
TCONS_00003406	GMOY000470						
TCONS_00003364	GMOY000470						
TCONS_00003409	GMOY000471	GMOY000471	GFUI040114	ortholog_one2one	0.0333	0.1099	1
TCONS_00003408	GMOY000471	GMOY000471	GFUI040114	ortholog_one2one	0.0333	0.1099	1
TCONS_00003366	GMOY000472	GMOY000472	GFUI040116	ortholog_one2one	0.0325	0.1501	1
TCONS_00003410	GMOY000473	GMOY000473	GFUI040118	ortholog_one2one	0.0029	0.1415	1
TCONS_00003434	GMOY000474	GMOY000474	GFUI040115	ortholog_one2one	0.0033	0.0282	1
TCONS_00003433	GMOY000474	GMOY000474	GFUI040115	ortholog_one2one	0.0033	0.0282	1
TCONS_00003431	GMOY000474	GMOY000474	GFUI040115	ortholog_one2one	0.0033	0.0282	1
TCONS_00003430	GMOY000474	GMOY000474	GFUI040115	ortholog_one2one	0.0033	0.0282	1
TCONS_00003429	GMOY000474	GMOY000474	GFUI040115	ortholog_one2one	0.0033	0.0282	1
TCONS_00003428	GMOY000474	GMOY000474	GFUI040115	ortholog_one2one	0.0033	0.0282	1
TCONS_00003427	GMOY000474	GMOY000474	GFUI040115	ortholog_one2one	0.0033	0.0282	1
TCONS_00003426	GMOY000474	GMOY000474	GFUI040115	ortholog_one2one	0.0033	0.0282	1
TCONS_00003432	GMOY000474	GMOY000474	GFUI040115	ortholog_one2one	0.0033	0.0282	1
TCONS_00003424	GMOY000474	GMOY000474	GFUI040115	ortholog_one2one	0.0033	0.0282	1
TCONS_00003425	GMOY000474	GMOY000474	GFUI040115	ortholog_one2one	0.0033	0.0282	1
TCONS_00003367	GMOY000474	GMOY000474	GFUI040115	ortholog_one2one	0.0033	0.0282	1
TCONS_00003368	GMOY000474	GMOY000474	GFUI040115	ortholog_one2one	0.0033	0.0282	1
TCONS_00003411	GMOY000474	GMOY000474	GFUI040115	ortholog_one2one	0.0033	0.0282	1
TCONS_00003413	GMOY000474	GMOY000474	GFUI040115	ortholog_one2one	0.0033	0.0282	1
TCONS_00003414	GMOY000474	GMOY000474	GFUI040115	ortholog_one2one	0.0033	0.0282	1
TCONS_00003415	GMOY000474	GMOY000474	GFUI040115	ortholog_one2one	0.0033	0.0282	1
TCONS_00003416	GMOY000474	GMOY000474	GFUI040115	ortholog_one2one	0.0033	0.0282	1
TCONS_00003412	GMOY000474	GMOY000474	GFUI040115	ortholog_one2one	0.0033	0.0282	1
TCONS_00003418	GMOY000474	GMOY000474	GFUI040115	ortholog_one2one	0.0033	0.0282	1
TCONS_00003423	GMOY000474	GMOY000474	GFUI040115	ortholog_one2one	0.0033	0.0282	1
TCONS_00003419	GMOY000474	GMOY000474	GFUI040115	ortholog_one2one	0.0033	0.0282	1
TCONS_00003417	GMOY000474	GMOY000474	GFUI040115	ortholog_one2one	0.0033	0.0282	1
TCONS_00003420	GMOY000474	GMOY000474	GFUI040115	ortholog_one2one	0.0033	0.0282	1
TCONS_00003421	GMOY000474	GMOY000474	GFUI040115	ortholog_one2one	0.0033	0.0282	1
TCONS_00003422	GMOY000474	GMOY000474	GFUI040115	ortholog_one2one	0.0033	0.0282	1
TCONS_00003436	GMOY000475	GMOY000475	GFUI040113	ortholog_one2one	0.0207	0.2304	1
TCONS_00003435	GMOY000475	GMOY000475	GFUI040113	ortholog_one2one	0.0207	0.2304	1
TCONS_00003369	GMOY000476	GMOY000476	GFUI040117	ortholog_one2one	0.0022	0.1656	1
TCONS_00003447	GMOY000477	GMOY000477	GFUI020617	ortholog_one2one	0.0245	0.1758	1
TCONS_00003452	GMOY000477	GMOY000477	GFUI020617	ortholog_one2one	0.0245	0.1758	1
TCONS_00003451	GMOY000477	GMOY000477	GFUI020617	ortholog_one2one	0.0245	0.1758	1
TCONS_00003453	GMOY000477	GMOY000477	GFUI020617	ortholog_one2one	0.0245	0.1758	1
TCONS_00003450	GMOY000477	GMOY000477	GFUI020617	ortholog_one2one	0.0245	0.1758	1
TCONS_00003449	GMOY000477	GMOY000477	GFUI020617	ortholog_one2one	0.0245	0.1758	1
TCONS_00003448	GMOY000477	GMOY000477	GFUI020617	ortholog_one2one	0.0245	0.1758	1
TCONS_00003446	GMOY000477	GMOY000477	GFUI020617	ortholog_one2one	0.0245	0.1758	1
TCONS_00003439	GMOY000477	GMOY000477	GFUI020617	ortholog_one2one	0.0245	0.1758	1
TCONS_00003444	GMOY000477	GMOY000477	GFUI020617	ortholog_one2one	0.0245	0.1758	1
TCONS_00003443	GMOY000477	GMOY000477	GFUI020617	ortholog_one2one	0.0245	0.1758	1
TCONS_00003442	GMOY000477	GMOY000477	GFUI020617	ortholog_one2one	0.0245	0.1758	1
TCONS_00003441	GMOY000477	GMOY000477	GFUI020617	ortholog_one2one	0.0245	0.1758	1
TCONS_00003440	GMOY000477	GMOY000477	GFUI020617	ortholog_one2one	0.0245	0.1758	1
TCONS_00003438	GMOY000477	GMOY000477	GFUI020617	ortholog_one2one	0.0245	0.1758	1
TCONS_00003437	GMOY000477	GMOY000477	GFUI020617	ortholog_one2one	0.0245	0.1758	1
TCONS_00003445	GMOY000477	GMOY000477	GFUI020617	ortholog_one2one	0.0245	0.1758	1
TCONS_00003475	GMOY000478	GMOY000478	GFUI002429	ortholog_one2one	0.1327	0.4165	1
TCONS_00003474	GMOY000478	GMOY000478	GFUI002429	ortholog_one2one	0.1327	0.4165	1
TCONS_00003473	GMOY000478	GMOY000478	GFUI002429	ortholog_one2one	0.1327	0.4165	1
TCONS_00003469	GMOY000478	GMOY000478	GFUI002429	ortholog_one2one	0.1327	0.4165	1
TCONS_00003471	GMOY000478	GMOY000478	GFUI002429	ortholog_one2one	0.1327	0.4165	1
TCONS_00003470	GMOY000478	GMOY000478	GFUI002429	ortholog_one2one	0.1327	0.4165	1
TCONS_00003477	GMOY000478	GMOY000478	GFUI002429	ortholog_one2one	0.1327	0.4165	1
TCONS_00003472	GMOY000478	GMOY000478	GFUI002429	ortholog_one2one	0.1327	0.4165	1
TCONS_00003503	GMOY000478	GMOY000478	GFUI002429	ortholog_one2one	0.1327	0.4165	1
TCONS_00003476	GMOY000478	GMOY000478	GFUI002429	ortholog_one2one	0.1327	0.4165	1
TCONS_00003507	GMOY000479	GMOY000479	GFUI002434	ortholog_one2one	0.0148	0.189	1
TCONS_00003508	GMOY000479	GMOY000479	GFUI002434	ortholog_one2one	0.0148	0.189	1
TCONS_00003522	GMOY000480	GMOY000480	GFUI002435	ortholog_one2one	0.002	0.1491	1
TCONS_00003481	GMOY000480	GMOY000480	GFUI002435	ortholog_one2one	0.002	0.1491	1
TCONS_00003523	GMOY000480	GMOY000480	GFUI002435	ortholog_one2one	0.002	0.1491	1
TCONS_00003504	GMOY000480	GMOY000480	GFUI002435	ortholog_one2one	0.002	0.1491	1
TCONS_00003505	GMOY000480	GMOY000480	GFUI002435	ortholog_one2one	0.002	0.1491	1
TCONS_00003506	GMOY000480	GMOY000480	GFUI002435	ortholog_one2one	0.002	0.1491	1
TCONS_00003510	GMOY000480	GMOY000480	GFUI002435	ortholog_one2one	0.002	0.1491	1
TCONS_00003511	GMOY000480	GMOY000480	GFUI002435	ortholog_one2one	0.002	0.1491	1
TCONS_00003509	GMOY000480	GMOY000480	GFUI002435	ortholog_one2one	0.002	0.1491	1
TCONS_00003513	GMOY000480	GMOY000480	GFUI002435	ortholog_one2one	0.002	0.1491	1
TCONS_00003514	GMOY000480	GMOY000480	GFUI002435	ortholog_one2one	0.002	0.1491	1
TCONS_00003515	GMOY000480	GMOY000480	GFUI002435	ortholog_one2one	0.002	0.1491	1
TCONS_00003516	GMOY000480	GMOY000480	GFUI002435	ortholog_one2one	0.002	0.1491	1
TCONS_00003517	GMOY000480	GMOY000480	GFUI002435	ortholog_one2one	0.002	0.1491	1
TCONS_00003518	GMOY000480	GMOY000480	GFUI002435	ortholog_one2one	0.002	0.1491	1
TCONS_00003519	GMOY000480	GMOY000480	GFUI002435	ortholog_one2one	0.002	0.1491	1
TCONS_00003520	GMOY000480	GMOY000480	GFUI002435	ortholog_one2one	0.002	0.1491	1
TCONS_00003521	GMOY000480	GMOY000480	GFUI002435	ortholog_one2one	0.002	0.1491	1
TCONS_00003512	GMOY000480	GMOY000480	GFUI002435	ortholog_one2one	0.002	0.1491	1
TCONS_00003479	GMOY000481	GMOY000481	GFUI002425	ortholog_one2one	0.0069	0.1226	1
TCONS_00003478	GMOY000481	GMOY000481	GFUI002425	ortholog_one2one	0.0069	0.1226	1
TCONS_00003480	GMOY000481	GMOY000481	GFUI002425	ortholog_one2one	0.0069	0.1226	1
TCONS_00003525	GMOY000482	GMOY000482	GFUI002450	ortholog_one2one	0.0428	0.1958	1
TCONS_00003524	GMOY000482	GMOY000482	GFUI002450	ortholog_one2one	0.0428	0.1958	1
TCONS_00003483	GMOY000483	GMOY000483	GFUI002447	ortholog_one2one	0.0071	0.147	1
TCONS_00003482	GMOY000483	GMOY000483	GFUI002447	ortholog_one2one	0.0071	0.147	1
TCONS_00003498	GMOY000484	GMOY000484	GFUI002445	ortholog_one2one	0.0155	0.2443	1
TCONS_00003493	GMOY000484	GMOY000484	GFUI002445	ortholog_one2one	0.0155	0.2443	1
TCONS_00003492	GMOY000484	GMOY000484	GFUI002445	ortholog_one2one	0.0155	0.2443	1
TCONS_00003491	GMOY000484	GMOY000484	GFUI002445	ortholog_one2one	0.0155	0.2443	1
TCONS_00003496	GMOY000484	GMOY000484	GFUI002445	ortholog_one2one	0.0155	0.2443	1
TCONS_00003494	GMOY000484	GMOY000484	GFUI002445	ortholog_one2one	0.0155	0.2443	1
TCONS_00003490	GMOY000484	GMOY000484	GFUI002445	ortholog_one2one	0.0155	0.2443	1
TCONS_00003495	GMOY000484	GMOY000484	GFUI002445	ortholog_one2one	0.0155	0.2443	1
TCONS_00003497	GMOY000484	GMOY000484	GFUI002445	ortholog_one2one	0.0155	0.2443	1
TCONS_00003489	GMOY000484	GMOY000484	GFUI002445	ortholog_one2one	0.0155	0.2443	1
TCONS_00003485	GMOY000484	GMOY000484	GFUI002445	ortholog_one2one	0.0155	0.2443	1
TCONS_00003486	GMOY000484	GMOY000484	GFUI002445	ortholog_one2one	0.0155	0.2443	1
TCONS_00003488	GMOY000484	GMOY000484	GFUI002445	ortholog_one2one	0.0155	0.2443	1
TCONS_00003487	GMOY000484	GMOY000484	GFUI002445	ortholog_one2one	0.0155	0.2443	1
TCONS_00003500	GMOY000485	GMOY000485	GFUI010076	ortholog_one2one	0.0127	0.1522	1
TCONS_00003499	GMOY000485	GMOY000485	GFUI010076	ortholog_one2one	0.0127	0.1522	1
TCONS_00003501	GMOY000485	GMOY000485	GFUI010076	ortholog_one2one	0.0127	0.1522	1
TCONS_00003502	GMOY000485	GMOY000485	GFUI010076	ortholog_one2one	0.0127	0.1522	1
TCONS_00003528	GMOY000485	GMOY000485	GFUI010076	ortholog_one2one	0.0127	0.1522	1
TCONS_00003537	GMOY000486	GMOY000486	GFUI012080	ortholog_one2one	0.0117	0.198	1
TCONS_00003538	GMOY000486	GMOY000486	GFUI012080	ortholog_one2one	0.0117	0.198	1
TCONS_00003539	GMOY000487	GMOY000487	GFUI012076	ortholog_one2one	0.0151	0.2045	1
TCONS_00003563	GMOY000487	GMOY000487	GFUI012076	ortholog_one2one	0.0151	0.2045	1
TCONS_00003562	GMOY000487	GMOY000487	GFUI012076	ortholog_one2one	0.0151	0.2045	1
TCONS_00003561	GMOY000487	GMOY000487	GFUI012076	ortholog_one2one	0.0151	0.2045	1
TCONS_00003560	GMOY000487	GMOY000487	GFUI012076	ortholog_one2one	0.0151	0.2045	1
TCONS_00003543	GMOY000488	GMOY000488	GFUI012066	ortholog_one2one	0.0182	0.1516	1
TCONS_00003540	GMOY000488	GMOY000488	GFUI012066	ortholog_one2one	0.0182	0.1516	1
TCONS_00003541	GMOY000488	GMOY000488	GFUI012066	ortholog_one2one	0.0182	0.1516	1
TCONS_00003542	GMOY000488	GMOY000488	GFUI012066	ortholog_one2one	0.0182	0.1516	1
TCONS_00003544	GMOY000488	GMOY000488	GFUI012066	ortholog_one2one	0.0182	0.1516	1
TCONS_00003571	GMOY000489	GMOY000489	GFUI012065	ortholog_one2one	0.0564	0.2198	1
TCONS_00003598	GMOY000489	GMOY000489	GFUI012065	ortholog_one2one	0.0564	0.2198	1
TCONS_00003599	GMOY000489	GMOY000489	GFUI012065	ortholog_one2one	0.0564	0.2198	1
TCONS_00003600	GMOY000489	GMOY000489	GFUI012065	ortholog_one2one	0.0564	0.2198	1
TCONS_00003567	GMOY000489	GMOY000489	GFUI012065	ortholog_one2one	0.0564	0.2198	1
TCONS_00003566	GMOY000489	GMOY000489	GFUI012065	ortholog_one2one	0.0564	0.2198	1
TCONS_00003565	GMOY000489	GMOY000489	GFUI012065	ortholog_one2one	0.0564	0.2198	1
TCONS_00003578	GMOY000489	GMOY000489	GFUI012065	ortholog_one2one	0.0564	0.2198	1
TCONS_00003577	GMOY000489	GMOY000489	GFUI012065	ortholog_one2one	0.0564	0.2198	1
TCONS_00003575	GMOY000489	GMOY000489	GFUI012065	ortholog_one2one	0.0564	0.2198	1
TCONS_00003568	GMOY000489	GMOY000489	GFUI012065	ortholog_one2one	0.0564	0.2198	1
TCONS_00003574	GMOY000489	GMOY000489	GFUI012065	ortholog_one2one	0.0564	0.2198	1
TCONS_00003573	GMOY000489	GMOY000489	GFUI012065	ortholog_one2one	0.0564	0.2198	1
TCONS_00003564	GMOY000489	GMOY000489	GFUI012065	ortholog_one2one	0.0564	0.2198	1
TCONS_00003597	GMOY000489	GMOY000489	GFUI012065	ortholog_one2one	0.0564	0.2198	1
TCONS_00003572	GMOY000489	GMOY000489	GFUI012065	ortholog_one2one	0.0564	0.2198	1
TCONS_00003570	GMOY000489	GMOY000489	GFUI012065	ortholog_one2one	0.0564	0.2198	1
TCONS_00003576	GMOY000489	GMOY000489	GFUI012065	ortholog_one2one	0.0564	0.2198	1
TCONS_00003596	GMOY000489	GMOY000489	GFUI012065	ortholog_one2one	0.0564	0.2198	1
TCONS_00003569	GMOY000489	GMOY000489	GFUI012065	ortholog_one2one	0.0564	0.2198	1
TCONS_00003594	GMOY000489	GMOY000489	GFUI012065	ortholog_one2one	0.0564	0.2198	1
TCONS_00003592	GMOY000489	GMOY000489	GFUI012065	ortholog_one2one	0.0564	0.2198	1
TCONS_00003591	GMOY000489	GMOY000489	GFUI012065	ortholog_one2one	0.0564	0.2198	1
TCONS_00003590	GMOY000489	GMOY000489	GFUI012065	ortholog_one2one	0.0564	0.2198	1
TCONS_00003589	GMOY000489	GMOY000489	GFUI012065	ortholog_one2one	0.0564	0.2198	1
TCONS_00003588	GMOY000489	GMOY000489	GFUI012065	ortholog_one2one	0.0564	0.2198	1
TCONS_00003587	GMOY000489	GMOY000489	GFUI012065	ortholog_one2one	0.0564	0.2198	1
TCONS_00003586	GMOY000489	GMOY000489	GFUI012065	ortholog_one2one	0.0564	0.2198	1
TCONS_00003593	GMOY000489	GMOY000489	GFUI012065	ortholog_one2one	0.0564	0.2198	1
TCONS_00003580	GMOY000489	GMOY000489	GFUI012065	ortholog_one2one	0.0564	0.2198	1
TCONS_00003585	GMOY000489	GMOY000489	GFUI012065	ortholog_one2one	0.0564	0.2198	1
TCONS_00003582	GMOY000489	GMOY000489	GFUI012065	ortholog_one2one	0.0564	0.2198	1
TCONS_00003583	GMOY000489	GMOY000489	GFUI012065	ortholog_one2one	0.0564	0.2198	1
TCONS_00003579	GMOY000489	GMOY000489	GFUI012065	ortholog_one2one	0.0564	0.2198	1
TCONS_00003584	GMOY000489	GMOY000489	GFUI012065	ortholog_one2one	0.0564	0.2198	1
TCONS_00003601	GMOY000489	GMOY000489	GFUI012065	ortholog_one2one	0.0564	0.2198	1
TCONS_00003581	GMOY000489	GMOY000489	GFUI012065	ortholog_one2one	0.0564	0.2198	1
TCONS_00003595	GMOY000489	GMOY000489	GFUI012065	ortholog_one2one	0.0564	0.2198	1
TCONS_00003605	GMOY000490	GMOY000490	GFUI012063	ortholog_one2one	0.0317	0.1515	1
TCONS_00003602	GMOY000490	GMOY000490	GFUI012063	ortholog_one2one	0.0317	0.1515	1
TCONS_00003603	GMOY000490	GMOY000490	GFUI012063	ortholog_one2one	0.0317	0.1515	1
TCONS_00003604	GMOY000490	GMOY000490	GFUI012063	ortholog_one2one	0.0317	0.1515	1
TCONS_00003556	GMOY000491	GMOY000491	GFUI012069	ortholog_one2one	0.1094	0.2432	1
TCONS_00003555	GMOY000491	GMOY000491	GFUI012069	ortholog_one2one	0.1094	0.2432	1
TCONS_00003554	GMOY000491	GMOY000491	GFUI012069	ortholog_one2one	0.1094	0.2432	1
TCONS_00003630	GMOY000492	GMOY000492	GFUI041509	ortholog_one2one	0.1872	0.3643	1
TCONS_00003638	GMOY000492	GMOY000492	GFUI041509	ortholog_one2one	0.1872	0.3643	1
TCONS_00003640	GMOY000492	GMOY000492	GFUI041509	ortholog_one2one	0.1872	0.3643	1
TCONS_00003619	GMOY000492	GMOY000492	GFUI041509	ortholog_one2one	0.1872	0.3643	1
TCONS_00003627	GMOY000492	GMOY000492	GFUI041509	ortholog_one2one	0.1872	0.3643	1
TCONS_00003637	GMOY000492	GMOY000492	GFUI041509	ortholog_one2one	0.1872	0.3643	1
TCONS_00003641	GMOY000492	GMOY000492	GFUI041509	ortholog_one2one	0.1872	0.3643	1
TCONS_00003628	GMOY000492	GMOY000492	GFUI041509	ortholog_one2one	0.1872	0.3643	1
TCONS_00003620	GMOY000492	GMOY000492	GFUI041509	ortholog_one2one	0.1872	0.3643	1
TCONS_00003642	GMOY000492	GMOY000492	GFUI041509	ortholog_one2one	0.1872	0.3643	1
TCONS_00003643	GMOY000492	GMOY000492	GFUI041509	ortholog_one2one	0.1872	0.3643	1
TCONS_00003636	GMOY000492	GMOY000492	GFUI041509	ortholog_one2one	0.1872	0.3643	1
TCONS_00003635	GMOY000492	GMOY000492	GFUI041509	ortholog_one2one	0.1872	0.3643	1
TCONS_00003634	GMOY000492	GMOY000492	GFUI041509	ortholog_one2one	0.1872	0.3643	1
TCONS_00003633	GMOY000492	GMOY000492	GFUI041509	ortholog_one2one	0.1872	0.3643	1
TCONS_00003632	GMOY000492	GMOY000492	GFUI041509	ortholog_one2one	0.1872	0.3643	1
TCONS_00003631	GMOY000492	GMOY000492	GFUI041509	ortholog_one2one	0.1872	0.3643	1
TCONS_00003621	GMOY000492	GMOY000492	GFUI041509	ortholog_one2one	0.1872	0.3643	1
TCONS_00003629	GMOY000492	GMOY000492	GFUI041509	ortholog_one2one	0.1872	0.3643	1
TCONS_00003639	GMOY000492	GMOY000492	GFUI041509	ortholog_one2one	0.1872	0.3643	1
TCONS_00003644	GMOY000493						
TCONS_00003645	GMOY000493						
TCONS_00003622	GMOY000493						
TCONS_00003680	GMOY000494						
TCONS_00003661	GMOY000495	GMOY000495	GFUI007093	ortholog_one2many	0.0188	0.2115	1
TCONS_00003666	GMOY000496	GMOY000496	GFUI007095	ortholog_one2one	0.005	0.1437	1
TCONS_00003667	GMOY000496	GMOY000496	GFUI007095	ortholog_one2one	0.005	0.1437	1
TCONS_00003665	GMOY000496	GMOY000496	GFUI007095	ortholog_one2one	0.005	0.1437	1
TCONS_00003664	GMOY000496	GMOY000496	GFUI007095	ortholog_one2one	0.005	0.1437	1
TCONS_00003662	GMOY000496	GMOY000496	GFUI007095	ortholog_one2one	0.005	0.1437	1
TCONS_00003681	GMOY000496	GMOY000496	GFUI007095	ortholog_one2one	0.005	0.1437	1
TCONS_00003663	GMOY000496	GMOY000496	GFUI007095	ortholog_one2one	0.005	0.1437	1
TCONS_00003668	GMOY000497	GMOY000497	GFUI007111	ortholog_one2one	0.0261	0.0787	1
TCONS_00003669	GMOY000497	GMOY000497	GFUI007111	ortholog_one2one	0.0261	0.0787	1
TCONS_00003670	GMOY000497	GMOY000497	GFUI007111	ortholog_one2one	0.0261	0.0787	1
TCONS_00003682	GMOY000497	GMOY000497	GFUI007111	ortholog_one2one	0.0261	0.0787	1
TCONS_00003683	GMOY000498	GMOY000498	GFUI007116	ortholog_one2one	0.0069	0.121	1
TCONS_00003685	GMOY000499						
TCONS_00003684	GMOY000499						
TCONS_00003672	GMOY000500	GMOY000500	GFUI001400	ortholog_one2one	0.0247	0.2747	1
TCONS_00003675	GMOY000500	GMOY000500	GFUI001400	ortholog_one2one	0.0247	0.2747	1
TCONS_00003687	GMOY000501						
TCONS_00003686	GMOY000501						
TCONS_00003688	GMOY000501						
TCONS_00003673	GMOY000502	GMOY000502	GFUI001401	ortholog_one2one	0.0994	0.3258	1
TCONS_00003674	GMOY000502	GMOY000502	GFUI001401	ortholog_one2one	0.0994	0.3258	1
TCONS_00003676	GMOY000502	GMOY000502	GFUI001401	ortholog_one2one	0.0994	0.3258	1
TCONS_00003677	GMOY000502	GMOY000502	GFUI001401	ortholog_one2one	0.0994	0.3258	1
TCONS_00003678	GMOY000502	GMOY000502	GFUI001401	ortholog_one2one	0.0994	0.3258	1
TCONS_00003691	GMOY000503	GMOY000503	GFUI001399	ortholog_one2one	0.0749	0.2045	1
TCONS_00003690	GMOY000503	GMOY000503	GFUI001399	ortholog_one2one	0.0749	0.2045	1
TCONS_00003692	GMOY000503	GMOY000503	GFUI001399	ortholog_one2one	0.0749	0.2045	1
TCONS_00003693	GMOY000503	GMOY000503	GFUI001399	ortholog_one2one	0.0749	0.2045	1
TCONS_00003694	GMOY000503	GMOY000503	GFUI001399	ortholog_one2one	0.0749	0.2045	1
TCONS_00003695	GMOY000503	GMOY000503	GFUI001399	ortholog_one2one	0.0749	0.2045	1
TCONS_00003679	GMOY000503	GMOY000503	GFUI001399	ortholog_one2one	0.0749	0.2045	1
TCONS_00003733	GMOY000504						
TCONS_00003699	GMOY000504						
TCONS_00003735	GMOY000505	GMOY000505	GFUI028559	ortholog_one2one	0.0108	0.1475	1
TCONS_00003734	GMOY000505	GMOY000505	GFUI028559	ortholog_one2one	0.0108	0.1475	1
TCONS_00003705	GMOY000506	GMOY000506	GFUI028557	ortholog_one2one	0.0377	0.1616	1
TCONS_00003703	GMOY000506	GMOY000506	GFUI028557	ortholog_one2one	0.0377	0.1616	1
TCONS_00003702	GMOY000506	GMOY000506	GFUI028557	ortholog_one2one	0.0377	0.1616	1
TCONS_00003701	GMOY000506	GMOY000506	GFUI028557	ortholog_one2one	0.0377	0.1616	1
TCONS_00003704	GMOY000506	GMOY000506	GFUI028557	ortholog_one2one	0.0377	0.1616	1
TCONS_00003700	GMOY000506	GMOY000506	GFUI028557	ortholog_one2one	0.0377	0.1616	1
TCONS_00003737	GMOY000507	GMOY000507	GFUI028560	ortholog_one2one	0.0286	0.1613	1
TCONS_00003738	GMOY000507	GMOY000507	GFUI028560	ortholog_one2one	0.0286	0.1613	1
TCONS_00003739	GMOY000507	GMOY000507	GFUI028560	ortholog_one2one	0.0286	0.1613	1
TCONS_00003740	GMOY000507	GMOY000507	GFUI028560	ortholog_one2one	0.0286	0.1613	1
TCONS_00003741	GMOY000507	GMOY000507	GFUI028560	ortholog_one2one	0.0286	0.1613	1
TCONS_00003743	GMOY000507	GMOY000507	GFUI028560	ortholog_one2one	0.0286	0.1613	1
TCONS_00003706	GMOY000507	GMOY000507	GFUI028560	ortholog_one2one	0.0286	0.1613	1
TCONS_00003707	GMOY000507	GMOY000507	GFUI028560	ortholog_one2one	0.0286	0.1613	1
TCONS_00003736	GMOY000507	GMOY000507	GFUI028560	ortholog_one2one	0.0286	0.1613	1
TCONS_00003744	GMOY000507	GMOY000507	GFUI028560	ortholog_one2one	0.0286	0.1613	1
TCONS_00003708	GMOY000508	GMOY000508	GFUI028566	ortholog_one2one	0.0225	0.1522	1
TCONS_00003709	GMOY000508	GMOY000508	GFUI028566	ortholog_one2one	0.0225	0.1522	1
TCONS_00003710	GMOY000508	GMOY000508	GFUI028566	ortholog_one2one	0.0225	0.1522	1
TCONS_00003711	GMOY000508	GMOY000508	GFUI028566	ortholog_one2one	0.0225	0.1522	1
TCONS_00003746	GMOY000509	GMOY000509	GFUI028567	ortholog_one2one	0.0168	0.1512	1
TCONS_00003716	GMOY000509	GMOY000509	GFUI028567	ortholog_one2one	0.0168	0.1512	1
TCONS_00003715	GMOY000509	GMOY000509	GFUI028567	ortholog_one2one	0.0168	0.1512	1
TCONS_00003713	GMOY000509	GMOY000509	GFUI028567	ortholog_one2one	0.0168	0.1512	1
TCONS_00003712	GMOY000509	GMOY000509	GFUI028567	ortholog_one2one	0.0168	0.1512	1
TCONS_00003714	GMOY000509	GMOY000509	GFUI028567	ortholog_one2one	0.0168	0.1512	1
TCONS_00003749	GMOY000510	GMOY000510	GFUI028578	ortholog_one2one	0.0469	0.2029	1
TCONS_00003750	GMOY000511	GMOY000511	GFUI028571	ortholog_one2one	0.1513	0.3686	1
TCONS_00003751	GMOY000511	GMOY000511	GFUI028571	ortholog_one2one	0.1513	0.3686	1
TCONS_00003718	GMOY000512						
TCONS_00003719	GMOY000513	GMOY000513	GFUI028572	ortholog_one2one	0.0207	0.1877	1
TCONS_00003720	GMOY000513	GMOY000513	GFUI028572	ortholog_one2one	0.0207	0.1877	1
TCONS_00003721	GMOY000514						
TCONS_00003755	GMOY000514						
TCONS_00003760	GMOY000515						
TCONS_00003759	GMOY000515						
TCONS_00003758	GMOY000515						
TCONS_00003754	GMOY000515						
TCONS_00003756	GMOY000515						
TCONS_00003753	GMOY000515						
TCONS_00003757	GMOY000515						
TCONS_00003723	GMOY000516						
TCONS_00003722	GMOY000516						
TCONS_00003725	GMOY000516						
TCONS_00003726	GMOY000516						
TCONS_00003724	GMOY000516						
TCONS_00003727	GMOY000517	GMOY000517	GFUI028569	ortholog_one2one	0.0577	0.2277	1
TCONS_00003728	GMOY000517	GMOY000517	GFUI028569	ortholog_one2one	0.0577	0.2277	1
TCONS_00003729	GMOY000517	GMOY000517	GFUI028569	ortholog_one2one	0.0577	0.2277	1
TCONS_00003731	GMOY000517	GMOY000517	GFUI028569	ortholog_one2one	0.0577	0.2277	1
TCONS_00003765	GMOY000518	GMOY000518	GFUI023812	ortholog_one2one	0.025	0.2414	1
TCONS_00003770	GMOY000519	GMOY000519	GFUI029642	ortholog_one2one	0.0278	0.1977	1
TCONS_00003771	GMOY000519	GMOY000519	GFUI029642	ortholog_one2one	0.0278	0.1977	1
TCONS_00003772	GMOY000519	GMOY000519	GFUI029642	ortholog_one2one	0.0278	0.1977	1
TCONS_00003777	GMOY000520	GMOY000520	GFUI029641	ortholog_one2one	0.0055	0.1345	1
TCONS_00003778	GMOY000520	GMOY000520	GFUI029641	ortholog_one2one	0.0055	0.1345	1
TCONS_00003782	GMOY000521						
TCONS_00003812	GMOY000522	GMOY000522	GFUI050903	ortholog_one2one	0	0	1
TCONS_00003813	GMOY000522	GMOY000522	GFUI050903	ortholog_one2one	0	0	1
TCONS_00003814	GMOY000522	GMOY000522	GFUI050903	ortholog_one2one	0	0	1
TCONS_00003815	GMOY000522	GMOY000522	GFUI050903	ortholog_one2one	0	0	1
TCONS_00003816	GMOY000522	GMOY000522	GFUI050903	ortholog_one2one	0	0	1
TCONS_00003817	GMOY000522	GMOY000522	GFUI050903	ortholog_one2one	0	0	1
TCONS_00003830	GMOY000523	GMOY000523	GFUI050901	ortholog_one2one	0.0261	0.1618	1
TCONS_00003829	GMOY000523	GMOY000523	GFUI050901	ortholog_one2one	0.0261	0.1618	1
TCONS_00003826	GMOY000523	GMOY000523	GFUI050901	ortholog_one2one	0.0261	0.1618	1
TCONS_00003827	GMOY000523	GMOY000523	GFUI050901	ortholog_one2one	0.0261	0.1618	1
TCONS_00003828	GMOY000523	GMOY000523	GFUI050901	ortholog_one2one	0.0261	0.1618	1
TCONS_00003818	GMOY000523	GMOY000523	GFUI050901	ortholog_one2one	0.0261	0.1618	1
TCONS_00003831	GMOY000524	GMOY000524	GFUI028813	ortholog_one2one	0.6985	5.5557	0
TCONS_00003832	GMOY000525	GMOY000525	GFUI050344	ortholog_one2one	0.7603	15.3633	0
TCONS_00003833	GMOY000525	GMOY000525	GFUI050344	ortholog_one2one	0.7603	15.3633	0
TCONS_00003834	GMOY000525	GMOY000525	GFUI050344	ortholog_one2one	0.7603	15.3633	0
TCONS_00003820	GMOY000526	GMOY000526	GFUI050885	ortholog_one2one	0.0118	0.1745	1
TCONS_00003821	GMOY000527						
TCONS_00003822	GMOY000527						
TCONS_00003823	GMOY000527						
TCONS_00003835	GMOY000528						
TCONS_00003824	GMOY000529	GMOY000529	GFUI050887	ortholog_one2one	0.0446	0.2252	1
TCONS_00003836	GMOY000529	GMOY000529	GFUI050887	ortholog_one2one	0.0446	0.2252	1
TCONS_00003837	GMOY000530	GMOY000530	GFUI050884	ortholog_one2one	0.0604	0.1998	1
TCONS_00003838	GMOY000530	GMOY000530	GFUI050884	ortholog_one2one	0.0604	0.1998	1
TCONS_00003888	GMOY000531	GMOY000531	GFUI022435	ortholog_one2one	0.0495	0.2238	1
TCONS_00003851	GMOY000531	GMOY000531	GFUI022435	ortholog_one2one	0.0495	0.2238	1
TCONS_00003874	GMOY000531	GMOY000531	GFUI022435	ortholog_one2one	0.0495	0.2238	1
TCONS_00003875	GMOY000531	GMOY000531	GFUI022435	ortholog_one2one	0.0495	0.2238	1
TCONS_00003876	GMOY000531	GMOY000531	GFUI022435	ortholog_one2one	0.0495	0.2238	1
TCONS_00003877	GMOY000531	GMOY000531	GFUI022435	ortholog_one2one	0.0495	0.2238	1
TCONS_00003878	GMOY000531	GMOY000531	GFUI022435	ortholog_one2one	0.0495	0.2238	1
TCONS_00003879	GMOY000531	GMOY000531	GFUI022435	ortholog_one2one	0.0495	0.2238	1
TCONS_00003880	GMOY000531	GMOY000531	GFUI022435	ortholog_one2one	0.0495	0.2238	1
TCONS_00003881	GMOY000531	GMOY000531	GFUI022435	ortholog_one2one	0.0495	0.2238	1
TCONS_00003882	GMOY000531	GMOY000531	GFUI022435	ortholog_one2one	0.0495	0.2238	1
TCONS_00003883	GMOY000531	GMOY000531	GFUI022435	ortholog_one2one	0.0495	0.2238	1
TCONS_00003884	GMOY000531	GMOY000531	GFUI022435	ortholog_one2one	0.0495	0.2238	1
TCONS_00003885	GMOY000531	GMOY000531	GFUI022435	ortholog_one2one	0.0495	0.2238	1
TCONS_00003886	GMOY000531	GMOY000531	GFUI022435	ortholog_one2one	0.0495	0.2238	1
TCONS_00003887	GMOY000531	GMOY000531	GFUI022435	ortholog_one2one	0.0495	0.2238	1
TCONS_00003889	GMOY000531	GMOY000531	GFUI022435	ortholog_one2one	0.0495	0.2238	1
TCONS_00003890	GMOY000531	GMOY000531	GFUI022435	ortholog_one2one	0.0495	0.2238	1
TCONS_00003891	GMOY000531	GMOY000531	GFUI022435	ortholog_one2one	0.0495	0.2238	1
TCONS_00003873	GMOY000531	GMOY000531	GFUI022435	ortholog_one2one	0.0495	0.2238	1
TCONS_00003871	GMOY000531	GMOY000531	GFUI022435	ortholog_one2one	0.0495	0.2238	1
TCONS_00003872	GMOY000531	GMOY000531	GFUI022435	ortholog_one2one	0.0495	0.2238	1
TCONS_00003860	GMOY000531	GMOY000531	GFUI022435	ortholog_one2one	0.0495	0.2238	1
TCONS_00003854	GMOY000531	GMOY000531	GFUI022435	ortholog_one2one	0.0495	0.2238	1
TCONS_00003855	GMOY000531	GMOY000531	GFUI022435	ortholog_one2one	0.0495	0.2238	1
TCONS_00003856	GMOY000531	GMOY000531	GFUI022435	ortholog_one2one	0.0495	0.2238	1
TCONS_00003857	GMOY000531	GMOY000531	GFUI022435	ortholog_one2one	0.0495	0.2238	1
TCONS_00003858	GMOY000531	GMOY000531	GFUI022435	ortholog_one2one	0.0495	0.2238	1
TCONS_00003859	GMOY000531	GMOY000531	GFUI022435	ortholog_one2one	0.0495	0.2238	1
TCONS_00003870	GMOY000531	GMOY000531	GFUI022435	ortholog_one2one	0.0495	0.2238	1
TCONS_00003853	GMOY000531	GMOY000531	GFUI022435	ortholog_one2one	0.0495	0.2238	1
TCONS_00003861	GMOY000531	GMOY000531	GFUI022435	ortholog_one2one	0.0495	0.2238	1
TCONS_00003863	GMOY000531	GMOY000531	GFUI022435	ortholog_one2one	0.0495	0.2238	1
TCONS_00003864	GMOY000531	GMOY000531	GFUI022435	ortholog_one2one	0.0495	0.2238	1
TCONS_00003865	GMOY000531	GMOY000531	GFUI022435	ortholog_one2one	0.0495	0.2238	1
TCONS_00003866	GMOY000531	GMOY000531	GFUI022435	ortholog_one2one	0.0495	0.2238	1
TCONS_00003867	GMOY000531	GMOY000531	GFUI022435	ortholog_one2one	0.0495	0.2238	1
TCONS_00003868	GMOY000531	GMOY000531	GFUI022435	ortholog_one2one	0.0495	0.2238	1
TCONS_00003869	GMOY000531	GMOY000531	GFUI022435	ortholog_one2one	0.0495	0.2238	1
TCONS_00003862	GMOY000531	GMOY000531	GFUI022435	ortholog_one2one	0.0495	0.2238	1
TCONS_00003852	GMOY000531	GMOY000531	GFUI022435	ortholog_one2one	0.0495	0.2238	1
TCONS_00003845	GMOY000532	GMOY000532	GFUI044525	ortholog_one2many	0.0475	0.1849	1
TCONS_00003843	GMOY000532	GMOY000532	GFUI044525	ortholog_one2many	0.0475	0.1849	1
TCONS_00003844	GMOY000532	GMOY000532	GFUI044525	ortholog_one2many	0.0475	0.1849	1
TCONS_00003903	GMOY000533	GMOY000533	GFUI044528	ortholog_one2one	0.0367	0.1799	1
TCONS_00003913	GMOY000533	GMOY000533	GFUI044528	ortholog_one2one	0.0367	0.1799	1
TCONS_00003919	GMOY000533	GMOY000533	GFUI044528	ortholog_one2one	0.0367	0.1799	1
TCONS_00003847	GMOY000533	GMOY000533	GFUI044528	ortholog_one2one	0.0367	0.1799	1
TCONS_00003920	GMOY000533	GMOY000533	GFUI044528	ortholog_one2one	0.0367	0.1799	1
TCONS_00003921	GMOY000533	GMOY000533	GFUI044528	ortholog_one2one	0.0367	0.1799	1
TCONS_00003917	GMOY000533	GMOY000533	GFUI044528	ortholog_one2one	0.0367	0.1799	1
TCONS_00003916	GMOY000533	GMOY000533	GFUI044528	ortholog_one2one	0.0367	0.1799	1
TCONS_00003915	GMOY000533	GMOY000533	GFUI044528	ortholog_one2one	0.0367	0.1799	1
TCONS_00003914	GMOY000533	GMOY000533	GFUI044528	ortholog_one2one	0.0367	0.1799	1
TCONS_00003912	GMOY000533	GMOY000533	GFUI044528	ortholog_one2one	0.0367	0.1799	1
TCONS_00003911	GMOY000533	GMOY000533	GFUI044528	ortholog_one2one	0.0367	0.1799	1
TCONS_00003918	GMOY000533	GMOY000533	GFUI044528	ortholog_one2one	0.0367	0.1799	1
TCONS_00003909	GMOY000533	GMOY000533	GFUI044528	ortholog_one2one	0.0367	0.1799	1
TCONS_00003910	GMOY000533	GMOY000533	GFUI044528	ortholog_one2one	0.0367	0.1799	1
TCONS_00003907	GMOY000533	GMOY000533	GFUI044528	ortholog_one2one	0.0367	0.1799	1
TCONS_00003906	GMOY000533	GMOY000533	GFUI044528	ortholog_one2one	0.0367	0.1799	1
TCONS_00003905	GMOY000533	GMOY000533	GFUI044528	ortholog_one2one	0.0367	0.1799	1
TCONS_00003904	GMOY000533	GMOY000533	GFUI044528	ortholog_one2one	0.0367	0.1799	1
TCONS_00003902	GMOY000533	GMOY000533	GFUI044528	ortholog_one2one	0.0367	0.1799	1
TCONS_00003901	GMOY000533	GMOY000533	GFUI044528	ortholog_one2one	0.0367	0.1799	1
TCONS_00003900	GMOY000533	GMOY000533	GFUI044528	ortholog_one2one	0.0367	0.1799	1
TCONS_00003899	GMOY000533	GMOY000533	GFUI044528	ortholog_one2one	0.0367	0.1799	1
TCONS_00003898	GMOY000533	GMOY000533	GFUI044528	ortholog_one2one	0.0367	0.1799	1
TCONS_00003897	GMOY000533	GMOY000533	GFUI044528	ortholog_one2one	0.0367	0.1799	1
TCONS_00003908	GMOY000533	GMOY000533	GFUI044528	ortholog_one2one	0.0367	0.1799	1
TCONS_00003848	GMOY000533	GMOY000533	GFUI044528	ortholog_one2one	0.0367	0.1799	1
TCONS_00003938	GMOY000534	GMOY000534	GFUI046657	ortholog_one2one	0.0336	0.2231	1
TCONS_00003939	GMOY000534	GMOY000534	GFUI046657	ortholog_one2one	0.0336	0.2231	1
TCONS_00003932	GMOY000535						
TCONS_00003930	GMOY000535						
TCONS_00003929	GMOY000535						
TCONS_00003950	GMOY000536	GMOY000536	GFUI008697	ortholog_one2many	0.031	0.1924	1
TCONS_00003948	GMOY000536	GMOY000536	GFUI008697	ortholog_one2many	0.031	0.1924	1
TCONS_00003949	GMOY000536	GMOY000536	GFUI008697	ortholog_one2many	0.031	0.1924	1
TCONS_00003951	GMOY000536	GMOY000536	GFUI008697	ortholog_one2many	0.031	0.1924	1
TCONS_00003953	GMOY000537						
TCONS_00003955	GMOY000537						
TCONS_00003956	GMOY000537						
TCONS_00003957	GMOY000537						
TCONS_00003958	GMOY000537						
TCONS_00003954	GMOY000537						
TCONS_00003965	GMOY000538	GMOY000538	GFUI009376	ortholog_one2one	0.0227	0.2015	1
TCONS_00003959	GMOY000539	GMOY000539	GFUI009374	ortholog_one2one	0.0521	0.1379	1
TCONS_00003966	GMOY000540						
TCONS_00003968	GMOY000541	GMOY000541	GFUI009377	ortholog_one2one	0.0186	0.1637	1
TCONS_00003969	GMOY000541	GMOY000541	GFUI009377	ortholog_one2one	0.0186	0.1637	1
TCONS_00003961	GMOY000541	GMOY000541	GFUI009377	ortholog_one2one	0.0186	0.1637	1
TCONS_00003971	GMOY000542						
TCONS_00003970	GMOY000542						
TCONS_00003974	GMOY000543	GMOY000543	GFUI019117	ortholog_one2one	0.0014	0.1021	1
TCONS_00003977	GMOY000543	GMOY000543	GFUI019117	ortholog_one2one	0.0014	0.1021	1
TCONS_00003973	GMOY000543	GMOY000543	GFUI019117	ortholog_one2one	0.0014	0.1021	1
TCONS_00003976	GMOY000543	GMOY000543	GFUI019117	ortholog_one2one	0.0014	0.1021	1
TCONS_00003984	GMOY000544	GMOY000544	GFUI026201	ortholog_one2one	0.031	0.2091	1
TCONS_00003985	GMOY000544	GMOY000544	GFUI026201	ortholog_one2one	0.031	0.2091	1
TCONS_00003986	GMOY000544	GMOY000544	GFUI026201	ortholog_one2one	0.031	0.2091	1
TCONS_00003988	GMOY000545						
TCONS_00004016	GMOY000546						
TCONS_00004037	GMOY000547	GMOY000547	GFUI046675	ortholog_one2one	0.0181	0.1836	1
TCONS_00004034	GMOY000547	GMOY000547	GFUI046675	ortholog_one2one	0.0181	0.1836	1
TCONS_00004038	GMOY000547	GMOY000547	GFUI046675	ortholog_one2one	0.0181	0.1836	1
TCONS_00004039	GMOY000547	GMOY000547	GFUI046675	ortholog_one2one	0.0181	0.1836	1
TCONS_00004035	GMOY000547	GMOY000547	GFUI046675	ortholog_one2one	0.0181	0.1836	1
TCONS_00004041	GMOY000548	GMOY000548	GFUI046686	ortholog_one2many	0.0562	0.2738	1
TCONS_00004045	GMOY000548	GMOY000548	GFUI031086	ortholog_one2many	0.1048	0.3476	1
TCONS_00004044	GMOY000548	GMOY000548	GFUI031085	ortholog_one2many	0.0785	0.302	1
TCONS_00004044	GMOY000548	GMOY000548	GFUI046686	ortholog_one2many	0.0562	0.2738	1
TCONS_00004044	GMOY000548	GMOY000548	GFUI031086	ortholog_one2many	0.1048	0.3476	1
TCONS_00004040	GMOY000548	GMOY000548	GFUI031086	ortholog_one2many	0.1048	0.3476	1
TCONS_00004040	GMOY000548	GMOY000548	GFUI046686	ortholog_one2many	0.0562	0.2738	1
TCONS_00004043	GMOY000548	GMOY000548	GFUI031085	ortholog_one2many	0.0785	0.302	1
TCONS_00004043	GMOY000548	GMOY000548	GFUI046686	ortholog_one2many	0.0562	0.2738	1
TCONS_00004043	GMOY000548	GMOY000548	GFUI031086	ortholog_one2many	0.1048	0.3476	1
TCONS_00004040	GMOY000548	GMOY000548	GFUI031085	ortholog_one2many	0.0785	0.302	1
TCONS_00004042	GMOY000548	GMOY000548	GFUI046686	ortholog_one2many	0.0562	0.2738	1
TCONS_00004042	GMOY000548	GMOY000548	GFUI031086	ortholog_one2many	0.1048	0.3476	1
TCONS_00004041	GMOY000548	GMOY000548	GFUI031085	ortholog_one2many	0.0785	0.302	1
TCONS_00004041	GMOY000548	GMOY000548	GFUI031086	ortholog_one2many	0.1048	0.3476	1
TCONS_00004042	GMOY000548	GMOY000548	GFUI031085	ortholog_one2many	0.0785	0.302	1
TCONS_00004045	GMOY000548	GMOY000548	GFUI031085	ortholog_one2many	0.0785	0.302	1
TCONS_00004045	GMOY000548	GMOY000548	GFUI046686	ortholog_one2many	0.0562	0.2738	1
TCONS_00004061	GMOY000549	GMOY000549	GFUI044508	ortholog_one2one	0.0032	0.1657	1
TCONS_00004056	GMOY000549	GMOY000549	GFUI044508	ortholog_one2one	0.0032	0.1657	1
TCONS_00004046	GMOY000549	GMOY000549	GFUI044508	ortholog_one2one	0.0032	0.1657	1
TCONS_00004047	GMOY000549	GMOY000549	GFUI044508	ortholog_one2one	0.0032	0.1657	1
TCONS_00004048	GMOY000549	GMOY000549	GFUI044508	ortholog_one2one	0.0032	0.1657	1
TCONS_00004055	GMOY000549	GMOY000549	GFUI044508	ortholog_one2one	0.0032	0.1657	1
TCONS_00004054	GMOY000549	GMOY000549	GFUI044508	ortholog_one2one	0.0032	0.1657	1
TCONS_00004053	GMOY000549	GMOY000549	GFUI044508	ortholog_one2one	0.0032	0.1657	1
TCONS_00004052	GMOY000549	GMOY000549	GFUI044508	ortholog_one2one	0.0032	0.1657	1
TCONS_00004051	GMOY000549	GMOY000549	GFUI044508	ortholog_one2one	0.0032	0.1657	1
TCONS_00004049	GMOY000549	GMOY000549	GFUI044508	ortholog_one2one	0.0032	0.1657	1
TCONS_00004050	GMOY000549	GMOY000549	GFUI044508	ortholog_one2one	0.0032	0.1657	1
TCONS_00004057	GMOY000549	GMOY000549	GFUI044508	ortholog_one2one	0.0032	0.1657	1
TCONS_00004058	GMOY000549	GMOY000549	GFUI044508	ortholog_one2one	0.0032	0.1657	1
TCONS_00004086	GMOY000550	GMOY000550	GFUI020958	ortholog_one2one	0.018	0.2034	1
TCONS_00004087	GMOY000550	GMOY000550	GFUI020958	ortholog_one2one	0.018	0.2034	1
TCONS_00004088	GMOY000550	GMOY000550	GFUI020958	ortholog_one2one	0.018	0.2034	1
TCONS_00004102	GMOY000551	GMOY000551	GFUI020957	ortholog_one2one	0.1031	0.1955	1
TCONS_00004104	GMOY000551	GMOY000551	GFUI020957	ortholog_one2one	0.1031	0.1955	1
TCONS_00004096	GMOY000551	GMOY000551	GFUI020957	ortholog_one2one	0.1031	0.1955	1
TCONS_00004095	GMOY000551	GMOY000551	GFUI020957	ortholog_one2one	0.1031	0.1955	1
TCONS_00004097	GMOY000551	GMOY000551	GFUI020957	ortholog_one2one	0.1031	0.1955	1
TCONS_00004098	GMOY000551	GMOY000551	GFUI020957	ortholog_one2one	0.1031	0.1955	1
TCONS_00004099	GMOY000551	GMOY000551	GFUI020957	ortholog_one2one	0.1031	0.1955	1
TCONS_00004100	GMOY000551	GMOY000551	GFUI020957	ortholog_one2one	0.1031	0.1955	1
TCONS_00004101	GMOY000551	GMOY000551	GFUI020957	ortholog_one2one	0.1031	0.1955	1
TCONS_00004094	GMOY000551	GMOY000551	GFUI020957	ortholog_one2one	0.1031	0.1955	1
TCONS_00004093	GMOY000551	GMOY000551	GFUI020957	ortholog_one2one	0.1031	0.1955	1
TCONS_00004092	GMOY000551	GMOY000551	GFUI020957	ortholog_one2one	0.1031	0.1955	1
TCONS_00004091	GMOY000551	GMOY000551	GFUI020957	ortholog_one2one	0.1031	0.1955	1
TCONS_00004090	GMOY000551	GMOY000551	GFUI020957	ortholog_one2one	0.1031	0.1955	1
TCONS_00004089	GMOY000551	GMOY000551	GFUI020957	ortholog_one2one	0.1031	0.1955	1
TCONS_00004066	GMOY000551	GMOY000551	GFUI020957	ortholog_one2one	0.1031	0.1955	1
TCONS_00004103	GMOY000551	GMOY000551	GFUI020957	ortholog_one2one	0.1031	0.1955	1
TCONS_00004070	GMOY000552	GMOY000552	GFUI020943	ortholog_one2one	0.0255	0.0967	1
TCONS_00004069	GMOY000552	GMOY000552	GFUI020943	ortholog_one2one	0.0255	0.0967	1
TCONS_00004068	GMOY000552	GMOY000552	GFUI020943	ortholog_one2one	0.0255	0.0967	1
TCONS_00004071	GMOY000552	GMOY000552	GFUI020943	ortholog_one2one	0.0255	0.0967	1
TCONS_00004072	GMOY000552	GMOY000552	GFUI020943	ortholog_one2one	0.0255	0.0967	1
TCONS_00004073	GMOY000552	GMOY000552	GFUI020943	ortholog_one2one	0.0255	0.0967	1
TCONS_00004108	GMOY000553	GMOY000553	GFUI020938	ortholog_one2one	0.0725	0.2325	1
TCONS_00004107	GMOY000553	GMOY000553	GFUI020938	ortholog_one2one	0.0725	0.2325	1
TCONS_00004106	GMOY000553	GMOY000553	GFUI020938	ortholog_one2one	0.0725	0.2325	1
TCONS_00004075	GMOY000554	GMOY000554	GFUI020945	ortholog_one2one	0.0691	0.1864	1
TCONS_00004074	GMOY000554	GMOY000554	GFUI020945	ortholog_one2one	0.0691	0.1864	1
TCONS_00004078	GMOY000554	GMOY000554	GFUI020945	ortholog_one2one	0.0691	0.1864	1
TCONS_00004079	GMOY000554	GMOY000554	GFUI020945	ortholog_one2one	0.0691	0.1864	1
TCONS_00004076	GMOY000554	GMOY000554	GFUI020945	ortholog_one2one	0.0691	0.1864	1
TCONS_00004077	GMOY000554	GMOY000554	GFUI020945	ortholog_one2one	0.0691	0.1864	1
TCONS_00004109	GMOY000555	GMOY000555	GFUI020946	ortholog_one2one	0.0223	0.2853	1
TCONS_00004110	GMOY000555	GMOY000555	GFUI020946	ortholog_one2one	0.0223	0.2853	1
TCONS_00004111	GMOY000555	GMOY000555	GFUI020946	ortholog_one2one	0.0223	0.2853	1
TCONS_00004113	GMOY000555	GMOY000555	GFUI020946	ortholog_one2one	0.0223	0.2853	1
TCONS_00004114	GMOY000555	GMOY000555	GFUI020946	ortholog_one2one	0.0223	0.2853	1
TCONS_00004115	GMOY000555	GMOY000555	GFUI020946	ortholog_one2one	0.0223	0.2853	1
TCONS_00004116	GMOY000555	GMOY000555	GFUI020946	ortholog_one2one	0.0223	0.2853	1
TCONS_00004117	GMOY000555	GMOY000555	GFUI020946	ortholog_one2one	0.0223	0.2853	1
TCONS_00004118	GMOY000555	GMOY000555	GFUI020946	ortholog_one2one	0.0223	0.2853	1
TCONS_00004119	GMOY000555	GMOY000555	GFUI020946	ortholog_one2one	0.0223	0.2853	1
TCONS_00004112	GMOY000555	GMOY000555	GFUI020946	ortholog_one2one	0.0223	0.2853	1
TCONS_00004084	GMOY000556	GMOY000556	GFUI020942	ortholog_one2one	0.0557	0.211	1
TCONS_00004085	GMOY000556	GMOY000556	GFUI020942	ortholog_one2one	0.0557	0.211	1
TCONS_00004080	GMOY000556	GMOY000556	GFUI020942	ortholog_one2one	0.0557	0.211	1
TCONS_00004082	GMOY000556	GMOY000556	GFUI020942	ortholog_one2one	0.0557	0.211	1
TCONS_00004081	GMOY000556	GMOY000556	GFUI020942	ortholog_one2one	0.0557	0.211	1
TCONS_00004083	GMOY000556	GMOY000556	GFUI020942	ortholog_one2one	0.0557	0.211	1
TCONS_00004120	GMOY000557	GMOY000557	GFUI020941	ortholog_one2one	0.0328	0.2143	1
TCONS_00004125	GMOY000558	GMOY000558	GFUI005500	ortholog_one2one	0.0656	0.2384	1
TCONS_00004146	GMOY000559	GMOY000559	GFUI013783	ortholog_one2many	0.0479	0.2377	1
TCONS_00004147	GMOY000559	GMOY000559	GFUI013783	ortholog_one2many	0.0479	0.2377	1
TCONS_00004126	GMOY000559	GMOY000559	GFUI013783	ortholog_one2many	0.0479	0.2377	1
TCONS_00004127	GMOY000559	GMOY000559	GFUI013783	ortholog_one2many	0.0479	0.2377	1
TCONS_00004133	GMOY000560	GMOY000560	GFUI035305	ortholog_one2one	0.0189	0.2076	1
TCONS_00004132	GMOY000560	GMOY000560	GFUI035305	ortholog_one2one	0.0189	0.2076	1
TCONS_00004130	GMOY000560	GMOY000560	GFUI035305	ortholog_one2one	0.0189	0.2076	1
TCONS_00004129	GMOY000560	GMOY000560	GFUI035305	ortholog_one2one	0.0189	0.2076	1
TCONS_00004134	GMOY000560	GMOY000560	GFUI035305	ortholog_one2one	0.0189	0.2076	1
TCONS_00004131	GMOY000560	GMOY000560	GFUI035305	ortholog_one2one	0.0189	0.2076	1
TCONS_00004128	GMOY000560	GMOY000560	GFUI035305	ortholog_one2one	0.0189	0.2076	1
TCONS_00004141	GMOY000561	GMOY000561	GFUI035315	ortholog_one2one	0.1536	0.3621	1
TCONS_00004140	GMOY000561	GMOY000561	GFUI035315	ortholog_one2one	0.1536	0.3621	1
TCONS_00004139	GMOY000561	GMOY000561	GFUI035315	ortholog_one2one	0.1536	0.3621	1
TCONS_00004153	GMOY000562	GMOY000562	GFUI035311	ortholog_one2one	0.015	0.1892	1
TCONS_00004152	GMOY000562	GMOY000562	GFUI035311	ortholog_one2one	0.015	0.1892	1
TCONS_00004142	GMOY000563	GMOY000563	GFUI035303	ortholog_one2one	0.0206	0.2022	1
TCONS_00004143	GMOY000564						
TCONS_00004154	GMOY000565						
TCONS_00004155	GMOY000566						
TCONS_00004144	GMOY000567						
TCONS_00004145	GMOY000568	GMOY000568	GFUI035304	ortholog_one2one	0.0655	0.2425	1
TCONS_00004159	GMOY000569	GMOY000569	GFUI025916	ortholog_one2many	0.0103	0.147	1
TCONS_00004158	GMOY000569	GMOY000569	GFUI025916	ortholog_one2many	0.0103	0.147	1
TCONS_00004187	GMOY000570	GMOY000570	GFUI011798	ortholog_one2one	0.0625	0.2264	1
TCONS_00004186	GMOY000570	GMOY000570	GFUI011798	ortholog_one2one	0.0625	0.2264	1
TCONS_00004185	GMOY000570	GMOY000570	GFUI011798	ortholog_one2one	0.0625	0.2264	1
TCONS_00004184	GMOY000570	GMOY000570	GFUI011798	ortholog_one2one	0.0625	0.2264	1
TCONS_00004183	GMOY000570	GMOY000570	GFUI011798	ortholog_one2one	0.0625	0.2264	1
TCONS_00004177	GMOY000570	GMOY000570	GFUI011798	ortholog_one2one	0.0625	0.2264	1
TCONS_00004182	GMOY000570	GMOY000570	GFUI011798	ortholog_one2one	0.0625	0.2264	1
TCONS_00004181	GMOY000570	GMOY000570	GFUI011798	ortholog_one2one	0.0625	0.2264	1
TCONS_00004180	GMOY000570	GMOY000570	GFUI011798	ortholog_one2one	0.0625	0.2264	1
TCONS_00004179	GMOY000570	GMOY000570	GFUI011798	ortholog_one2one	0.0625	0.2264	1
TCONS_00004178	GMOY000570	GMOY000570	GFUI011798	ortholog_one2one	0.0625	0.2264	1
TCONS_00004172	GMOY000570	GMOY000570	GFUI011798	ortholog_one2one	0.0625	0.2264	1
TCONS_00004173	GMOY000570	GMOY000570	GFUI011798	ortholog_one2one	0.0625	0.2264	1
TCONS_00004174	GMOY000570	GMOY000570	GFUI011798	ortholog_one2one	0.0625	0.2264	1
TCONS_00004175	GMOY000570	GMOY000570	GFUI011798	ortholog_one2one	0.0625	0.2264	1
TCONS_00004176	GMOY000570	GMOY000570	GFUI011798	ortholog_one2one	0.0625	0.2264	1
TCONS_00004171	GMOY000570	GMOY000570	GFUI011798	ortholog_one2one	0.0625	0.2264	1
TCONS_00004169	GMOY000570	GMOY000570	GFUI011798	ortholog_one2one	0.0625	0.2264	1
TCONS_00004188	GMOY000570	GMOY000570	GFUI011798	ortholog_one2one	0.0625	0.2264	1
TCONS_00004190	GMOY000570	GMOY000570	GFUI011798	ortholog_one2one	0.0625	0.2264	1
TCONS_00004167	GMOY000570	GMOY000570	GFUI011798	ortholog_one2one	0.0625	0.2264	1
TCONS_00004166	GMOY000570	GMOY000570	GFUI011798	ortholog_one2one	0.0625	0.2264	1
TCONS_00004165	GMOY000570	GMOY000570	GFUI011798	ortholog_one2one	0.0625	0.2264	1
TCONS_00004196	GMOY000570	GMOY000570	GFUI011798	ortholog_one2one	0.0625	0.2264	1
TCONS_00004189	GMOY000570	GMOY000570	GFUI011798	ortholog_one2one	0.0625	0.2264	1
TCONS_00004197	GMOY000570	GMOY000570	GFUI011798	ortholog_one2one	0.0625	0.2264	1
TCONS_00004170	GMOY000570	GMOY000570	GFUI011798	ortholog_one2one	0.0625	0.2264	1
TCONS_00004193	GMOY000571						
TCONS_00004192	GMOY000571						
TCONS_00004191	GMOY000571						
TCONS_00004195	GMOY000571						
TCONS_00004194	GMOY000571						
TCONS_00004263	GMOY000572	GMOY000572	GFUI013446	ortholog_one2one	0.1391	0.3407	1
TCONS_00004257	GMOY000572	GMOY000572	GFUI013446	ortholog_one2one	0.1391	0.3407	1
TCONS_00004261	GMOY000572	GMOY000572	GFUI013446	ortholog_one2one	0.1391	0.3407	1
TCONS_00004260	GMOY000572	GMOY000572	GFUI013446	ortholog_one2one	0.1391	0.3407	1
TCONS_00004265	GMOY000572	GMOY000572	GFUI013446	ortholog_one2one	0.1391	0.3407	1
TCONS_00004267	GMOY000572	GMOY000572	GFUI013446	ortholog_one2one	0.1391	0.3407	1
TCONS_00004264	GMOY000572	GMOY000572	GFUI013446	ortholog_one2one	0.1391	0.3407	1
TCONS_00004266	GMOY000572	GMOY000572	GFUI013446	ortholog_one2one	0.1391	0.3407	1
TCONS_00004262	GMOY000572	GMOY000572	GFUI013446	ortholog_one2one	0.1391	0.3407	1
TCONS_00004269	GMOY000572	GMOY000572	GFUI013446	ortholog_one2one	0.1391	0.3407	1
TCONS_00004202	GMOY000572	GMOY000572	GFUI013446	ortholog_one2one	0.1391	0.3407	1
TCONS_00004268	GMOY000572	GMOY000572	GFUI013446	ortholog_one2one	0.1391	0.3407	1
TCONS_00004277	GMOY000572	GMOY000572	GFUI013446	ortholog_one2one	0.1391	0.3407	1
TCONS_00004259	GMOY000572	GMOY000572	GFUI013446	ortholog_one2one	0.1391	0.3407	1
TCONS_00004200	GMOY000572	GMOY000572	GFUI013446	ortholog_one2one	0.1391	0.3407	1
TCONS_00004276	GMOY000572	GMOY000572	GFUI013446	ortholog_one2one	0.1391	0.3407	1
TCONS_00004201	GMOY000572	GMOY000572	GFUI013446	ortholog_one2one	0.1391	0.3407	1
TCONS_00004274	GMOY000572	GMOY000572	GFUI013446	ortholog_one2one	0.1391	0.3407	1
TCONS_00004273	GMOY000572	GMOY000572	GFUI013446	ortholog_one2one	0.1391	0.3407	1
TCONS_00004272	GMOY000572	GMOY000572	GFUI013446	ortholog_one2one	0.1391	0.3407	1
TCONS_00004271	GMOY000572	GMOY000572	GFUI013446	ortholog_one2one	0.1391	0.3407	1
TCONS_00004270	GMOY000572	GMOY000572	GFUI013446	ortholog_one2one	0.1391	0.3407	1
TCONS_00004275	GMOY000572	GMOY000572	GFUI013446	ortholog_one2one	0.1391	0.3407	1
TCONS_00004258	GMOY000572	GMOY000572	GFUI013446	ortholog_one2one	0.1391	0.3407	1
TCONS_00004203	GMOY000573	GMOY000573	GFUI013450	ortholog_one2one	0.0114	0.1748	1
TCONS_00004204	GMOY000573	GMOY000573	GFUI013450	ortholog_one2one	0.0114	0.1748	1
TCONS_00004278	GMOY000574	GMOY000574	GFUI013447	ortholog_one2one	0.0126	0.1378	1
TCONS_00004279	GMOY000574	GMOY000574	GFUI013447	ortholog_one2one	0.0126	0.1378	1
TCONS_00004280	GMOY000574	GMOY000574	GFUI013447	ortholog_one2one	0.0126	0.1378	1
TCONS_00004206	GMOY000575	GMOY000575	GFUI013449	ortholog_one2one	0.0375	0.2056	1
TCONS_00004207	GMOY000575	GMOY000575	GFUI013449	ortholog_one2one	0.0375	0.2056	1
TCONS_00004208	GMOY000575	GMOY000575	GFUI013449	ortholog_one2one	0.0375	0.2056	1
TCONS_00004282	GMOY000576	GMOY000576	GFUI013448	ortholog_one2one	0.0274	0.1729	1
TCONS_00004283	GMOY000576	GMOY000576	GFUI013448	ortholog_one2one	0.0274	0.1729	1
TCONS_00004281	GMOY000576	GMOY000576	GFUI013448	ortholog_one2one	0.0274	0.1729	1
TCONS_00004212	GMOY000577						
TCONS_00004237	GMOY000578	GMOY000578	GFUI013438	ortholog_one2one	0.1268	0.4899	1
TCONS_00004236	GMOY000578	GMOY000578	GFUI013438	ortholog_one2one	0.1268	0.4899	1
TCONS_00004235	GMOY000578	GMOY000578	GFUI013438	ortholog_one2one	0.1268	0.4899	1
TCONS_00004234	GMOY000578	GMOY000578	GFUI013438	ortholog_one2one	0.1268	0.4899	1
TCONS_00004233	GMOY000578	GMOY000578	GFUI013438	ortholog_one2one	0.1268	0.4899	1
TCONS_00004232	GMOY000578	GMOY000578	GFUI013438	ortholog_one2one	0.1268	0.4899	1
TCONS_00004231	GMOY000578	GMOY000578	GFUI013438	ortholog_one2one	0.1268	0.4899	1
TCONS_00004230	GMOY000578	GMOY000578	GFUI013438	ortholog_one2one	0.1268	0.4899	1
TCONS_00004229	GMOY000578	GMOY000578	GFUI013438	ortholog_one2one	0.1268	0.4899	1
TCONS_00004228	GMOY000578	GMOY000578	GFUI013438	ortholog_one2one	0.1268	0.4899	1
TCONS_00004227	GMOY000578	GMOY000578	GFUI013438	ortholog_one2one	0.1268	0.4899	1
TCONS_00004225	GMOY000578	GMOY000578	GFUI013438	ortholog_one2one	0.1268	0.4899	1
TCONS_00004223	GMOY000578	GMOY000578	GFUI013438	ortholog_one2one	0.1268	0.4899	1
TCONS_00004222	GMOY000578	GMOY000578	GFUI013438	ortholog_one2one	0.1268	0.4899	1
TCONS_00004221	GMOY000578	GMOY000578	GFUI013438	ortholog_one2one	0.1268	0.4899	1
TCONS_00004220	GMOY000578	GMOY000578	GFUI013438	ortholog_one2one	0.1268	0.4899	1
TCONS_00004219	GMOY000578	GMOY000578	GFUI013438	ortholog_one2one	0.1268	0.4899	1
TCONS_00004218	GMOY000578	GMOY000578	GFUI013438	ortholog_one2one	0.1268	0.4899	1
TCONS_00004217	GMOY000578	GMOY000578	GFUI013438	ortholog_one2one	0.1268	0.4899	1
TCONS_00004216	GMOY000578	GMOY000578	GFUI013438	ortholog_one2one	0.1268	0.4899	1
TCONS_00004215	GMOY000578	GMOY000578	GFUI013438	ortholog_one2one	0.1268	0.4899	1
TCONS_00004214	GMOY000578	GMOY000578	GFUI013438	ortholog_one2one	0.1268	0.4899	1
TCONS_00004213	GMOY000578	GMOY000578	GFUI013438	ortholog_one2one	0.1268	0.4899	1
TCONS_00004284	GMOY000578	GMOY000578	GFUI013438	ortholog_one2one	0.1268	0.4899	1
TCONS_00004224	GMOY000578	GMOY000578	GFUI013438	ortholog_one2one	0.1268	0.4899	1
TCONS_00004285	GMOY000578	GMOY000578	GFUI013438	ortholog_one2one	0.1268	0.4899	1
TCONS_00004226	GMOY000578	GMOY000578	GFUI013438	ortholog_one2one	0.1268	0.4899	1
TCONS_00004286	GMOY000579	GMOY000579	GFUI013433	ortholog_one2one	0.0716	0.2455	1
TCONS_00004287	GMOY000580						
TCONS_00004238	GMOY000580						
TCONS_00004239	GMOY000580						
TCONS_00004288	GMOY000580						
TCONS_00004290	GMOY000581	GMOY000581	GFUI013436	ortholog_one2one	0	0	1
TCONS_00004289	GMOY000581	GMOY000581	GFUI013436	ortholog_one2one	0	0	1
TCONS_00004240	GMOY000582	GMOY000582	GFUI013439	ortholog_one2many	0.0628	0.2211	1
TCONS_00004293	GMOY000583	GMOY000583	GFUI013434	ortholog_one2one	0.0018	0.0917	1
TCONS_00004291	GMOY000583	GMOY000583	GFUI013434	ortholog_one2one	0.0018	0.0917	1
TCONS_00004292	GMOY000583	GMOY000583	GFUI013434	ortholog_one2one	0.0018	0.0917	1
TCONS_00004242	GMOY000583	GMOY000583	GFUI013434	ortholog_one2one	0.0018	0.0917	1
TCONS_00004241	GMOY000583	GMOY000583	GFUI013434	ortholog_one2one	0.0018	0.0917	1
TCONS_00004249	GMOY000584	GMOY000584	GFUI001750	ortholog_one2one	0.1604	0.3389	1
TCONS_00004250	GMOY000584	GMOY000584	GFUI001750	ortholog_one2one	0.1604	0.3389	1
TCONS_00004246	GMOY000584	GMOY000584	GFUI001750	ortholog_one2one	0.1604	0.3389	1
TCONS_00004248	GMOY000584	GMOY000584	GFUI001750	ortholog_one2one	0.1604	0.3389	1
TCONS_00004247	GMOY000584	GMOY000584	GFUI001750	ortholog_one2one	0.1604	0.3389	1
TCONS_00004243	GMOY000584	GMOY000584	GFUI001750	ortholog_one2one	0.1604	0.3389	1
TCONS_00004244	GMOY000584	GMOY000584	GFUI001750	ortholog_one2one	0.1604	0.3389	1
TCONS_00004245	GMOY000584	GMOY000584	GFUI001750	ortholog_one2one	0.1604	0.3389	1
TCONS_00004251	GMOY000584	GMOY000584	GFUI001750	ortholog_one2one	0.1604	0.3389	1
TCONS_00004294	GMOY000585	GMOY000585	GFUI006700	ortholog_one2one	0.1063	0.3409	1
TCONS_00004307	GMOY000585	GMOY000585	GFUI006700	ortholog_one2one	0.1063	0.3409	1
TCONS_00004296	GMOY000585	GMOY000585	GFUI006700	ortholog_one2one	0.1063	0.3409	1
TCONS_00004297	GMOY000585	GMOY000585	GFUI006700	ortholog_one2one	0.1063	0.3409	1
TCONS_00004298	GMOY000585	GMOY000585	GFUI006700	ortholog_one2one	0.1063	0.3409	1
TCONS_00004252	GMOY000585	GMOY000585	GFUI006700	ortholog_one2one	0.1063	0.3409	1
TCONS_00004306	GMOY000585	GMOY000585	GFUI006700	ortholog_one2one	0.1063	0.3409	1
TCONS_00004300	GMOY000585	GMOY000585	GFUI006700	ortholog_one2one	0.1063	0.3409	1
TCONS_00004301	GMOY000585	GMOY000585	GFUI006700	ortholog_one2one	0.1063	0.3409	1
TCONS_00004302	GMOY000585	GMOY000585	GFUI006700	ortholog_one2one	0.1063	0.3409	1
TCONS_00004303	GMOY000585	GMOY000585	GFUI006700	ortholog_one2one	0.1063	0.3409	1
TCONS_00004304	GMOY000585	GMOY000585	GFUI006700	ortholog_one2one	0.1063	0.3409	1
TCONS_00004295	GMOY000585	GMOY000585	GFUI006700	ortholog_one2one	0.1063	0.3409	1
TCONS_00004299	GMOY000585	GMOY000585	GFUI006700	ortholog_one2one	0.1063	0.3409	1
TCONS_00004305	GMOY000585	GMOY000585	GFUI006700	ortholog_one2one	0.1063	0.3409	1
TCONS_00004253	GMOY000585	GMOY000585	GFUI006700	ortholog_one2one	0.1063	0.3409	1
TCONS_00004311	GMOY000585	GMOY000585	GFUI006700	ortholog_one2one	0.1063	0.3409	1
TCONS_00004310	GMOY000585	GMOY000585	GFUI006700	ortholog_one2one	0.1063	0.3409	1
TCONS_00004309	GMOY000585	GMOY000585	GFUI006700	ortholog_one2one	0.1063	0.3409	1
TCONS_00004308	GMOY000585	GMOY000585	GFUI006700	ortholog_one2one	0.1063	0.3409	1
TCONS_00004255	GMOY000586	GMOY000586	GFUI001749	ortholog_one2one	0.1251	0.3171	1
TCONS_00004254	GMOY000586	GMOY000586	GFUI001749	ortholog_one2one	0.1251	0.3171	1
TCONS_00004314	GMOY000587	GMOY000587	GFUI037535	ortholog_one2one	0.0159	0.1878	1
TCONS_00004318	GMOY000587	GMOY000587	GFUI037535	ortholog_one2one	0.0159	0.1878	1
TCONS_00004317	GMOY000587	GMOY000587	GFUI037535	ortholog_one2one	0.0159	0.1878	1
TCONS_00004316	GMOY000587	GMOY000587	GFUI037535	ortholog_one2one	0.0159	0.1878	1
TCONS_00004315	GMOY000587	GMOY000587	GFUI037535	ortholog_one2one	0.0159	0.1878	1
TCONS_00004313	GMOY000587	GMOY000587	GFUI037535	ortholog_one2one	0.0159	0.1878	1
TCONS_00004320	GMOY000588						
TCONS_00004319	GMOY000588						
TCONS_00004329	GMOY000589	GMOY000589	GFUI024131	ortholog_one2many	0.4298	0.6466	1
TCONS_00004331	GMOY000590	GMOY000590	GFUI040512	ortholog_one2one	0.0227	0.2116	1
TCONS_00004332	GMOY000590	GMOY000590	GFUI040512	ortholog_one2one	0.0227	0.2116	1
TCONS_00004333	GMOY000590	GMOY000590	GFUI040512	ortholog_one2one	0.0227	0.2116	1
TCONS_00004348	GMOY000591	GMOY000591	GFUI028089	ortholog_one2one	0.0552	0.3467	1
TCONS_00004350	GMOY000591	GMOY000591	GFUI028089	ortholog_one2one	0.0552	0.3467	1
TCONS_00004345	GMOY000591	GMOY000591	GFUI028089	ortholog_one2one	0.0552	0.3467	1
TCONS_00004349	GMOY000591	GMOY000591	GFUI028089	ortholog_one2one	0.0552	0.3467	1
TCONS_00004346	GMOY000591	GMOY000591	GFUI028089	ortholog_one2one	0.0552	0.3467	1
TCONS_00004357	GMOY000592	GMOY000592	GFUI033505	ortholog_one2one	0.0347	0.1708	1
TCONS_00004358	GMOY000592	GMOY000592	GFUI033505	ortholog_one2one	0.0347	0.1708	1
TCONS_00004359	GMOY000592	GMOY000592	GFUI033505	ortholog_one2one	0.0347	0.1708	1
TCONS_00004360	GMOY000592	GMOY000592	GFUI033505	ortholog_one2one	0.0347	0.1708	1
TCONS_00004361	GMOY000592	GMOY000592	GFUI033505	ortholog_one2one	0.0347	0.1708	1
TCONS_00004362	GMOY000592	GMOY000592	GFUI033505	ortholog_one2one	0.0347	0.1708	1
TCONS_00004363	GMOY000592	GMOY000592	GFUI033505	ortholog_one2one	0.0347	0.1708	1
TCONS_00004364	GMOY000592	GMOY000592	GFUI033505	ortholog_one2one	0.0347	0.1708	1
TCONS_00004365	GMOY000592	GMOY000592	GFUI033505	ortholog_one2one	0.0347	0.1708	1
TCONS_00004366	GMOY000592	GMOY000592	GFUI033505	ortholog_one2one	0.0347	0.1708	1
TCONS_00004367	GMOY000592	GMOY000592	GFUI033505	ortholog_one2one	0.0347	0.1708	1
TCONS_00004368	GMOY000592	GMOY000592	GFUI033505	ortholog_one2one	0.0347	0.1708	1
TCONS_00004355	GMOY000592	GMOY000592	GFUI033505	ortholog_one2one	0.0347	0.1708	1
TCONS_00004356	GMOY000592	GMOY000592	GFUI033505	ortholog_one2one	0.0347	0.1708	1
TCONS_00004386	GMOY000593	GMOY000593	GFUI011840	ortholog_one2one	0.0205	0.1533	1
TCONS_00004388	GMOY000593	GMOY000593	GFUI011840	ortholog_one2one	0.0205	0.1533	1
TCONS_00004387	GMOY000593	GMOY000593	GFUI011840	ortholog_one2one	0.0205	0.1533	1
TCONS_00004384	GMOY000593	GMOY000593	GFUI011840	ortholog_one2one	0.0205	0.1533	1
TCONS_00004385	GMOY000593	GMOY000593	GFUI011840	ortholog_one2one	0.0205	0.1533	1
TCONS_00004370	GMOY000594	GMOY000594	GFUI011846	ortholog_one2one	0.3585	0.7297	1
TCONS_00004371	GMOY000594	GMOY000594	GFUI011846	ortholog_one2one	0.3585	0.7297	1
TCONS_00004372	GMOY000594	GMOY000594	GFUI011846	ortholog_one2one	0.3585	0.7297	1
TCONS_00004373	GMOY000594	GMOY000594	GFUI011846	ortholog_one2one	0.3585	0.7297	1
TCONS_00004394	GMOY000595	GMOY000595	GFUI011842	ortholog_one2one	0.0402	0.243	1
TCONS_00004395	GMOY000595	GMOY000595	GFUI011842	ortholog_one2one	0.0402	0.243	1
TCONS_00004392	GMOY000595	GMOY000595	GFUI011842	ortholog_one2one	0.0402	0.243	1
TCONS_00004393	GMOY000595	GMOY000595	GFUI011842	ortholog_one2one	0.0402	0.243	1
TCONS_00004396	GMOY000596	GMOY000596	GFUI011844	ortholog_one2one	0.0247	0.1781	1
TCONS_00004397	GMOY000596	GMOY000596	GFUI011844	ortholog_one2one	0.0247	0.1781	1
TCONS_00004374	GMOY000597	GMOY000597	GFUI011849	ortholog_one2many	0.0064	0.1186	1
TCONS_00004375	GMOY000597	GMOY000597	GFUI011849	ortholog_one2many	0.0064	0.1186	1
TCONS_00004376	GMOY000597	GMOY000597	GFUI011849	ortholog_one2many	0.0064	0.1186	1
TCONS_00004377	GMOY000597	GMOY000597	GFUI011849	ortholog_one2many	0.0064	0.1186	1
TCONS_00004378	GMOY000597	GMOY000597	GFUI011849	ortholog_one2many	0.0064	0.1186	1
TCONS_00004379	GMOY000597	GMOY000597	GFUI011849	ortholog_one2many	0.0064	0.1186	1
TCONS_00004381	GMOY000598	GMOY000598	GFUI011848	ortholog_one2one	0.0311	0.1406	1
TCONS_00004380	GMOY000598	GMOY000598	GFUI011848	ortholog_one2one	0.0311	0.1406	1
TCONS_00004398	GMOY000599						
TCONS_00004399	GMOY000599						
TCONS_00004400	GMOY000599						
TCONS_00004382	GMOY000600	GMOY000600	GFUI011850	ortholog_one2one	0.004	0.2401	1
TCONS_00004383	GMOY000600	GMOY000600	GFUI011850	ortholog_one2one	0.004	0.2401	1
TCONS_00004401	GMOY000601	GMOY000601	GFUI011841	ortholog_one2one	0.0073	0.0997	1
TCONS_00004402	GMOY000601	GMOY000601	GFUI011841	ortholog_one2one	0.0073	0.0997	1
TCONS_00004404	GMOY000602	GMOY000602	GFUI000407	ortholog_one2one	0.6722	14.6094	0
TCONS_00004406	GMOY000603	GMOY000603	GFUI049486	ortholog_one2one	0.0202	0.0944	1
TCONS_00004411	GMOY000604	GMOY000604	GFUI049483	ortholog_one2one	0.0156	0.1614	1
TCONS_00004407	GMOY000604	GMOY000604	GFUI049483	ortholog_one2one	0.0156	0.1614	1
TCONS_00004408	GMOY000604	GMOY000604	GFUI049483	ortholog_one2one	0.0156	0.1614	1
TCONS_00004412	GMOY000605	GMOY000605	GFUI049479	ortholog_one2one	0.0201	0.1713	1
TCONS_00004413	GMOY000605	GMOY000605	GFUI049479	ortholog_one2one	0.0201	0.1713	1
TCONS_00004414	GMOY000605	GMOY000605	GFUI049479	ortholog_one2one	0.0201	0.1713	1
TCONS_00004415	GMOY000605	GMOY000605	GFUI049479	ortholog_one2one	0.0201	0.1713	1
TCONS_00004416	GMOY000605	GMOY000605	GFUI049479	ortholog_one2one	0.0201	0.1713	1
TCONS_00004409	GMOY000605	GMOY000605	GFUI049479	ortholog_one2one	0.0201	0.1713	1
TCONS_00004419	GMOY000606	GMOY000606	GFUI049480	ortholog_one2one	0.0322	0.1445	1
TCONS_00004417	GMOY000606	GMOY000606	GFUI049480	ortholog_one2one	0.0322	0.1445	1
TCONS_00004418	GMOY000606	GMOY000606	GFUI049480	ortholog_one2one	0.0322	0.1445	1
TCONS_00004450	GMOY000607	GMOY000607	GFUI005085	ortholog_one2one	0.0169	0.1938	1
TCONS_00004451	GMOY000607	GMOY000607	GFUI005085	ortholog_one2one	0.0169	0.1938	1
TCONS_00004452	GMOY000607	GMOY000607	GFUI005085	ortholog_one2one	0.0169	0.1938	1
TCONS_00004453	GMOY000607	GMOY000607	GFUI005085	ortholog_one2one	0.0169	0.1938	1
TCONS_00004454	GMOY000607	GMOY000607	GFUI005085	ortholog_one2one	0.0169	0.1938	1
TCONS_00004455	GMOY000607	GMOY000607	GFUI005085	ortholog_one2one	0.0169	0.1938	1
TCONS_00004456	GMOY000607	GMOY000607	GFUI005085	ortholog_one2one	0.0169	0.1938	1
TCONS_00004457	GMOY000607	GMOY000607	GFUI005085	ortholog_one2one	0.0169	0.1938	1
TCONS_00004458	GMOY000607	GMOY000607	GFUI005085	ortholog_one2one	0.0169	0.1938	1
TCONS_00004443	GMOY000609	GMOY000609	GFUI005083	ortholog_one2many	0.0385	0.1751	1
TCONS_00004471	GMOY000609	GMOY000609	GFUI005083	ortholog_one2many	0.0385	0.1751	1
TCONS_00004470	GMOY000609	GMOY000609	GFUI005083	ortholog_one2many	0.0385	0.1751	1
TCONS_00004468	GMOY000609	GMOY000609	GFUI005083	ortholog_one2many	0.0385	0.1751	1
TCONS_00004469	GMOY000609	GMOY000609	GFUI005083	ortholog_one2many	0.0385	0.1751	1
TCONS_00004467	GMOY000609	GMOY000609	GFUI005083	ortholog_one2many	0.0385	0.1751	1
TCONS_00004463	GMOY000609	GMOY000609	GFUI005083	ortholog_one2many	0.0385	0.1751	1
TCONS_00004465	GMOY000609	GMOY000609	GFUI005083	ortholog_one2many	0.0385	0.1751	1
TCONS_00004464	GMOY000609	GMOY000609	GFUI005083	ortholog_one2many	0.0385	0.1751	1
TCONS_00004462	GMOY000609	GMOY000609	GFUI005083	ortholog_one2many	0.0385	0.1751	1
TCONS_00004461	GMOY000609	GMOY000609	GFUI005083	ortholog_one2many	0.0385	0.1751	1
TCONS_00004441	GMOY000609	GMOY000609	GFUI005083	ortholog_one2many	0.0385	0.1751	1
TCONS_00004466	GMOY000609	GMOY000609	GFUI005083	ortholog_one2many	0.0385	0.1751	1
TCONS_00004472	GMOY000610	GMOY000610	GFUI005081	ortholog_one2one	0.0031	0.1433	1
TCONS_00004473	GMOY000610	GMOY000610	GFUI005081	ortholog_one2one	0.0031	0.1433	1
TCONS_00004474	GMOY000610	GMOY000610	GFUI005081	ortholog_one2one	0.0031	0.1433	1
TCONS_00004448	GMOY000611	GMOY000611	GFUI046494	ortholog_one2many	0.0804	0.2084	1
TCONS_00004448	GMOY000611	GMOY000611	GFUI046496	ortholog_one2many	0.0405	0.064	1
TCONS_00004448	GMOY000611	GMOY000611	GFUI005079	ortholog_one2many	0.0246	0.1497	1
TCONS_00004475	GMOY000611	GMOY000611	GFUI046494	ortholog_one2many	0.0804	0.2084	1
TCONS_00004476	GMOY000611	GMOY000611	GFUI046496	ortholog_one2many	0.0405	0.064	1
TCONS_00004475	GMOY000611	GMOY000611	GFUI005079	ortholog_one2many	0.0246	0.1497	1
TCONS_00004476	GMOY000611	GMOY000611	GFUI046494	ortholog_one2many	0.0804	0.2084	1
TCONS_00004476	GMOY000611	GMOY000611	GFUI005079	ortholog_one2many	0.0246	0.1497	1
TCONS_00004475	GMOY000611	GMOY000611	GFUI046496	ortholog_one2many	0.0405	0.064	1
TCONS_00004447	GMOY000611	GMOY000611	GFUI005079	ortholog_one2many	0.0246	0.1497	1
TCONS_00004447	GMOY000611	GMOY000611	GFUI046494	ortholog_one2many	0.0804	0.2084	1
TCONS_00004446	GMOY000611	GMOY000611	GFUI005079	ortholog_one2many	0.0246	0.1497	1
TCONS_00004446	GMOY000611	GMOY000611	GFUI046496	ortholog_one2many	0.0405	0.064	1
TCONS_00004446	GMOY000611	GMOY000611	GFUI046494	ortholog_one2many	0.0804	0.2084	1
TCONS_00004445	GMOY000611	GMOY000611	GFUI005079	ortholog_one2many	0.0246	0.1497	1
TCONS_00004445	GMOY000611	GMOY000611	GFUI046496	ortholog_one2many	0.0405	0.064	1
TCONS_00004445	GMOY000611	GMOY000611	GFUI046494	ortholog_one2many	0.0804	0.2084	1
TCONS_00004444	GMOY000611	GMOY000611	GFUI005079	ortholog_one2many	0.0246	0.1497	1
TCONS_00004444	GMOY000611	GMOY000611	GFUI046496	ortholog_one2many	0.0405	0.064	1
TCONS_00004444	GMOY000611	GMOY000611	GFUI046494	ortholog_one2many	0.0804	0.2084	1
TCONS_00004447	GMOY000611	GMOY000611	GFUI046496	ortholog_one2many	0.0405	0.064	1
TCONS_00004480	GMOY000612	GMOY000612	GFUI005091	ortholog_one2one	0.0697	0.2254	1
TCONS_00004481	GMOY000613	GMOY000613	GFUI005082	ortholog_one2one	0.0439	0.1988	1
TCONS_00004482	GMOY000613	GMOY000613	GFUI005082	ortholog_one2one	0.0439	0.1988	1
TCONS_00004484	GMOY000614	GMOY000614	GFUI048066	ortholog_one2one	0.0118	0.0372	1
TCONS_00004496	GMOY000615	GMOY000615	GFUI048062	ortholog_one2one	0.0119	0.1447	1
TCONS_00004495	GMOY000615	GMOY000615	GFUI048062	ortholog_one2one	0.0119	0.1447	1
TCONS_00004485	GMOY000615	GMOY000615	GFUI048062	ortholog_one2one	0.0119	0.1447	1
TCONS_00004498	GMOY000616	GMOY000616	GFUI048065	ortholog_one2one	0.0052	0.1393	1
TCONS_00004521	GMOY000617	GMOY000617	GFUI033796	ortholog_one2one	0.0278	0.2345	1
TCONS_00004520	GMOY000617	GMOY000617	GFUI033796	ortholog_one2one	0.0278	0.2345	1
TCONS_00004518	GMOY000617	GMOY000617	GFUI033796	ortholog_one2one	0.0278	0.2345	1
TCONS_00004517	GMOY000617	GMOY000617	GFUI033796	ortholog_one2one	0.0278	0.2345	1
TCONS_00004519	GMOY000617	GMOY000617	GFUI033796	ortholog_one2one	0.0278	0.2345	1
TCONS_00004515	GMOY000617	GMOY000617	GFUI033796	ortholog_one2one	0.0278	0.2345	1
TCONS_00004514	GMOY000617	GMOY000617	GFUI033796	ortholog_one2one	0.0278	0.2345	1
TCONS_00004513	GMOY000617	GMOY000617	GFUI033796	ortholog_one2one	0.0278	0.2345	1
TCONS_00004512	GMOY000617	GMOY000617	GFUI033796	ortholog_one2one	0.0278	0.2345	1
TCONS_00004516	GMOY000617	GMOY000617	GFUI033796	ortholog_one2one	0.0278	0.2345	1
TCONS_00004510	GMOY000618	GMOY000618	GFUI033801	ortholog_one2many	0.1734	0.4551	1
TCONS_00004509	GMOY000618	GMOY000618	GFUI033801	ortholog_one2many	0.1734	0.4551	1
TCONS_00004508	GMOY000618	GMOY000618	GFUI033801	ortholog_one2many	0.1734	0.4551	1
TCONS_00004507	GMOY000618	GMOY000618	GFUI033801	ortholog_one2many	0.1734	0.4551	1
TCONS_00004506	GMOY000618	GMOY000618	GFUI033801	ortholog_one2many	0.1734	0.4551	1
TCONS_00004503	GMOY000618	GMOY000618	GFUI033801	ortholog_one2many	0.1734	0.4551	1
TCONS_00004504	GMOY000618	GMOY000618	GFUI033801	ortholog_one2many	0.1734	0.4551	1
TCONS_00004502	GMOY000618	GMOY000618	GFUI033801	ortholog_one2many	0.1734	0.4551	1
TCONS_00004501	GMOY000618	GMOY000618	GFUI033801	ortholog_one2many	0.1734	0.4551	1
TCONS_00004500	GMOY000618	GMOY000618	GFUI033801	ortholog_one2many	0.1734	0.4551	1
TCONS_00004499	GMOY000618	GMOY000618	GFUI033801	ortholog_one2many	0.1734	0.4551	1
TCONS_00004505	GMOY000618	GMOY000618	GFUI033801	ortholog_one2many	0.1734	0.4551	1
TCONS_00004522	GMOY000619	GMOY000619	GFUI033797	ortholog_one2one	0.0589	0.1608	1
TCONS_00004523	GMOY000619	GMOY000619	GFUI033797	ortholog_one2one	0.0589	0.1608	1
TCONS_00004524	GMOY000620						
TCONS_00004525	GMOY000621	GMOY000621	GFUI019821	ortholog_one2many	0.1505	0.3597	1
TCONS_00004526	GMOY000622						
TCONS_00004573	GMOY000623	GMOY000623	GFUI029962	ortholog_one2one	0.0327	0.3091	1
TCONS_00004566	GMOY000624	GMOY000624	GFUI005431	ortholog_one2one	0.0877	0.3022	1
TCONS_00004567	GMOY000624	GMOY000624	GFUI005431	ortholog_one2one	0.0877	0.3022	1
TCONS_00004564	GMOY000624	GMOY000624	GFUI005431	ortholog_one2one	0.0877	0.3022	1
TCONS_00004565	GMOY000624	GMOY000624	GFUI005431	ortholog_one2one	0.0877	0.3022	1
TCONS_00004574	GMOY000625	GMOY000625	GFUI005429	ortholog_one2one	0.0382	0.1914	1
TCONS_00004570	GMOY000625	GMOY000625	GFUI005429	ortholog_one2one	0.0382	0.1914	1
TCONS_00004569	GMOY000625	GMOY000625	GFUI005429	ortholog_one2one	0.0382	0.1914	1
TCONS_00004582	GMOY000625	GMOY000625	GFUI005429	ortholog_one2one	0.0382	0.1914	1
TCONS_00004581	GMOY000625	GMOY000625	GFUI005429	ortholog_one2one	0.0382	0.1914	1
TCONS_00004580	GMOY000625	GMOY000625	GFUI005429	ortholog_one2one	0.0382	0.1914	1
TCONS_00004568	GMOY000625	GMOY000625	GFUI005429	ortholog_one2one	0.0382	0.1914	1
TCONS_00004578	GMOY000625	GMOY000625	GFUI005429	ortholog_one2one	0.0382	0.1914	1
TCONS_00004577	GMOY000625	GMOY000625	GFUI005429	ortholog_one2one	0.0382	0.1914	1
TCONS_00004576	GMOY000625	GMOY000625	GFUI005429	ortholog_one2one	0.0382	0.1914	1
TCONS_00004575	GMOY000625	GMOY000625	GFUI005429	ortholog_one2one	0.0382	0.1914	1
TCONS_00004579	GMOY000625	GMOY000625	GFUI005429	ortholog_one2one	0.0382	0.1914	1
TCONS_00004589	GMOY000626	GMOY000626	GFUI017761	ortholog_one2one	0.0747	0.1829	1
TCONS_00004583	GMOY000627						
TCONS_00004606	GMOY000628	GMOY000628	GFUI017581	ortholog_one2one	0.0235	0.2344	1
TCONS_00004604	GMOY000628	GMOY000628	GFUI017581	ortholog_one2one	0.0235	0.2344	1
TCONS_00004602	GMOY000628	GMOY000628	GFUI017581	ortholog_one2one	0.0235	0.2344	1
TCONS_00004603	GMOY000628	GMOY000628	GFUI017581	ortholog_one2one	0.0235	0.2344	1
TCONS_00004599	GMOY000628	GMOY000628	GFUI017581	ortholog_one2one	0.0235	0.2344	1
TCONS_00004598	GMOY000628	GMOY000628	GFUI017581	ortholog_one2one	0.0235	0.2344	1
TCONS_00004597	GMOY000628	GMOY000628	GFUI017581	ortholog_one2one	0.0235	0.2344	1
TCONS_00004601	GMOY000628	GMOY000628	GFUI017581	ortholog_one2one	0.0235	0.2344	1
TCONS_00004600	GMOY000628	GMOY000628	GFUI017581	ortholog_one2one	0.0235	0.2344	1
TCONS_00004607	GMOY000629	GMOY000629	GFUI053139	ortholog_one2many	0	0	1
TCONS_00004607	GMOY000629	GMOY000629	GFUI017591	ortholog_one2many	0	0	1
TCONS_00004613	GMOY000630	GMOY000630	GFUI022978	ortholog_one2many	0.2024	0.2552	1
TCONS_00004614	GMOY000631						
TCONS_00004611	GMOY000631						
TCONS_00004615	GMOY000631						
TCONS_00004620	GMOY000632	GMOY000632	GFUI046936	ortholog_one2one	0.0037	0.0866	1
TCONS_00004617	GMOY000632	GMOY000632	GFUI046936	ortholog_one2one	0.0037	0.0866	1
TCONS_00004618	GMOY000632	GMOY000632	GFUI046936	ortholog_one2one	0.0037	0.0866	1
TCONS_00004619	GMOY000632	GMOY000632	GFUI046936	ortholog_one2one	0.0037	0.0866	1
TCONS_00004653	GMOY000633	GMOY000633	GFUI049336	ortholog_one2one	0.0807	0.2119	1
TCONS_00004652	GMOY000633	GMOY000633	GFUI049336	ortholog_one2one	0.0807	0.2119	1
TCONS_00004651	GMOY000633	GMOY000633	GFUI049336	ortholog_one2one	0.0807	0.2119	1
TCONS_00004650	GMOY000633	GMOY000633	GFUI049336	ortholog_one2one	0.0807	0.2119	1
TCONS_00004624	GMOY000634	GMOY000634	GFUI049349	ortholog_one2one	0.0442	0.2302	1
TCONS_00004625	GMOY000634	GMOY000634	GFUI049349	ortholog_one2one	0.0442	0.2302	1
TCONS_00004626	GMOY000634	GMOY000634	GFUI049349	ortholog_one2one	0.0442	0.2302	1
TCONS_00004627	GMOY000634	GMOY000634	GFUI049349	ortholog_one2one	0.0442	0.2302	1
TCONS_00004628	GMOY000634	GMOY000634	GFUI049349	ortholog_one2one	0.0442	0.2302	1
TCONS_00004629	GMOY000634	GMOY000634	GFUI049349	ortholog_one2one	0.0442	0.2302	1
TCONS_00004631	GMOY000634	GMOY000634	GFUI049349	ortholog_one2one	0.0442	0.2302	1
TCONS_00004632	GMOY000634	GMOY000634	GFUI049349	ortholog_one2one	0.0442	0.2302	1
TCONS_00004633	GMOY000634	GMOY000634	GFUI049349	ortholog_one2one	0.0442	0.2302	1
TCONS_00004634	GMOY000634	GMOY000634	GFUI049349	ortholog_one2one	0.0442	0.2302	1
TCONS_00004635	GMOY000634	GMOY000634	GFUI049349	ortholog_one2one	0.0442	0.2302	1
TCONS_00004636	GMOY000634	GMOY000634	GFUI049349	ortholog_one2one	0.0442	0.2302	1
TCONS_00004637	GMOY000634	GMOY000634	GFUI049349	ortholog_one2one	0.0442	0.2302	1
TCONS_00004630	GMOY000634	GMOY000634	GFUI049349	ortholog_one2one	0.0442	0.2302	1
TCONS_00004638	GMOY000635	GMOY000635	GFUI023421	ortholog_one2one	0	0	1
TCONS_00004656	GMOY000635	GMOY000635	GFUI023421	ortholog_one2one	0	0	1
TCONS_00004654	GMOY000635	GMOY000635	GFUI023421	ortholog_one2one	0	0	1
TCONS_00004655	GMOY000635	GMOY000635	GFUI023421	ortholog_one2one	0	0	1
TCONS_00004639	GMOY000636	GMOY000636	GFUI023413	ortholog_one2one	0.0224	0.1167	1
TCONS_00004640	GMOY000636	GMOY000636	GFUI023413	ortholog_one2one	0.0224	0.1167	1
TCONS_00004641	GMOY000636	GMOY000636	GFUI023413	ortholog_one2one	0.0224	0.1167	1
TCONS_00004662	GMOY000638	GMOY000638	GFUI023436	ortholog_one2many	0.0325	0.2059	1
TCONS_00004660	GMOY000638	GMOY000638	GFUI023436	ortholog_one2many	0.0325	0.2059	1
TCONS_00004661	GMOY000638	GMOY000638	GFUI023436	ortholog_one2many	0.0325	0.2059	1
TCONS_00004658	GMOY000638	GMOY000638	GFUI023436	ortholog_one2many	0.0325	0.2059	1
TCONS_00004657	GMOY000638	GMOY000638	GFUI023436	ortholog_one2many	0.0325	0.2059	1
TCONS_00004659	GMOY000638	GMOY000638	GFUI023436	ortholog_one2many	0.0325	0.2059	1
TCONS_00004642	GMOY000639	GMOY000639	GFUI023434	ortholog_one2one	0.0382	0.2707	1
TCONS_00004643	GMOY000639	GMOY000639	GFUI023434	ortholog_one2one	0.0382	0.2707	1
TCONS_00004663	GMOY000640	GMOY000640	GFUI023435	ortholog_one2many	0.0755	0.3514	1
TCONS_00004664	GMOY000640	GMOY000640	GFUI023435	ortholog_one2many	0.0755	0.3514	1
TCONS_00004676	GMOY000641	GMOY000641	GFUI000559	ortholog_one2one	0.8906	30.4334	0
TCONS_00004670	GMOY000642	GMOY000642	GFUI000557	ortholog_one2many	0.6183	41.3741	0
TCONS_00004670	GMOY000642	GMOY000642	GFUI047802	ortholog_one2many	0.2775	66.1228	0
TCONS_00004669	GMOY000642	GMOY000642	GFUI047802	ortholog_one2many	0.2775	66.1228	0
TCONS_00004668	GMOY000642	GMOY000642	GFUI000557	ortholog_one2many	0.6183	41.3741	0
TCONS_00004668	GMOY000642	GMOY000642	GFUI047802	ortholog_one2many	0.2775	66.1228	0
TCONS_00004669	GMOY000642	GMOY000642	GFUI000557	ortholog_one2many	0.6183	41.3741	0
TCONS_00004677	GMOY000643	GMOY000643	GFUI000542	ortholog_one2one	0.4941	94.1321	0
TCONS_00004672	GMOY000644						
TCONS_00004673	GMOY000645	GMOY000645	GFUI051393	ortholog_one2many	1.8597	17.6066	1
TCONS_00004673	GMOY000645	GMOY000645	GFUI051392	ortholog_one2many	7.8862	4.7821	1
TCONS_00004674	GMOY000646	GMOY000646	GFUI000967	ortholog_one2one	0.547	29.0978	0
TCONS_00004675	GMOY000647						
TCONS_00004679	GMOY000648	GMOY000648	GFUI053077	ortholog_one2one	0.947	83.7579	1
TCONS_00004696	GMOY000649	GMOY000649	GFUI030042	ortholog_one2one	0.0496	0.1832	1
TCONS_00004695	GMOY000649	GMOY000649	GFUI030042	ortholog_one2one	0.0496	0.1832	1
TCONS_00004692	GMOY000649	GMOY000649	GFUI030042	ortholog_one2one	0.0496	0.1832	1
TCONS_00004693	GMOY000649	GMOY000649	GFUI030042	ortholog_one2one	0.0496	0.1832	1
TCONS_00004694	GMOY000649	GMOY000649	GFUI030042	ortholog_one2one	0.0496	0.1832	1
TCONS_00004708	GMOY000650	GMOY000650	GFUI020740	ortholog_one2one	0.0318	0.144	1
TCONS_00004714	GMOY000650	GMOY000650	GFUI020740	ortholog_one2one	0.0318	0.144	1
TCONS_00004715	GMOY000650	GMOY000650	GFUI020740	ortholog_one2one	0.0318	0.144	1
TCONS_00004711	GMOY000651	GMOY000651	GFUI020741	ortholog_one2one	0.0142	0.1932	1
TCONS_00004710	GMOY000651	GMOY000651	GFUI020741	ortholog_one2one	0.0142	0.1932	1
TCONS_00004709	GMOY000651	GMOY000651	GFUI020741	ortholog_one2one	0.0142	0.1932	1
TCONS_00004712	GMOY000652	GMOY000652	GFUI020738	ortholog_one2one	0.0134	0.1368	1
TCONS_00004716	GMOY000652	GMOY000652	GFUI020738	ortholog_one2one	0.0134	0.1368	1
TCONS_00004723	GMOY000653	GMOY000653	GFUI020691	ortholog_one2many	0.049	0.2942	1
TCONS_00004724	GMOY000654	GMOY000654	GFUI020696	ortholog_one2one	0.0065	0.1332	1
TCONS_00004721	GMOY000654	GMOY000654	GFUI020696	ortholog_one2one	0.0065	0.1332	1
TCONS_00004725	GMOY000654	GMOY000654	GFUI020696	ortholog_one2one	0.0065	0.1332	1
TCONS_00004719	GMOY000654	GMOY000654	GFUI020696	ortholog_one2one	0.0065	0.1332	1
TCONS_00004718	GMOY000654	GMOY000654	GFUI020696	ortholog_one2one	0.0065	0.1332	1
TCONS_00004720	GMOY000654	GMOY000654	GFUI020696	ortholog_one2one	0.0065	0.1332	1
TCONS_00004722	GMOY000655	GMOY000655	GFUI020697	ortholog_one2one	0.0353	0.2176	1
TCONS_00004728	GMOY000656	GMOY000656	GFUI027482	ortholog_one2many	0.044	0.2522	1
TCONS_00004730	GMOY000657	GMOY000657	GFUI027466	ortholog_one2one	0.0756	0.3303	1
TCONS_00004731	GMOY000657	GMOY000657	GFUI027466	ortholog_one2one	0.0756	0.3303	1
TCONS_00004729	GMOY000658	GMOY000658	GFUI027463	ortholog_one2one	0.003	0.1223	1
TCONS_00004732	GMOY000658	GMOY000658	GFUI027463	ortholog_one2one	0.003	0.1223	1
TCONS_00004771	GMOY000659	GMOY000659	GFUI045528	ortholog_one2one	0.0221	0.1074	1
TCONS_00004770	GMOY000659	GMOY000659	GFUI045528	ortholog_one2one	0.0221	0.1074	1
TCONS_00004734	GMOY000659	GMOY000659	GFUI045528	ortholog_one2one	0.0221	0.1074	1
TCONS_00004735	GMOY000659	GMOY000659	GFUI045528	ortholog_one2one	0.0221	0.1074	1
TCONS_00004736	GMOY000659	GMOY000659	GFUI045528	ortholog_one2one	0.0221	0.1074	1
TCONS_00004772	GMOY000660	GMOY000660	GFUI045534	ortholog_one2one	0.0904	0.2072	1
TCONS_00004773	GMOY000660	GMOY000660	GFUI045534	ortholog_one2one	0.0904	0.2072	1
TCONS_00004774	GMOY000660	GMOY000660	GFUI045534	ortholog_one2one	0.0904	0.2072	1
TCONS_00004775	GMOY000660	GMOY000660	GFUI045534	ortholog_one2one	0.0904	0.2072	1
TCONS_00004737	GMOY000660	GMOY000660	GFUI045534	ortholog_one2one	0.0904	0.2072	1
TCONS_00004776	GMOY000661						
TCONS_00004740	GMOY000662	GMOY000662	GFUI045527	ortholog_one2one	0.041	0.1557	0
TCONS_00004779	GMOY000663	GMOY000663	GFUI045535	ortholog_one2one	0.0066	0.1806	1
TCONS_00004777	GMOY000663	GMOY000663	GFUI045535	ortholog_one2one	0.0066	0.1806	1
TCONS_00004778	GMOY000663	GMOY000663	GFUI045535	ortholog_one2one	0.0066	0.1806	1
TCONS_00004739	GMOY000664	GMOY000664	GFUI045531	ortholog_one2one	0.0383	0.2221	1
TCONS_00004738	GMOY000664	GMOY000664	GFUI045531	ortholog_one2one	0.0383	0.2221	1
TCONS_00004781	GMOY000665	GMOY000665	GFUI045530	ortholog_one2one	0.0555	0.2518	1
TCONS_00004780	GMOY000665	GMOY000665	GFUI045530	ortholog_one2one	0.0555	0.2518	1
TCONS_00004745	GMOY000665	GMOY000665	GFUI045530	ortholog_one2one	0.0555	0.2518	1
TCONS_00004743	GMOY000665	GMOY000665	GFUI045530	ortholog_one2one	0.0555	0.2518	1
TCONS_00004742	GMOY000665	GMOY000665	GFUI045530	ortholog_one2one	0.0555	0.2518	1
TCONS_00004741	GMOY000665	GMOY000665	GFUI045530	ortholog_one2one	0.0555	0.2518	1
TCONS_00004744	GMOY000665	GMOY000665	GFUI045530	ortholog_one2one	0.0555	0.2518	1
TCONS_00004769	GMOY000666	GMOY000666	GFUI045533	ortholog_one2one	0.3871	0.9926	1
TCONS_00004768	GMOY000666	GMOY000666	GFUI045533	ortholog_one2one	0.3871	0.9926	1
TCONS_00004767	GMOY000666	GMOY000666	GFUI045533	ortholog_one2one	0.3871	0.9926	1
TCONS_00004766	GMOY000666	GMOY000666	GFUI045533	ortholog_one2one	0.3871	0.9926	1
TCONS_00004765	GMOY000666	GMOY000666	GFUI045533	ortholog_one2one	0.3871	0.9926	1
TCONS_00004764	GMOY000666	GMOY000666	GFUI045533	ortholog_one2one	0.3871	0.9926	1
TCONS_00004763	GMOY000666	GMOY000666	GFUI045533	ortholog_one2one	0.3871	0.9926	1
TCONS_00004762	GMOY000666	GMOY000666	GFUI045533	ortholog_one2one	0.3871	0.9926	1
TCONS_00004761	GMOY000666	GMOY000666	GFUI045533	ortholog_one2one	0.3871	0.9926	1
TCONS_00004760	GMOY000666	GMOY000666	GFUI045533	ortholog_one2one	0.3871	0.9926	1
TCONS_00004758	GMOY000666	GMOY000666	GFUI045533	ortholog_one2one	0.3871	0.9926	1
TCONS_00004759	GMOY000666	GMOY000666	GFUI045533	ortholog_one2one	0.3871	0.9926	1
TCONS_00004756	GMOY000666	GMOY000666	GFUI045533	ortholog_one2one	0.3871	0.9926	1
TCONS_00004746	GMOY000666	GMOY000666	GFUI045533	ortholog_one2one	0.3871	0.9926	1
TCONS_00004747	GMOY000666	GMOY000666	GFUI045533	ortholog_one2one	0.3871	0.9926	1
TCONS_00004748	GMOY000666	GMOY000666	GFUI045533	ortholog_one2one	0.3871	0.9926	1
TCONS_00004749	GMOY000666	GMOY000666	GFUI045533	ortholog_one2one	0.3871	0.9926	1
TCONS_00004750	GMOY000666	GMOY000666	GFUI045533	ortholog_one2one	0.3871	0.9926	1
TCONS_00004757	GMOY000666	GMOY000666	GFUI045533	ortholog_one2one	0.3871	0.9926	1
TCONS_00004752	GMOY000666	GMOY000666	GFUI045533	ortholog_one2one	0.3871	0.9926	1
TCONS_00004753	GMOY000666	GMOY000666	GFUI045533	ortholog_one2one	0.3871	0.9926	1
TCONS_00004754	GMOY000666	GMOY000666	GFUI045533	ortholog_one2one	0.3871	0.9926	1
TCONS_00004755	GMOY000666	GMOY000666	GFUI045533	ortholog_one2one	0.3871	0.9926	1
TCONS_00004751	GMOY000666	GMOY000666	GFUI045533	ortholog_one2one	0.3871	0.9926	1
TCONS_00004786	GMOY000667	GMOY000667	GFUI024131	ortholog_one2many	0.0139	0.1283	1
TCONS_00004783	GMOY000667	GMOY000667	GFUI024131	ortholog_one2many	0.0139	0.1283	1
TCONS_00004791	GMOY000668						
TCONS_00004798	GMOY000669	GMOY000669	GFUI028626	ortholog_one2one	0.0102	0.1406	1
TCONS_00004799	GMOY000669	GMOY000669	GFUI028626	ortholog_one2one	0.0102	0.1406	1
TCONS_00004800	GMOY000669	GMOY000669	GFUI028626	ortholog_one2one	0.0102	0.1406	1
TCONS_00004801	GMOY000670	GMOY000670	GFUI028620	ortholog_one2one	0.048	0.2622	1
TCONS_00004825	GMOY000670	GMOY000670	GFUI028620	ortholog_one2one	0.048	0.2622	1
TCONS_00004824	GMOY000670	GMOY000670	GFUI028620	ortholog_one2one	0.048	0.2622	1
TCONS_00004823	GMOY000670	GMOY000670	GFUI028620	ortholog_one2one	0.048	0.2622	1
TCONS_00004822	GMOY000670	GMOY000670	GFUI028620	ortholog_one2one	0.048	0.2622	1
TCONS_00004826	GMOY000671	GMOY000671	GFUI028613	ortholog_one2one	0.053	0.164	1
TCONS_00004805	GMOY000672	GMOY000672	GFUI028614	ortholog_one2one	0.0539	0.2081	1
TCONS_00004807	GMOY000673	GMOY000673	GFUI028603	ortholog_one2one	0.0364	0.2391	1
TCONS_00004808	GMOY000674	GMOY000674	GFUI028601	ortholog_one2one	0.0157	0.1125	1
TCONS_00004821	GMOY000675	GMOY000675	GFUI028599	ortholog_one2one	0.1663	0.2912	1
TCONS_00004820	GMOY000675	GMOY000675	GFUI028599	ortholog_one2one	0.1663	0.2912	1
TCONS_00004819	GMOY000675	GMOY000675	GFUI028599	ortholog_one2one	0.1663	0.2912	1
TCONS_00004818	GMOY000675	GMOY000675	GFUI028599	ortholog_one2one	0.1663	0.2912	1
TCONS_00004817	GMOY000675	GMOY000675	GFUI028599	ortholog_one2one	0.1663	0.2912	1
TCONS_00004816	GMOY000675	GMOY000675	GFUI028599	ortholog_one2one	0.1663	0.2912	1
TCONS_00004809	GMOY000675	GMOY000675	GFUI028599	ortholog_one2one	0.1663	0.2912	1
TCONS_00004814	GMOY000675	GMOY000675	GFUI028599	ortholog_one2one	0.1663	0.2912	1
TCONS_00004813	GMOY000675	GMOY000675	GFUI028599	ortholog_one2one	0.1663	0.2912	1
TCONS_00004812	GMOY000675	GMOY000675	GFUI028599	ortholog_one2one	0.1663	0.2912	1
TCONS_00004811	GMOY000675	GMOY000675	GFUI028599	ortholog_one2one	0.1663	0.2912	1
TCONS_00004810	GMOY000675	GMOY000675	GFUI028599	ortholog_one2one	0.1663	0.2912	1
TCONS_00004815	GMOY000675	GMOY000675	GFUI028599	ortholog_one2one	0.1663	0.2912	1
TCONS_00004849	GMOY000676	GMOY000676	GFUI038068	ortholog_one2one	0.0059	0.1347	1
TCONS_00004854	GMOY000676	GMOY000676	GFUI038068	ortholog_one2one	0.0059	0.1347	1
TCONS_00004853	GMOY000676	GMOY000676	GFUI038068	ortholog_one2one	0.0059	0.1347	1
TCONS_00004852	GMOY000676	GMOY000676	GFUI038068	ortholog_one2one	0.0059	0.1347	1
TCONS_00004851	GMOY000676	GMOY000676	GFUI038068	ortholog_one2one	0.0059	0.1347	1
TCONS_00004850	GMOY000676	GMOY000676	GFUI038068	ortholog_one2one	0.0059	0.1347	1
TCONS_00004848	GMOY000676	GMOY000676	GFUI038068	ortholog_one2one	0.0059	0.1347	1
TCONS_00004845	GMOY000676	GMOY000676	GFUI038068	ortholog_one2one	0.0059	0.1347	1
TCONS_00004846	GMOY000676	GMOY000676	GFUI038068	ortholog_one2one	0.0059	0.1347	1
TCONS_00004894	GMOY000676	GMOY000676	GFUI038068	ortholog_one2one	0.0059	0.1347	1
TCONS_00004844	GMOY000676	GMOY000676	GFUI038068	ortholog_one2one	0.0059	0.1347	1
TCONS_00004843	GMOY000676	GMOY000676	GFUI038068	ortholog_one2one	0.0059	0.1347	1
TCONS_00004842	GMOY000676	GMOY000676	GFUI038068	ortholog_one2one	0.0059	0.1347	1
TCONS_00004841	GMOY000676	GMOY000676	GFUI038068	ortholog_one2one	0.0059	0.1347	1
TCONS_00004847	GMOY000676	GMOY000676	GFUI038068	ortholog_one2one	0.0059	0.1347	1
TCONS_00004906	GMOY000677	GMOY000677	GFUI038072	ortholog_one2one	0.1365	0.1344	1
TCONS_00004858	GMOY000678						
TCONS_00004907	GMOY000678						
TCONS_00004859	GMOY000678						
TCONS_00004860	GMOY000678						
TCONS_00004908	GMOY000678						
TCONS_00004867	GMOY000679	GMOY000679	GFUI038064	ortholog_one2one	0	0	1
TCONS_00004865	GMOY000679	GMOY000679	GFUI038064	ortholog_one2one	0	0	1
TCONS_00004866	GMOY000679	GMOY000679	GFUI038064	ortholog_one2one	0	0	1
TCONS_00004863	GMOY000679	GMOY000679	GFUI038064	ortholog_one2one	0	0	1
TCONS_00004862	GMOY000679	GMOY000679	GFUI038064	ortholog_one2one	0	0	1
TCONS_00004864	GMOY000679	GMOY000679	GFUI038064	ortholog_one2one	0	0	1
TCONS_00004909	GMOY000680	GMOY000680	GFUI038059	ortholog_one2one	0.0065	0.2024	1
TCONS_00004910	GMOY000680	GMOY000680	GFUI038059	ortholog_one2one	0.0065	0.2024	1
TCONS_00004911	GMOY000680	GMOY000680	GFUI038059	ortholog_one2one	0.0065	0.2024	1
TCONS_00004912	GMOY000680	GMOY000680	GFUI038059	ortholog_one2one	0.0065	0.2024	1
TCONS_00004913	GMOY000680	GMOY000680	GFUI038059	ortholog_one2one	0.0065	0.2024	1
TCONS_00004872	GMOY000681	GMOY000681	GFUI038063	ortholog_one2one	0.0357	0.1894	1
TCONS_00004871	GMOY000681	GMOY000681	GFUI038063	ortholog_one2one	0.0357	0.1894	1
TCONS_00004869	GMOY000681	GMOY000681	GFUI038063	ortholog_one2one	0.0357	0.1894	1
TCONS_00004868	GMOY000681	GMOY000681	GFUI038063	ortholog_one2one	0.0357	0.1894	1
TCONS_00004870	GMOY000681	GMOY000681	GFUI038063	ortholog_one2one	0.0357	0.1894	1
TCONS_00004914	GMOY000682	GMOY000682	GFUI038060	ortholog_one2one	0.0435	0.1227	1
TCONS_00004873	GMOY000682	GMOY000682	GFUI038060	ortholog_one2one	0.0435	0.1227	1
TCONS_00004880	GMOY000683	GMOY000683	GFUI038052	ortholog_one2one	0.0099	0.1525	1
TCONS_00004881	GMOY000683	GMOY000683	GFUI038052	ortholog_one2one	0.0099	0.1525	1
TCONS_00004879	GMOY000683	GMOY000683	GFUI038052	ortholog_one2one	0.0099	0.1525	1
TCONS_00004875	GMOY000683	GMOY000683	GFUI038052	ortholog_one2one	0.0099	0.1525	1
TCONS_00004877	GMOY000683	GMOY000683	GFUI038052	ortholog_one2one	0.0099	0.1525	1
TCONS_00004878	GMOY000683	GMOY000683	GFUI038052	ortholog_one2one	0.0099	0.1525	1
TCONS_00004876	GMOY000683	GMOY000683	GFUI038052	ortholog_one2one	0.0099	0.1525	1
TCONS_00004915	GMOY000684	GMOY000684	GFUI038047	ortholog_one2one	0	0	1
TCONS_00004883	GMOY000685						
TCONS_00004916	GMOY000686	GMOY000686	GFUI038048	ortholog_one2one	0.0094	0.109	1
TCONS_00004882	GMOY000687	GMOY000687	GFUI038051	ortholog_one2one	0.0573	0.1637	1
TCONS_00004884	GMOY000687	GMOY000687	GFUI038051	ortholog_one2one	0.0573	0.1637	1
TCONS_00004917	GMOY000687	GMOY000687	GFUI038051	ortholog_one2one	0.0573	0.1637	1
TCONS_00004885	GMOY000687	GMOY000687	GFUI038051	ortholog_one2one	0.0573	0.1637	1
TCONS_00004886	GMOY000687	GMOY000687	GFUI038051	ortholog_one2one	0.0573	0.1637	1
TCONS_00004920	GMOY000688	GMOY000688	GFUI038049	ortholog_one2one	0.0179	0.1949	1
TCONS_00004919	GMOY000688	GMOY000688	GFUI038049	ortholog_one2one	0.0179	0.1949	1
TCONS_00004887	GMOY000689	GMOY000689	GFUI038054	ortholog_one2one	0.0274	0.1518	1
TCONS_00004888	GMOY000689	GMOY000689	GFUI038054	ortholog_one2one	0.0274	0.1518	1
TCONS_00004889	GMOY000689	GMOY000689	GFUI038054	ortholog_one2one	0.0274	0.1518	1
TCONS_00004926	GMOY000690	GMOY000690	GFUI038050	ortholog_one2many	0.0231	0.1984	1
TCONS_00004926	GMOY000690	GMOY000690	GFUI046164	ortholog_one2many	0.0235	0.1962	1
TCONS_00004925	GMOY000690	GMOY000690	GFUI038050	ortholog_one2many	0.0231	0.1984	1
TCONS_00004925	GMOY000690	GMOY000690	GFUI046164	ortholog_one2many	0.0235	0.1962	1
TCONS_00004924	GMOY000690	GMOY000690	GFUI038050	ortholog_one2many	0.0231	0.1984	1
TCONS_00004922	GMOY000690	GMOY000690	GFUI046164	ortholog_one2many	0.0235	0.1962	1
TCONS_00004923	GMOY000690	GMOY000690	GFUI038050	ortholog_one2many	0.0231	0.1984	1
TCONS_00004923	GMOY000690	GMOY000690	GFUI046164	ortholog_one2many	0.0235	0.1962	1
TCONS_00004922	GMOY000690	GMOY000690	GFUI038050	ortholog_one2many	0.0231	0.1984	1
TCONS_00004921	GMOY000690	GMOY000690	GFUI046164	ortholog_one2many	0.0235	0.1962	1
TCONS_00004924	GMOY000690	GMOY000690	GFUI046164	ortholog_one2many	0.0235	0.1962	1
TCONS_00004921	GMOY000690	GMOY000690	GFUI038050	ortholog_one2many	0.0231	0.1984	1
TCONS_00004934	GMOY000691	GMOY000691	GFUI046163	ortholog_one2one	0.0306	0.1674	1
TCONS_00004939	GMOY000691	GMOY000691	GFUI046163	ortholog_one2one	0.0306	0.1674	1
TCONS_00004938	GMOY000691	GMOY000691	GFUI046163	ortholog_one2one	0.0306	0.1674	1
TCONS_00004937	GMOY000691	GMOY000691	GFUI046163	ortholog_one2one	0.0306	0.1674	1
TCONS_00004936	GMOY000691	GMOY000691	GFUI046163	ortholog_one2one	0.0306	0.1674	1
TCONS_00004935	GMOY000691	GMOY000691	GFUI046163	ortholog_one2one	0.0306	0.1674	1
TCONS_00004933	GMOY000691	GMOY000691	GFUI046163	ortholog_one2one	0.0306	0.1674	1
TCONS_00004931	GMOY000691	GMOY000691	GFUI046163	ortholog_one2one	0.0306	0.1674	1
TCONS_00004930	GMOY000691	GMOY000691	GFUI046163	ortholog_one2one	0.0306	0.1674	1
TCONS_00004929	GMOY000691	GMOY000691	GFUI046163	ortholog_one2one	0.0306	0.1674	1
TCONS_00004928	GMOY000691	GMOY000691	GFUI046163	ortholog_one2one	0.0306	0.1674	1
TCONS_00004927	GMOY000691	GMOY000691	GFUI046163	ortholog_one2one	0.0306	0.1674	1
TCONS_00004932	GMOY000691	GMOY000691	GFUI046163	ortholog_one2one	0.0306	0.1674	1
TCONS_00004890	GMOY000692	GMOY000692	GFUI008600	ortholog_one2many	0.3229	0.7124	1
TCONS_00004890	GMOY000692	GMOY000692	GFUI018220	ortholog_one2many	0.1106	0.2781	1
TCONS_00004890	GMOY000692	GMOY000692	GFUI032824	ortholog_one2many	0.0342	0.1933	1
TCONS_00004891	GMOY000692	GMOY000692	GFUI008600	ortholog_one2many	0.3229	0.7124	1
TCONS_00004891	GMOY000692	GMOY000692	GFUI018220	ortholog_one2many	0.1106	0.2781	1
TCONS_00004891	GMOY000692	GMOY000692	GFUI032824	ortholog_one2many	0.0342	0.1933	1
TCONS_00004892	GMOY000692	GMOY000692	GFUI008600	ortholog_one2many	0.3229	0.7124	1
TCONS_00004892	GMOY000692	GMOY000692	GFUI018220	ortholog_one2many	0.1106	0.2781	1
TCONS_00004892	GMOY000692	GMOY000692	GFUI032824	ortholog_one2many	0.0342	0.1933	1
TCONS_00004942	GMOY000693	GMOY000693	GFUI047556	ortholog_one2one	0.1283	0.2888	1
TCONS_00004941	GMOY000693	GMOY000693	GFUI047556	ortholog_one2one	0.1283	0.2888	1
TCONS_00004943	GMOY000694	GMOY000694	GFUI032823	ortholog_one2one	0.0224	0.1598	1
TCONS_00004944	GMOY000694	GMOY000694	GFUI032823	ortholog_one2one	0.0224	0.1598	1
TCONS_00004945	GMOY000694	GMOY000694	GFUI032823	ortholog_one2one	0.0224	0.1598	1
TCONS_00004946	GMOY000694	GMOY000694	GFUI032823	ortholog_one2one	0.0224	0.1598	1
TCONS_00004949	GMOY000695	GMOY000695	GFUI005550	ortholog_one2one	0.0186	0.1337	1
TCONS_00004950	GMOY000695	GMOY000695	GFUI005550	ortholog_one2one	0.0186	0.1337	1
TCONS_00004952	GMOY000695	GMOY000695	GFUI005550	ortholog_one2one	0.0186	0.1337	1
TCONS_00004953	GMOY000695	GMOY000695	GFUI005550	ortholog_one2one	0.0186	0.1337	1
TCONS_00004973	GMOY000695	GMOY000695	GFUI005550	ortholog_one2one	0.0186	0.1337	1
TCONS_00004975	GMOY000696	GMOY000696	GFUI005549	ortholog_one2one	0.0166	0.1358	1
TCONS_00004964	GMOY000696	GMOY000696	GFUI005549	ortholog_one2one	0.0166	0.1358	1
TCONS_00004963	GMOY000696	GMOY000696	GFUI005549	ortholog_one2one	0.0166	0.1358	1
TCONS_00004962	GMOY000696	GMOY000696	GFUI005549	ortholog_one2one	0.0166	0.1358	1
TCONS_00004961	GMOY000696	GMOY000696	GFUI005549	ortholog_one2one	0.0166	0.1358	1
TCONS_00004974	GMOY000696	GMOY000696	GFUI005549	ortholog_one2one	0.0166	0.1358	1
TCONS_00004958	GMOY000696	GMOY000696	GFUI005549	ortholog_one2one	0.0166	0.1358	1
TCONS_00004959	GMOY000696	GMOY000696	GFUI005549	ortholog_one2one	0.0166	0.1358	1
TCONS_00004960	GMOY000696	GMOY000696	GFUI005549	ortholog_one2one	0.0166	0.1358	1
TCONS_00004948	GMOY000696	GMOY000696	GFUI005549	ortholog_one2one	0.0166	0.1358	1
TCONS_00004951	GMOY000696	GMOY000696	GFUI005549	ortholog_one2one	0.0166	0.1358	1
TCONS_00004955	GMOY000696	GMOY000696	GFUI005549	ortholog_one2one	0.0166	0.1358	1
TCONS_00004956	GMOY000696	GMOY000696	GFUI005549	ortholog_one2one	0.0166	0.1358	1
TCONS_00004957	GMOY000696	GMOY000696	GFUI005549	ortholog_one2one	0.0166	0.1358	1
TCONS_00004981	GMOY000697	GMOY000697	GFUI006331	ortholog_one2one	0.116	0.3072	0
TCONS_00004982	GMOY000697	GMOY000697	GFUI006331	ortholog_one2one	0.116	0.3072	0
TCONS_00004999	GMOY000698	GMOY000698	GFUI049448	ortholog_one2one	0.024	0.2379	1
TCONS_00004997	GMOY000698	GMOY000698	GFUI049448	ortholog_one2one	0.024	0.2379	1
TCONS_00004996	GMOY000698	GMOY000698	GFUI049448	ortholog_one2one	0.024	0.2379	1
TCONS_00004995	GMOY000698	GMOY000698	GFUI049448	ortholog_one2one	0.024	0.2379	1
TCONS_00004998	GMOY000698	GMOY000698	GFUI049448	ortholog_one2one	0.024	0.2379	1
TCONS_00004993	GMOY000698	GMOY000698	GFUI049448	ortholog_one2one	0.024	0.2379	1
TCONS_00004992	GMOY000698	GMOY000698	GFUI049448	ortholog_one2one	0.024	0.2379	1
TCONS_00004991	GMOY000698	GMOY000698	GFUI049448	ortholog_one2one	0.024	0.2379	1
TCONS_00004989	GMOY000698	GMOY000698	GFUI049448	ortholog_one2one	0.024	0.2379	1
TCONS_00004990	GMOY000698	GMOY000698	GFUI049448	ortholog_one2one	0.024	0.2379	1
TCONS_00004994	GMOY000698	GMOY000698	GFUI049448	ortholog_one2one	0.024	0.2379	1
TCONS_00005001	GMOY000699	GMOY000699	GFUI049446	ortholog_one2one	0.0411	0.1441	1
TCONS_00005018	GMOY000699	GMOY000699	GFUI049446	ortholog_one2one	0.0411	0.1441	1
TCONS_00005016	GMOY000699	GMOY000699	GFUI049446	ortholog_one2one	0.0411	0.1441	1
TCONS_00005000	GMOY000699	GMOY000699	GFUI049446	ortholog_one2one	0.0411	0.1441	1
TCONS_00005017	GMOY000699	GMOY000699	GFUI049446	ortholog_one2one	0.0411	0.1441	1
TCONS_00005019	GMOY000700	GMOY000700	GFUI003166	ortholog_one2one	0.0107	0.1525	1
TCONS_00005003	GMOY000701	GMOY000701	GFUI003164	ortholog_one2many	0.0021	0.176	1
TCONS_00005004	GMOY000701	GMOY000701	GFUI003164	ortholog_one2many	0.0021	0.176	1
TCONS_00005007	GMOY000702	GMOY000702	GFUI009818	ortholog_one2many	0.0546	0.2267	1
TCONS_00005008	GMOY000702	GMOY000702	GFUI003165	ortholog_one2many	0.0486	0.2371	1
TCONS_00005007	GMOY000702	GMOY000702	GFUI003165	ortholog_one2many	0.0486	0.2371	1
TCONS_00005008	GMOY000702	GMOY000702	GFUI009818	ortholog_one2many	0.0546	0.2267	1
TCONS_00005006	GMOY000702	GMOY000702	GFUI009818	ortholog_one2many	0.0546	0.2267	1
TCONS_00005006	GMOY000702	GMOY000702	GFUI003165	ortholog_one2many	0.0486	0.2371	1
TCONS_00005022	GMOY000703	GMOY000703	GFUI001215	ortholog_one2many	0.3484	0.9353	1
TCONS_00005021	GMOY000703	GMOY000703	GFUI001215	ortholog_one2many	0.3484	0.9353	1
TCONS_00005021	GMOY000703	GMOY000703	GFUI003167	ortholog_one2many	0.1498	0.405	1
TCONS_00005022	GMOY000703	GMOY000703	GFUI003167	ortholog_one2many	0.1498	0.405	1
TCONS_00005009	GMOY000704	GMOY000704	GFUI037598	ortholog_one2one	0.0328	0.1494	1
TCONS_00005023	GMOY000704	GMOY000704	GFUI037598	ortholog_one2one	0.0328	0.1494	1
TCONS_00005024	GMOY000704	GMOY000704	GFUI037598	ortholog_one2one	0.0328	0.1494	1
TCONS_00005025	GMOY000704	GMOY000704	GFUI037598	ortholog_one2one	0.0328	0.1494	1
TCONS_00005044	GMOY000705						
TCONS_00005036	GMOY000705						
TCONS_00005034	GMOY000705						
TCONS_00005035	GMOY000705						
TCONS_00005045	GMOY000706	GMOY000706	GFUI021440	ortholog_one2many	0.1587	0.6375	1
TCONS_00005037	GMOY000706	GMOY000706	GFUI021440	ortholog_one2many	0.1587	0.6375	1
TCONS_00005063	GMOY000707	GMOY000707	GFUI007263	ortholog_one2one	0.0626	0.258	1
TCONS_00005105	GMOY000707	GMOY000707	GFUI007263	ortholog_one2one	0.0626	0.258	1
TCONS_00005069	GMOY000707	GMOY000707	GFUI007263	ortholog_one2one	0.0626	0.258	1
TCONS_00005068	GMOY000707	GMOY000707	GFUI007263	ortholog_one2one	0.0626	0.258	1
TCONS_00005067	GMOY000707	GMOY000707	GFUI007263	ortholog_one2one	0.0626	0.258	1
TCONS_00005066	GMOY000707	GMOY000707	GFUI007263	ortholog_one2one	0.0626	0.258	1
TCONS_00005065	GMOY000707	GMOY000707	GFUI007263	ortholog_one2one	0.0626	0.258	1
TCONS_00005064	GMOY000707	GMOY000707	GFUI007263	ortholog_one2one	0.0626	0.258	1
TCONS_00005062	GMOY000707	GMOY000707	GFUI007263	ortholog_one2one	0.0626	0.258	1
TCONS_00005054	GMOY000707	GMOY000707	GFUI007263	ortholog_one2one	0.0626	0.258	1
TCONS_00005060	GMOY000707	GMOY000707	GFUI007263	ortholog_one2one	0.0626	0.258	1
TCONS_00005059	GMOY000707	GMOY000707	GFUI007263	ortholog_one2one	0.0626	0.258	1
TCONS_00005058	GMOY000707	GMOY000707	GFUI007263	ortholog_one2one	0.0626	0.258	1
TCONS_00005057	GMOY000707	GMOY000707	GFUI007263	ortholog_one2one	0.0626	0.258	1
TCONS_00005056	GMOY000707	GMOY000707	GFUI007263	ortholog_one2one	0.0626	0.258	1
TCONS_00005055	GMOY000707	GMOY000707	GFUI007263	ortholog_one2one	0.0626	0.258	1
TCONS_00005053	GMOY000707	GMOY000707	GFUI007263	ortholog_one2one	0.0626	0.258	1
TCONS_00005052	GMOY000707	GMOY000707	GFUI007263	ortholog_one2one	0.0626	0.258	1
TCONS_00005061	GMOY000707	GMOY000707	GFUI007263	ortholog_one2one	0.0626	0.258	1
TCONS_00005071	GMOY000708						
TCONS_00005072	GMOY000708						
TCONS_00005106	GMOY000708						
TCONS_00005070	GMOY000708						
TCONS_00005091	GMOY000709	GMOY000709	GFUI007262	ortholog_one2one	0.0369	0.1149	1
TCONS_00005108	GMOY000709	GMOY000709	GFUI007262	ortholog_one2one	0.0369	0.1149	1
TCONS_00005090	GMOY000709	GMOY000709	GFUI007262	ortholog_one2one	0.0369	0.1149	1
TCONS_00005089	GMOY000709	GMOY000709	GFUI007262	ortholog_one2one	0.0369	0.1149	1
TCONS_00005088	GMOY000709	GMOY000709	GFUI007262	ortholog_one2one	0.0369	0.1149	1
TCONS_00005087	GMOY000709	GMOY000709	GFUI007262	ortholog_one2one	0.0369	0.1149	1
TCONS_00005086	GMOY000709	GMOY000709	GFUI007262	ortholog_one2one	0.0369	0.1149	1
TCONS_00005085	GMOY000709	GMOY000709	GFUI007262	ortholog_one2one	0.0369	0.1149	1
TCONS_00005084	GMOY000709	GMOY000709	GFUI007262	ortholog_one2one	0.0369	0.1149	1
TCONS_00005075	GMOY000709	GMOY000709	GFUI007262	ortholog_one2one	0.0369	0.1149	1
TCONS_00005082	GMOY000709	GMOY000709	GFUI007262	ortholog_one2one	0.0369	0.1149	1
TCONS_00005081	GMOY000709	GMOY000709	GFUI007262	ortholog_one2one	0.0369	0.1149	1
TCONS_00005080	GMOY000709	GMOY000709	GFUI007262	ortholog_one2one	0.0369	0.1149	1
TCONS_00005079	GMOY000709	GMOY000709	GFUI007262	ortholog_one2one	0.0369	0.1149	1
TCONS_00005078	GMOY000709	GMOY000709	GFUI007262	ortholog_one2one	0.0369	0.1149	1
TCONS_00005077	GMOY000709	GMOY000709	GFUI007262	ortholog_one2one	0.0369	0.1149	1
TCONS_00005076	GMOY000709	GMOY000709	GFUI007262	ortholog_one2one	0.0369	0.1149	1
TCONS_00005083	GMOY000709	GMOY000709	GFUI007262	ortholog_one2one	0.0369	0.1149	1
TCONS_00005074	GMOY000709	GMOY000709	GFUI007262	ortholog_one2one	0.0369	0.1149	1
TCONS_00005073	GMOY000709	GMOY000709	GFUI007262	ortholog_one2one	0.0369	0.1149	1
TCONS_00005102	GMOY000710						
TCONS_00005103	GMOY000710						
TCONS_00005130	GMOY000710						
TCONS_00005137	GMOY000711	GMOY000711	GFUI025011	ortholog_one2one	0.041	0.2696	0
TCONS_00005138	GMOY000712	GMOY000712	GFUI032714	ortholog_one2one	0.3601	0.6538	1
TCONS_00005139	GMOY000713	GMOY000713	GFUI033148	ortholog_one2many	0.0655	0.1962	1
TCONS_00005141	GMOY000714	GMOY000714	GFUI048394	ortholog_one2one	0.0059	0.1074	1
TCONS_00005142	GMOY000714	GMOY000714	GFUI048394	ortholog_one2one	0.0059	0.1074	1
TCONS_00005143	GMOY000714	GMOY000714	GFUI048394	ortholog_one2one	0.0059	0.1074	1
TCONS_00005144	GMOY000714	GMOY000714	GFUI048394	ortholog_one2one	0.0059	0.1074	1
TCONS_00005173	GMOY000715						
TCONS_00005171	GMOY000715						
TCONS_00005170	GMOY000715						
TCONS_00005169	GMOY000715						
TCONS_00005168	GMOY000715						
TCONS_00005172	GMOY000715						
TCONS_00005165	GMOY000715						
TCONS_00005167	GMOY000715						
TCONS_00005162	GMOY000715						
TCONS_00005166	GMOY000715						
TCONS_00005163	GMOY000715						
TCONS_00005164	GMOY000715						
TCONS_00005158	GMOY000716	GMOY000716	GFUI048396	ortholog_one2one	0.0032	0.1428	1
TCONS_00005160	GMOY000716	GMOY000716	GFUI048396	ortholog_one2one	0.0032	0.1428	1
TCONS_00005159	GMOY000716	GMOY000716	GFUI048396	ortholog_one2one	0.0032	0.1428	1
TCONS_00005157	GMOY000716	GMOY000716	GFUI048396	ortholog_one2one	0.0032	0.1428	1
TCONS_00005155	GMOY000716	GMOY000716	GFUI048396	ortholog_one2one	0.0032	0.1428	1
TCONS_00005154	GMOY000716	GMOY000716	GFUI048396	ortholog_one2one	0.0032	0.1428	1
TCONS_00005153	GMOY000716	GMOY000716	GFUI048396	ortholog_one2one	0.0032	0.1428	1
TCONS_00005156	GMOY000716	GMOY000716	GFUI048396	ortholog_one2one	0.0032	0.1428	1
TCONS_00005151	GMOY000716	GMOY000716	GFUI048396	ortholog_one2one	0.0032	0.1428	1
TCONS_00005150	GMOY000716	GMOY000716	GFUI048396	ortholog_one2one	0.0032	0.1428	1
TCONS_00005149	GMOY000716	GMOY000716	GFUI048396	ortholog_one2one	0.0032	0.1428	1
TCONS_00005148	GMOY000716	GMOY000716	GFUI048396	ortholog_one2one	0.0032	0.1428	1
TCONS_00005147	GMOY000716	GMOY000716	GFUI048396	ortholog_one2one	0.0032	0.1428	1
TCONS_00005146	GMOY000716	GMOY000716	GFUI048396	ortholog_one2one	0.0032	0.1428	1
TCONS_00005145	GMOY000716	GMOY000716	GFUI048396	ortholog_one2one	0.0032	0.1428	1
TCONS_00005152	GMOY000716	GMOY000716	GFUI048396	ortholog_one2one	0.0032	0.1428	1
TCONS_00005174	GMOY000717	GMOY000717	GFUI048400	ortholog_one2one	0.0458	0.2061	1
TCONS_00005210	GMOY000718	GMOY000718	GFUI011441	ortholog_many2many	0.0788	0.316	1
TCONS_00005209	GMOY000718	GMOY000718	GFUI011442	ortholog_many2many	0.2292	0.6047	1
TCONS_00005209	GMOY000718	GMOY000718	GFUI011441	ortholog_many2many	0.0788	0.316	1
TCONS_00005208	GMOY000718	GMOY000718	GFUI011442	ortholog_many2many	0.2292	0.6047	1
TCONS_00005206	GMOY000718	GMOY000718	GFUI011442	ortholog_many2many	0.2292	0.6047	1
TCONS_00005207	GMOY000718	GMOY000718	GFUI011442	ortholog_many2many	0.2292	0.6047	1
TCONS_00005207	GMOY000718	GMOY000718	GFUI011441	ortholog_many2many	0.0788	0.316	1
TCONS_00005206	GMOY000718	GMOY000718	GFUI011441	ortholog_many2many	0.0788	0.316	1
TCONS_00005208	GMOY000718	GMOY000718	GFUI011441	ortholog_many2many	0.0788	0.316	1
TCONS_00005210	GMOY000718	GMOY000718	GFUI011442	ortholog_many2many	0.2292	0.6047	1
TCONS_00005211	GMOY000718	GMOY000718	GFUI011441	ortholog_many2many	0.0788	0.316	1
TCONS_00005212	GMOY000718	GMOY000718	GFUI011441	ortholog_many2many	0.0788	0.316	1
TCONS_00005212	GMOY000718	GMOY000718	GFUI011442	ortholog_many2many	0.2292	0.6047	1
TCONS_00005213	GMOY000718	GMOY000718	GFUI011441	ortholog_many2many	0.0788	0.316	1
TCONS_00005213	GMOY000718	GMOY000718	GFUI011442	ortholog_many2many	0.2292	0.6047	1
TCONS_00005214	GMOY000718	GMOY000718	GFUI011441	ortholog_many2many	0.0788	0.316	1
TCONS_00005214	GMOY000718	GMOY000718	GFUI011442	ortholog_many2many	0.2292	0.6047	1
TCONS_00005215	GMOY000718	GMOY000718	GFUI011441	ortholog_many2many	0.0788	0.316	1
TCONS_00005215	GMOY000718	GMOY000718	GFUI011442	ortholog_many2many	0.2292	0.6047	1
TCONS_00005211	GMOY000718	GMOY000718	GFUI011442	ortholog_many2many	0.2292	0.6047	1
TCONS_00005216	GMOY000719	GMOY000719	GFUI011450	ortholog_many2many	0.0251	0.1558	0
TCONS_00005216	GMOY000719	GMOY000719	GFUI011439	ortholog_many2many	1.6282	89.062	0
TCONS_00005178	GMOY000720	GMOY000720	GFUI011444	ortholog_one2one	0.139	0.4156	1
TCONS_00005180	GMOY000720	GMOY000720	GFUI011444	ortholog_one2one	0.139	0.4156	1
TCONS_00005179	GMOY000721	GMOY000721	GFUI011434	ortholog_one2one	0.0174	0.146	1
TCONS_00005177	GMOY000721	GMOY000721	GFUI011434	ortholog_one2one	0.0174	0.146	1
TCONS_00005183	GMOY000721	GMOY000721	GFUI011434	ortholog_one2one	0.0174	0.146	1
TCONS_00005184	GMOY000721	GMOY000721	GFUI011434	ortholog_one2one	0.0174	0.146	1
TCONS_00005185	GMOY000721	GMOY000721	GFUI011434	ortholog_one2one	0.0174	0.146	1
TCONS_00005186	GMOY000721	GMOY000721	GFUI011434	ortholog_one2one	0.0174	0.146	1
TCONS_00005222	GMOY000722						
TCONS_00005223	GMOY000722						
TCONS_00005221	GMOY000722						
TCONS_00005218	GMOY000722						
TCONS_00005219	GMOY000722						
TCONS_00005217	GMOY000722						
TCONS_00005220	GMOY000722						
TCONS_00005187	GMOY000723	GMOY000723	GFUI011437	ortholog_one2one	0.0159	0.3008	1
TCONS_00005188	GMOY000723	GMOY000723	GFUI011437	ortholog_one2one	0.0159	0.3008	1
TCONS_00005189	GMOY000723	GMOY000723	GFUI011437	ortholog_one2one	0.0159	0.3008	1
TCONS_00005190	GMOY000724						
TCONS_00005191	GMOY000724						
TCONS_00005198	GMOY000725						
TCONS_00005192	GMOY000725						
TCONS_00005193	GMOY000725						
TCONS_00005194	GMOY000725						
TCONS_00005195	GMOY000725						
TCONS_00005196	GMOY000725						
TCONS_00005197	GMOY000725						
TCONS_00005229	GMOY000726	GMOY000726	GFUI011440	ortholog_one2one	0.0531	0.2047	1
TCONS_00005228	GMOY000726	GMOY000726	GFUI011440	ortholog_one2one	0.0531	0.2047	1
TCONS_00005227	GMOY000726	GMOY000726	GFUI011440	ortholog_one2one	0.0531	0.2047	1
TCONS_00005226	GMOY000726	GMOY000726	GFUI011440	ortholog_one2one	0.0531	0.2047	1
TCONS_00005199	GMOY000727	GMOY000727	GFUI011432	ortholog_one2one	0.0554	0.1741	1
TCONS_00005200	GMOY000728	GMOY000728	GFUI011433	ortholog_one2one	0.0009	0.2001	1
TCONS_00005201	GMOY000728	GMOY000728	GFUI011433	ortholog_one2one	0.0009	0.2001	1
TCONS_00005202	GMOY000728	GMOY000728	GFUI011433	ortholog_one2one	0.0009	0.2001	1
TCONS_00005203	GMOY000728	GMOY000728	GFUI011433	ortholog_one2one	0.0009	0.2001	1
TCONS_00005204	GMOY000728	GMOY000728	GFUI011433	ortholog_one2one	0.0009	0.2001	1
TCONS_00005205	GMOY000729	GMOY000729	GFUI020691	ortholog_one2many	0.0676	0.2792	1
TCONS_00005234	GMOY000731	GMOY000731	GFUI020742	ortholog_one2one	0.0029	0.1316	1
TCONS_00005232	GMOY000731	GMOY000731	GFUI020742	ortholog_one2one	0.0029	0.1316	1
TCONS_00005233	GMOY000731	GMOY000731	GFUI020742	ortholog_one2one	0.0029	0.1316	1
TCONS_00005235	GMOY000731	GMOY000731	GFUI020742	ortholog_one2one	0.0029	0.1316	1
TCONS_00005277	GMOY000732						
TCONS_00005260	GMOY000733	GMOY000733	GFUI042912	ortholog_one2one	0.1214	0.466	1
TCONS_00005280	GMOY000733	GMOY000733	GFUI042912	ortholog_one2one	0.1214	0.466	1
TCONS_00005281	GMOY000733	GMOY000733	GFUI042912	ortholog_one2one	0.1214	0.466	1
TCONS_00005278	GMOY000733	GMOY000733	GFUI042912	ortholog_one2one	0.1214	0.466	1
TCONS_00005259	GMOY000733	GMOY000733	GFUI042912	ortholog_one2one	0.1214	0.466	1
TCONS_00005258	GMOY000733	GMOY000733	GFUI042912	ortholog_one2one	0.1214	0.466	1
TCONS_00005279	GMOY000733	GMOY000733	GFUI042912	ortholog_one2one	0.1214	0.466	1
TCONS_00005270	GMOY000734	GMOY000734	GFUI016265	ortholog_one2many	0.0326	0.1902	1
TCONS_00005270	GMOY000734	GMOY000734	GFUI016269	ortholog_one2many	1.1783	41.91	1
TCONS_00005271	GMOY000734	GMOY000734	GFUI016265	ortholog_one2many	0.0326	0.1902	1
TCONS_00005271	GMOY000734	GMOY000734	GFUI016269	ortholog_one2many	1.1783	41.91	1
TCONS_00005272	GMOY000734	GMOY000734	GFUI016265	ortholog_one2many	0.0326	0.1902	1
TCONS_00005272	GMOY000734	GMOY000734	GFUI016269	ortholog_one2many	1.1783	41.91	1
TCONS_00005273	GMOY000734	GMOY000734	GFUI016269	ortholog_one2many	1.1783	41.91	1
TCONS_00005283	GMOY000734	GMOY000734	GFUI016265	ortholog_one2many	0.0326	0.1902	1
TCONS_00005283	GMOY000734	GMOY000734	GFUI016269	ortholog_one2many	1.1783	41.91	1
TCONS_00005284	GMOY000734	GMOY000734	GFUI016265	ortholog_one2many	0.0326	0.1902	1
TCONS_00005284	GMOY000734	GMOY000734	GFUI016269	ortholog_one2many	1.1783	41.91	1
TCONS_00005285	GMOY000734	GMOY000734	GFUI016265	ortholog_one2many	0.0326	0.1902	1
TCONS_00005285	GMOY000734	GMOY000734	GFUI016269	ortholog_one2many	1.1783	41.91	1
TCONS_00005269	GMOY000734	GMOY000734	GFUI016269	ortholog_one2many	1.1783	41.91	1
TCONS_00005273	GMOY000734	GMOY000734	GFUI016265	ortholog_one2many	0.0326	0.1902	1
TCONS_00005269	GMOY000734	GMOY000734	GFUI016265	ortholog_one2many	0.0326	0.1902	1
TCONS_00005266	GMOY000734	GMOY000734	GFUI016269	ortholog_one2many	1.1783	41.91	1
TCONS_00005268	GMOY000734	GMOY000734	GFUI016265	ortholog_one2many	0.0326	0.1902	1
TCONS_00005261	GMOY000734	GMOY000734	GFUI016265	ortholog_one2many	0.0326	0.1902	1
TCONS_00005261	GMOY000734	GMOY000734	GFUI016269	ortholog_one2many	1.1783	41.91	1
TCONS_00005262	GMOY000734	GMOY000734	GFUI016265	ortholog_one2many	0.0326	0.1902	1
TCONS_00005262	GMOY000734	GMOY000734	GFUI016269	ortholog_one2many	1.1783	41.91	1
TCONS_00005263	GMOY000734	GMOY000734	GFUI016265	ortholog_one2many	0.0326	0.1902	1
TCONS_00005263	GMOY000734	GMOY000734	GFUI016269	ortholog_one2many	1.1783	41.91	1
TCONS_00005282	GMOY000734	GMOY000734	GFUI016265	ortholog_one2many	0.0326	0.1902	1
TCONS_00005268	GMOY000734	GMOY000734	GFUI016269	ortholog_one2many	1.1783	41.91	1
TCONS_00005264	GMOY000734	GMOY000734	GFUI016265	ortholog_one2many	0.0326	0.1902	1
TCONS_00005264	GMOY000734	GMOY000734	GFUI016269	ortholog_one2many	1.1783	41.91	1
TCONS_00005265	GMOY000734	GMOY000734	GFUI016265	ortholog_one2many	0.0326	0.1902	1
TCONS_00005265	GMOY000734	GMOY000734	GFUI016269	ortholog_one2many	1.1783	41.91	1
TCONS_00005266	GMOY000734	GMOY000734	GFUI016265	ortholog_one2many	0.0326	0.1902	1
TCONS_00005267	GMOY000734	GMOY000734	GFUI016265	ortholog_one2many	0.0326	0.1902	1
TCONS_00005267	GMOY000734	GMOY000734	GFUI016269	ortholog_one2many	1.1783	41.91	1
TCONS_00005282	GMOY000734	GMOY000734	GFUI016269	ortholog_one2many	1.1783	41.91	1
TCONS_00005297	GMOY000735	GMOY000735	GFUI020739	ortholog_one2one	0.1071	0.2659	1
TCONS_00005296	GMOY000735	GMOY000735	GFUI020739	ortholog_one2one	0.1071	0.2659	1
TCONS_00005315	GMOY000735	GMOY000735	GFUI020739	ortholog_one2one	0.1071	0.2659	1
TCONS_00005314	GMOY000735	GMOY000735	GFUI020739	ortholog_one2one	0.1071	0.2659	1
TCONS_00005313	GMOY000735	GMOY000735	GFUI020739	ortholog_one2one	0.1071	0.2659	1
TCONS_00005312	GMOY000735	GMOY000735	GFUI020739	ortholog_one2one	0.1071	0.2659	1
TCONS_00005311	GMOY000735	GMOY000735	GFUI020739	ortholog_one2one	0.1071	0.2659	1
TCONS_00005310	GMOY000735	GMOY000735	GFUI020739	ortholog_one2one	0.1071	0.2659	1
TCONS_00005306	GMOY000735	GMOY000735	GFUI020739	ortholog_one2one	0.1071	0.2659	1
TCONS_00005308	GMOY000735	GMOY000735	GFUI020739	ortholog_one2one	0.1071	0.2659	1
TCONS_00005307	GMOY000735	GMOY000735	GFUI020739	ortholog_one2one	0.1071	0.2659	1
TCONS_00005305	GMOY000735	GMOY000735	GFUI020739	ortholog_one2one	0.1071	0.2659	1
TCONS_00005304	GMOY000735	GMOY000735	GFUI020739	ortholog_one2one	0.1071	0.2659	1
TCONS_00005303	GMOY000735	GMOY000735	GFUI020739	ortholog_one2one	0.1071	0.2659	1
TCONS_00005301	GMOY000735	GMOY000735	GFUI020739	ortholog_one2one	0.1071	0.2659	1
TCONS_00005309	GMOY000735	GMOY000735	GFUI020739	ortholog_one2one	0.1071	0.2659	1
TCONS_00005302	GMOY000735	GMOY000735	GFUI020739	ortholog_one2one	0.1071	0.2659	1
TCONS_00005320	GMOY000736						
TCONS_00005319	GMOY000736						
TCONS_00005318	GMOY000736						
TCONS_00005344	GMOY000737	GMOY000737	GFUI033990	ortholog_one2many	0.0391	0.1784	1
TCONS_00005344	GMOY000737	GMOY000737	GFUI033975	ortholog_one2many	1.5428	83.9115	1
TCONS_00005341	GMOY000737	GMOY000737	GFUI033990	ortholog_one2many	0.0391	0.1784	1
TCONS_00005341	GMOY000737	GMOY000737	GFUI033975	ortholog_one2many	1.5428	83.9115	1
TCONS_00005342	GMOY000737	GMOY000737	GFUI033990	ortholog_one2many	0.0391	0.1784	1
TCONS_00005342	GMOY000737	GMOY000737	GFUI033975	ortholog_one2many	1.5428	83.9115	1
TCONS_00005343	GMOY000737	GMOY000737	GFUI033990	ortholog_one2many	0.0391	0.1784	1
TCONS_00005343	GMOY000737	GMOY000737	GFUI033975	ortholog_one2many	1.5428	83.9115	1
TCONS_00005354	GMOY000738	GMOY000738	GFUI004366	ortholog_one2one	0.0348	0.1237	1
TCONS_00005352	GMOY000738	GMOY000738	GFUI004366	ortholog_one2one	0.0348	0.1237	1
TCONS_00005351	GMOY000738	GMOY000738	GFUI004366	ortholog_one2one	0.0348	0.1237	1
TCONS_00005350	GMOY000738	GMOY000738	GFUI004366	ortholog_one2one	0.0348	0.1237	1
TCONS_00005353	GMOY000738	GMOY000738	GFUI004366	ortholog_one2one	0.0348	0.1237	1
TCONS_00005348	GMOY000738	GMOY000738	GFUI004366	ortholog_one2one	0.0348	0.1237	1
TCONS_00005347	GMOY000738	GMOY000738	GFUI004366	ortholog_one2one	0.0348	0.1237	1
TCONS_00005346	GMOY000738	GMOY000738	GFUI004366	ortholog_one2one	0.0348	0.1237	1
TCONS_00005345	GMOY000738	GMOY000738	GFUI004366	ortholog_one2one	0.0348	0.1237	1
TCONS_00005349	GMOY000738	GMOY000738	GFUI004366	ortholog_one2one	0.0348	0.1237	1
TCONS_00005355	GMOY000739	GMOY000739	GFUI004356	ortholog_one2one	0.0275	0.1805	1
TCONS_00005356	GMOY000739	GMOY000739	GFUI004356	ortholog_one2one	0.0275	0.1805	1
TCONS_00005360	GMOY000740						
TCONS_00005361	GMOY000740						
TCONS_00005358	GMOY000740						
TCONS_00005359	GMOY000740						
TCONS_00005368	GMOY000741						
TCONS_00005369	GMOY000741						
TCONS_00005370	GMOY000741						
TCONS_00005371	GMOY000741						
TCONS_00005372	GMOY000741						
TCONS_00005373	GMOY000741						
TCONS_00005375	GMOY000742	GMOY000742	GFUI013645	ortholog_one2many	0.083	0.2299	1
TCONS_00005375	GMOY000742	GMOY000742	GFUI013647	ortholog_one2many	0.0358	0.294	1
TCONS_00005378	GMOY000743	GMOY000743	GFUI041283	ortholog_one2one	0.0023	0.1758	1
TCONS_00005376	GMOY000743	GMOY000743	GFUI041283	ortholog_one2one	0.0023	0.1758	1
TCONS_00005377	GMOY000743	GMOY000743	GFUI041283	ortholog_one2one	0.0023	0.1758	1
TCONS_00005394	GMOY000745	GMOY000745	GFUI041275	ortholog_one2one	0.06	0.1147	1
TCONS_00005393	GMOY000745	GMOY000745	GFUI041275	ortholog_one2one	0.06	0.1147	1
TCONS_00005392	GMOY000745	GMOY000745	GFUI041275	ortholog_one2one	0.06	0.1147	1
TCONS_00005391	GMOY000745	GMOY000745	GFUI041275	ortholog_one2one	0.06	0.1147	1
TCONS_00005385	GMOY000745	GMOY000745	GFUI041275	ortholog_one2one	0.06	0.1147	1
TCONS_00005389	GMOY000745	GMOY000745	GFUI041275	ortholog_one2one	0.06	0.1147	1
TCONS_00005388	GMOY000745	GMOY000745	GFUI041275	ortholog_one2one	0.06	0.1147	1
TCONS_00005387	GMOY000745	GMOY000745	GFUI041275	ortholog_one2one	0.06	0.1147	1
TCONS_00005386	GMOY000745	GMOY000745	GFUI041275	ortholog_one2one	0.06	0.1147	1
TCONS_00005390	GMOY000745	GMOY000745	GFUI041275	ortholog_one2one	0.06	0.1147	1
TCONS_00005379	GMOY000746	GMOY000746	GFUI041286	ortholog_one2one	0.0279	0.1694	1
TCONS_00005380	GMOY000746	GMOY000746	GFUI041286	ortholog_one2one	0.0279	0.1694	1
TCONS_00005381	GMOY000746	GMOY000746	GFUI041286	ortholog_one2one	0.0279	0.1694	1
TCONS_00005382	GMOY000746	GMOY000746	GFUI041286	ortholog_one2one	0.0279	0.1694	1
TCONS_00005383	GMOY000747	GMOY000747	GFUI041285	ortholog_one2many	0.0164	0.1735	1
TCONS_00005395	GMOY000748						
TCONS_00005396	GMOY000748						
TCONS_00005384	GMOY000749						
TCONS_00005397	GMOY000749						
TCONS_00005398	GMOY000750	GMOY000750	GFUI047563	ortholog_one2one	0.0541	0.1914	1
TCONS_00005400	GMOY000751						
TCONS_00005428	GMOY000751						
TCONS_00005429	GMOY000751						
TCONS_00005403	GMOY000752	GMOY000752	GFUI028600	ortholog_one2one	0.0086	0.1582	1
TCONS_00005405	GMOY000753	GMOY000753	GFUI028602	ortholog_one2one	0.0165	0.1408	1
TCONS_00005432	GMOY000754	GMOY000754	GFUI028583	ortholog_one2one	0.0512	0.2242	1
TCONS_00005433	GMOY000754	GMOY000754	GFUI028583	ortholog_one2one	0.0512	0.2242	1
TCONS_00005434	GMOY000754	GMOY000754	GFUI028583	ortholog_one2one	0.0512	0.2242	1
TCONS_00005413	GMOY000755	GMOY000755	GFUI028588	ortholog_one2one	0.0161	0.201	1
TCONS_00005414	GMOY000755	GMOY000755	GFUI028588	ortholog_one2one	0.0161	0.201	1
TCONS_00005415	GMOY000755	GMOY000755	GFUI028588	ortholog_one2one	0.0161	0.201	1
TCONS_00005416	GMOY000755	GMOY000755	GFUI028588	ortholog_one2one	0.0161	0.201	1
TCONS_00005417	GMOY000755	GMOY000755	GFUI028588	ortholog_one2one	0.0161	0.201	1
TCONS_00005418	GMOY000755	GMOY000755	GFUI028588	ortholog_one2one	0.0161	0.201	1
TCONS_00005437	GMOY000756	GMOY000756	GFUI028582	ortholog_one2one	0.1065	0.188	1
TCONS_00005436	GMOY000756	GMOY000756	GFUI028582	ortholog_one2one	0.1065	0.188	1
TCONS_00005435	GMOY000756	GMOY000756	GFUI028582	ortholog_one2one	0.1065	0.188	1
TCONS_00005438	GMOY000757	GMOY000757	GFUI028586	ortholog_one2one	0.0204	0.2249	1
TCONS_00005439	GMOY000758	GMOY000758	GFUI028584	ortholog_one2one	0.0124	0.2172	1
TCONS_00005440	GMOY000758	GMOY000758	GFUI028584	ortholog_one2one	0.0124	0.2172	1
TCONS_00005441	GMOY000759	GMOY000759	GFUI010280	ortholog_one2many	0.2137	0.1853	1
TCONS_00005442	GMOY000759	GMOY000759	GFUI010280	ortholog_one2many	0.2137	0.1853	1
TCONS_00005443	GMOY000759	GMOY000759	GFUI010280	ortholog_one2many	0.2137	0.1853	1
TCONS_00005420	GMOY000760	GMOY000760	GFUI028589	ortholog_one2one	0.0218	0.2008	1
TCONS_00005421	GMOY000760	GMOY000760	GFUI028589	ortholog_one2one	0.0218	0.2008	1
TCONS_00005422	GMOY000760	GMOY000760	GFUI028589	ortholog_one2one	0.0218	0.2008	1
TCONS_00005423	GMOY000760	GMOY000760	GFUI028589	ortholog_one2one	0.0218	0.2008	1
TCONS_00005424	GMOY000760	GMOY000760	GFUI028589	ortholog_one2one	0.0218	0.2008	1
TCONS_00005425	GMOY000760	GMOY000760	GFUI028589	ortholog_one2one	0.0218	0.2008	1
TCONS_00005426	GMOY000760	GMOY000760	GFUI028589	ortholog_one2one	0.0218	0.2008	1
TCONS_00005447	GMOY000761	GMOY000761	GFUI028585	ortholog_one2one	0.0505	0.2814	1
TCONS_00005448	GMOY000761	GMOY000761	GFUI028585	ortholog_one2one	0.0505	0.2814	1
TCONS_00005445	GMOY000761	GMOY000761	GFUI028585	ortholog_one2one	0.0505	0.2814	1
TCONS_00005446	GMOY000761	GMOY000761	GFUI028585	ortholog_one2one	0.0505	0.2814	1
TCONS_00005453	GMOY000762	GMOY000762	GFUI001728	ortholog_one2one	0.0075	0.0653	1
TCONS_00005452	GMOY000762	GMOY000762	GFUI001728	ortholog_one2one	0.0075	0.0653	1
TCONS_00005457	GMOY000762	GMOY000762	GFUI001728	ortholog_one2one	0.0075	0.0653	1
TCONS_00005454	GMOY000762	GMOY000762	GFUI001728	ortholog_one2one	0.0075	0.0653	1
TCONS_00005455	GMOY000762	GMOY000762	GFUI001728	ortholog_one2one	0.0075	0.0653	1
TCONS_00005456	GMOY000762	GMOY000762	GFUI001728	ortholog_one2one	0.0075	0.0653	1
TCONS_00005458	GMOY000762	GMOY000762	GFUI001728	ortholog_one2one	0.0075	0.0653	1
TCONS_00005460	GMOY000763	GMOY000763	GFUI001722	ortholog_one2one	0.3162	0.5903	1
TCONS_00005465	GMOY000764	GMOY000764	GFUI026689	ortholog_one2many	0.0769	0.2725	1
TCONS_00005464	GMOY000764	GMOY000764	GFUI026689	ortholog_one2many	0.0769	0.2725	1
TCONS_00005471	GMOY000765	GMOY000765	GFUI018526	ortholog_one2one	0	0	1
TCONS_00005488	GMOY000765	GMOY000765	GFUI018526	ortholog_one2one	0	0	1
TCONS_00005487	GMOY000765	GMOY000765	GFUI018526	ortholog_one2one	0	0	1
TCONS_00005486	GMOY000765	GMOY000765	GFUI018526	ortholog_one2one	0	0	1
TCONS_00005485	GMOY000765	GMOY000765	GFUI018526	ortholog_one2one	0	0	1
TCONS_00005484	GMOY000765	GMOY000765	GFUI018526	ortholog_one2one	0	0	1
TCONS_00005483	GMOY000765	GMOY000765	GFUI018526	ortholog_one2one	0	0	1
TCONS_00005481	GMOY000765	GMOY000765	GFUI018526	ortholog_one2one	0	0	1
TCONS_00005480	GMOY000765	GMOY000765	GFUI018526	ortholog_one2one	0	0	1
TCONS_00005479	GMOY000765	GMOY000765	GFUI018526	ortholog_one2one	0	0	1
TCONS_00005478	GMOY000765	GMOY000765	GFUI018526	ortholog_one2one	0	0	1
TCONS_00005477	GMOY000765	GMOY000765	GFUI018526	ortholog_one2one	0	0	1
TCONS_00005482	GMOY000765	GMOY000765	GFUI018526	ortholog_one2one	0	0	1
TCONS_00005470	GMOY000766	GMOY000766	GFUI018525	ortholog_one2one	0.0037	0.119	1
TCONS_00005469	GMOY000766	GMOY000766	GFUI018525	ortholog_one2one	0.0037	0.119	1
TCONS_00005495	GMOY000767	GMOY000767	GFUI000573	ortholog_one2many	0.7554	97.9159	0
TCONS_00005532	GMOY000768	GMOY000768	GFUI000633	ortholog_one2one	0.071	0.2429	1
TCONS_00005534	GMOY000769	GMOY000769	GFUI036955	ortholog_one2many	0.071	0.2138	1
TCONS_00005535	GMOY000769	GMOY000769	GFUI036955	ortholog_one2many	0.071	0.2138	1
TCONS_00005536	GMOY000770	GMOY000770	GFUI036938	ortholog_one2one	0.052	0.1861	1
TCONS_00005555	GMOY000771						
TCONS_00005556	GMOY000771						
TCONS_00005564	GMOY000772	GMOY000772	GFUI020101	ortholog_one2one	0.0194	0.1549	1
TCONS_00005566	GMOY000772	GMOY000772	GFUI020101	ortholog_one2one	0.0194	0.1549	1
TCONS_00005565	GMOY000772	GMOY000772	GFUI020101	ortholog_one2one	0.0194	0.1549	1
TCONS_00005563	GMOY000772	GMOY000772	GFUI020101	ortholog_one2one	0.0194	0.1549	1
TCONS_00005562	GMOY000772	GMOY000772	GFUI020101	ortholog_one2one	0.0194	0.1549	1
TCONS_00005561	GMOY000772	GMOY000772	GFUI020101	ortholog_one2one	0.0194	0.1549	1
TCONS_00005560	GMOY000772	GMOY000772	GFUI020101	ortholog_one2one	0.0194	0.1549	1
TCONS_00005559	GMOY000772	GMOY000772	GFUI020101	ortholog_one2one	0.0194	0.1549	1
TCONS_00005558	GMOY000772	GMOY000772	GFUI020101	ortholog_one2one	0.0194	0.1549	1
TCONS_00005557	GMOY000772	GMOY000772	GFUI020101	ortholog_one2one	0.0194	0.1549	1
TCONS_00005538	GMOY000773	GMOY000773	GFUI020097	ortholog_one2one	0.0727	0.1911	1
TCONS_00005539	GMOY000773	GMOY000773	GFUI020097	ortholog_one2one	0.0727	0.1911	1
TCONS_00005567	GMOY000774	GMOY000774	GFUI020112	ortholog_one2one	0.0134	0.2157	1
TCONS_00005568	GMOY000774	GMOY000774	GFUI020112	ortholog_one2one	0.0134	0.2157	1
TCONS_00005550	GMOY000775						
TCONS_00005572	GMOY000775						
TCONS_00005573	GMOY000775						
TCONS_00005571	GMOY000775						
TCONS_00005575	GMOY000775						
TCONS_00005570	GMOY000775						
TCONS_00005574	GMOY000775						
TCONS_00005551	GMOY000776	GMOY000776	GFUI018674	ortholog_one2one	0.0557	0.2081	1
TCONS_00005553	GMOY000776	GMOY000776	GFUI018674	ortholog_one2one	0.0557	0.2081	1
TCONS_00005552	GMOY000776	GMOY000776	GFUI018674	ortholog_one2one	0.0557	0.2081	1
TCONS_00005548	GMOY000776	GMOY000776	GFUI018674	ortholog_one2one	0.0557	0.2081	1
TCONS_00005547	GMOY000776	GMOY000776	GFUI018674	ortholog_one2one	0.0557	0.2081	1
TCONS_00005546	GMOY000776	GMOY000776	GFUI018674	ortholog_one2one	0.0557	0.2081	1
TCONS_00005545	GMOY000776	GMOY000776	GFUI018674	ortholog_one2one	0.0557	0.2081	1
TCONS_00005544	GMOY000776	GMOY000776	GFUI018674	ortholog_one2one	0.0557	0.2081	1
TCONS_00005543	GMOY000776	GMOY000776	GFUI018674	ortholog_one2one	0.0557	0.2081	1
TCONS_00005542	GMOY000776	GMOY000776	GFUI018674	ortholog_one2one	0.0557	0.2081	1
TCONS_00005541	GMOY000776	GMOY000776	GFUI018674	ortholog_one2one	0.0557	0.2081	1
TCONS_00005549	GMOY000776	GMOY000776	GFUI018674	ortholog_one2one	0.0557	0.2081	1
TCONS_00005554	GMOY000777	GMOY000777	GFUI018675	ortholog_one2one	0.0139	0.1845	1
TCONS_00005637	GMOY000778	GMOY000778	GFUI024758	ortholog_one2one	0.1781	0.3217	1
TCONS_00005636	GMOY000778	GMOY000778	GFUI024758	ortholog_one2one	0.1781	0.3217	1
TCONS_00005594	GMOY000778	GMOY000778	GFUI024758	ortholog_one2one	0.1781	0.3217	1
TCONS_00005634	GMOY000778	GMOY000778	GFUI024758	ortholog_one2one	0.1781	0.3217	1
TCONS_00005635	GMOY000778	GMOY000778	GFUI024758	ortholog_one2one	0.1781	0.3217	1
TCONS_00005632	GMOY000778	GMOY000778	GFUI024758	ortholog_one2one	0.1781	0.3217	1
TCONS_00005631	GMOY000778	GMOY000778	GFUI024758	ortholog_one2one	0.1781	0.3217	1
TCONS_00005630	GMOY000778	GMOY000778	GFUI024758	ortholog_one2one	0.1781	0.3217	1
TCONS_00005629	GMOY000778	GMOY000778	GFUI024758	ortholog_one2one	0.1781	0.3217	1
TCONS_00005593	GMOY000778	GMOY000778	GFUI024758	ortholog_one2one	0.1781	0.3217	1
TCONS_00005633	GMOY000778	GMOY000778	GFUI024758	ortholog_one2one	0.1781	0.3217	1
TCONS_00005607	GMOY000779						
TCONS_00005639	GMOY000779						
TCONS_00005616	GMOY000781	GMOY000781	GFUI024741	ortholog_one2one	0.0294	0.2026	1
TCONS_00005614	GMOY000781	GMOY000781	GFUI024741	ortholog_one2one	0.0294	0.2026	1
TCONS_00005613	GMOY000781	GMOY000781	GFUI024741	ortholog_one2one	0.0294	0.2026	1
TCONS_00005612	GMOY000781	GMOY000781	GFUI024741	ortholog_one2one	0.0294	0.2026	1
TCONS_00005611	GMOY000781	GMOY000781	GFUI024741	ortholog_one2one	0.0294	0.2026	1
TCONS_00005610	GMOY000781	GMOY000781	GFUI024741	ortholog_one2one	0.0294	0.2026	1
TCONS_00005609	GMOY000781	GMOY000781	GFUI024741	ortholog_one2one	0.0294	0.2026	1
TCONS_00005608	GMOY000781	GMOY000781	GFUI024741	ortholog_one2one	0.0294	0.2026	1
TCONS_00005640	GMOY000781	GMOY000781	GFUI024741	ortholog_one2one	0.0294	0.2026	1
TCONS_00005615	GMOY000781	GMOY000781	GFUI024741	ortholog_one2one	0.0294	0.2026	1
TCONS_00005606	GMOY000781	GMOY000781	GFUI024741	ortholog_one2one	0.0294	0.2026	1
TCONS_00005604	GMOY000781	GMOY000781	GFUI024741	ortholog_one2one	0.0294	0.2026	1
TCONS_00005603	GMOY000781	GMOY000781	GFUI024741	ortholog_one2one	0.0294	0.2026	1
TCONS_00005602	GMOY000781	GMOY000781	GFUI024741	ortholog_one2one	0.0294	0.2026	1
TCONS_00005601	GMOY000781	GMOY000781	GFUI024741	ortholog_one2one	0.0294	0.2026	1
TCONS_00005600	GMOY000781	GMOY000781	GFUI024741	ortholog_one2one	0.0294	0.2026	1
TCONS_00005599	GMOY000781	GMOY000781	GFUI024741	ortholog_one2one	0.0294	0.2026	1
TCONS_00005598	GMOY000781	GMOY000781	GFUI024741	ortholog_one2one	0.0294	0.2026	1
TCONS_00005597	GMOY000781	GMOY000781	GFUI024741	ortholog_one2one	0.0294	0.2026	1
TCONS_00005596	GMOY000781	GMOY000781	GFUI024741	ortholog_one2one	0.0294	0.2026	1
TCONS_00005605	GMOY000781	GMOY000781	GFUI024741	ortholog_one2one	0.0294	0.2026	1
TCONS_00005624	GMOY000782	GMOY000782	GFUI037347	ortholog_one2one	0.04	0.237	1
TCONS_00005623	GMOY000782	GMOY000782	GFUI037347	ortholog_one2one	0.04	0.237	1
TCONS_00005625	GMOY000782	GMOY000782	GFUI037347	ortholog_one2one	0.04	0.237	1
TCONS_00005620	GMOY000782	GMOY000782	GFUI037347	ortholog_one2one	0.04	0.237	1
TCONS_00005619	GMOY000782	GMOY000782	GFUI037347	ortholog_one2one	0.04	0.237	1
TCONS_00005618	GMOY000782	GMOY000782	GFUI037347	ortholog_one2one	0.04	0.237	1
TCONS_00005622	GMOY000782	GMOY000782	GFUI037347	ortholog_one2one	0.04	0.237	1
TCONS_00005626	GMOY000783	GMOY000783	GFUI037350	ortholog_one2one	0.0196	0.122	1
TCONS_00005627	GMOY000783	GMOY000783	GFUI037350	ortholog_one2one	0.0196	0.122	1
TCONS_00005650	GMOY000784	GMOY000784	GFUI041136	ortholog_one2one	0.003	0.1244	1
TCONS_00005651	GMOY000784	GMOY000784	GFUI041136	ortholog_one2one	0.003	0.1244	1
TCONS_00005653	GMOY000784	GMOY000784	GFUI041136	ortholog_one2one	0.003	0.1244	1
TCONS_00005678	GMOY000785	GMOY000785	GFUI041138	ortholog_one2one	0.0446	0.1463	1
TCONS_00005654	GMOY000785	GMOY000785	GFUI041138	ortholog_one2one	0.0446	0.1463	1
TCONS_00005677	GMOY000785	GMOY000785	GFUI041138	ortholog_one2one	0.0446	0.1463	1
TCONS_00005655	GMOY000786	GMOY000786	GFUI041153	ortholog_one2one	0.019	0.0885	1
TCONS_00005656	GMOY000786	GMOY000786	GFUI041153	ortholog_one2one	0.019	0.0885	1
TCONS_00005657	GMOY000786	GMOY000786	GFUI041153	ortholog_one2one	0.019	0.0885	1
TCONS_00005658	GMOY000786	GMOY000786	GFUI041153	ortholog_one2one	0.019	0.0885	1
TCONS_00005664	GMOY000787	GMOY000787	GFUI041152	ortholog_one2one	0	0	1
TCONS_00005663	GMOY000787	GMOY000787	GFUI041152	ortholog_one2one	0	0	1
TCONS_00005665	GMOY000787	GMOY000787	GFUI041152	ortholog_one2one	0	0	1
TCONS_00005661	GMOY000787	GMOY000787	GFUI041152	ortholog_one2one	0	0	1
TCONS_00005659	GMOY000787	GMOY000787	GFUI041152	ortholog_one2one	0	0	1
TCONS_00005662	GMOY000787	GMOY000787	GFUI041152	ortholog_one2one	0	0	1
TCONS_00005660	GMOY000787	GMOY000787	GFUI041152	ortholog_one2one	0	0	1
TCONS_00005672	GMOY000788	GMOY000788	GFUI041151	ortholog_one2one	0.0652	0.2264	1
TCONS_00005680	GMOY000789	GMOY000789	GFUI041168	ortholog_one2one	0.0694	0.2084	1
TCONS_00005675	GMOY000789	GMOY000789	GFUI041168	ortholog_one2one	0.0694	0.2084	1
TCONS_00005676	GMOY000790	GMOY000790	GFUI041166	ortholog_one2one	0.0789	0.2721	1
TCONS_00005687	GMOY000791	GMOY000791	GFUI019392	ortholog_one2many	0.0584	0.2282	1
TCONS_00005696	GMOY000791	GMOY000791	GFUI019392	ortholog_one2many	0.0584	0.2282	1
TCONS_00005698	GMOY000791	GMOY000791	GFUI019392	ortholog_one2many	0.0584	0.2282	1
TCONS_00005699	GMOY000791	GMOY000791	GFUI019392	ortholog_one2many	0.0584	0.2282	1
TCONS_00005692	GMOY000791	GMOY000791	GFUI019392	ortholog_one2many	0.0584	0.2282	1
TCONS_00005697	GMOY000791	GMOY000791	GFUI019392	ortholog_one2many	0.0584	0.2282	1
TCONS_00005701	GMOY000792						
TCONS_00005703	GMOY000793						
TCONS_00005702	GMOY000794						
TCONS_00005731	GMOY000795	GMOY000795	GFUI050452	ortholog_one2one	0.0865	0.2741	1
TCONS_00005704	GMOY000795	GMOY000795	GFUI050452	ortholog_one2one	0.0865	0.2741	1
TCONS_00005730	GMOY000795	GMOY000795	GFUI050452	ortholog_one2one	0.0865	0.2741	1
TCONS_00005728	GMOY000795	GMOY000795	GFUI050452	ortholog_one2one	0.0865	0.2741	1
TCONS_00005729	GMOY000795	GMOY000795	GFUI050452	ortholog_one2one	0.0865	0.2741	1
TCONS_00005705	GMOY000796	GMOY000796	GFUI050441	ortholog_one2one	0.0151	0.1291	1
TCONS_00005732	GMOY000796	GMOY000796	GFUI050441	ortholog_one2one	0.0151	0.1291	1
TCONS_00005733	GMOY000796	GMOY000796	GFUI050441	ortholog_one2one	0.0151	0.1291	1
TCONS_00005734	GMOY000796	GMOY000796	GFUI050441	ortholog_one2one	0.0151	0.1291	1
TCONS_00005735	GMOY000796	GMOY000796	GFUI050441	ortholog_one2one	0.0151	0.1291	1
TCONS_00005740	GMOY000797	GMOY000797	GFUI050440	ortholog_one2one	0.0202	0.2465	1
TCONS_00005739	GMOY000797	GMOY000797	GFUI050440	ortholog_one2one	0.0202	0.2465	1
TCONS_00005738	GMOY000797	GMOY000797	GFUI050440	ortholog_one2one	0.0202	0.2465	1
TCONS_00005736	GMOY000797	GMOY000797	GFUI050440	ortholog_one2one	0.0202	0.2465	1
TCONS_00005737	GMOY000797	GMOY000797	GFUI050440	ortholog_one2one	0.0202	0.2465	1
TCONS_00005707	GMOY000798	GMOY000798	GFUI050439	ortholog_one2one	0.0099	0.0656	1
TCONS_00005708	GMOY000798	GMOY000798	GFUI050439	ortholog_one2one	0.0099	0.0656	1
TCONS_00005709	GMOY000798	GMOY000798	GFUI050439	ortholog_one2one	0.0099	0.0656	1
TCONS_00005710	GMOY000798	GMOY000798	GFUI050439	ortholog_one2one	0.0099	0.0656	1
TCONS_00005715	GMOY000799	GMOY000799	GFUI050456	ortholog_one2one	0.0168	0.2212	1
TCONS_00005714	GMOY000799	GMOY000799	GFUI050456	ortholog_one2one	0.0168	0.2212	1
TCONS_00005716	GMOY000799	GMOY000799	GFUI050456	ortholog_one2one	0.0168	0.2212	1
TCONS_00005712	GMOY000799	GMOY000799	GFUI050456	ortholog_one2one	0.0168	0.2212	1
TCONS_00005713	GMOY000799	GMOY000799	GFUI050456	ortholog_one2one	0.0168	0.2212	1
TCONS_00005711	GMOY000799	GMOY000799	GFUI050456	ortholog_one2one	0.0168	0.2212	1
TCONS_00005741	GMOY000800	GMOY000800	GFUI050458	ortholog_one2many	0.0415	0.1191	1
TCONS_00005751	GMOY000800	GMOY000800	GFUI028025	ortholog_one2many	0.0079	0.1643	1
TCONS_00005751	GMOY000800	GMOY000800	GFUI050458	ortholog_one2many	0.0415	0.1191	1
TCONS_00005750	GMOY000800	GMOY000800	GFUI028025	ortholog_one2many	0.0079	0.1643	1
TCONS_00005750	GMOY000800	GMOY000800	GFUI050458	ortholog_one2many	0.0415	0.1191	1
TCONS_00005748	GMOY000800	GMOY000800	GFUI028025	ortholog_one2many	0.0079	0.1643	1
TCONS_00005748	GMOY000800	GMOY000800	GFUI050458	ortholog_one2many	0.0415	0.1191	1
TCONS_00005747	GMOY000800	GMOY000800	GFUI028025	ortholog_one2many	0.0079	0.1643	1
TCONS_00005747	GMOY000800	GMOY000800	GFUI050458	ortholog_one2many	0.0415	0.1191	1
TCONS_00005746	GMOY000800	GMOY000800	GFUI028025	ortholog_one2many	0.0079	0.1643	1
TCONS_00005749	GMOY000800	GMOY000800	GFUI028025	ortholog_one2many	0.0079	0.1643	1
TCONS_00005745	GMOY000800	GMOY000800	GFUI028025	ortholog_one2many	0.0079	0.1643	1
TCONS_00005746	GMOY000800	GMOY000800	GFUI050458	ortholog_one2many	0.0415	0.1191	1
TCONS_00005741	GMOY000800	GMOY000800	GFUI028025	ortholog_one2many	0.0079	0.1643	1
TCONS_00005742	GMOY000800	GMOY000800	GFUI050458	ortholog_one2many	0.0415	0.1191	1
TCONS_00005742	GMOY000800	GMOY000800	GFUI028025	ortholog_one2many	0.0079	0.1643	1
TCONS_00005743	GMOY000800	GMOY000800	GFUI050458	ortholog_one2many	0.0415	0.1191	1
TCONS_00005749	GMOY000800	GMOY000800	GFUI050458	ortholog_one2many	0.0415	0.1191	1
TCONS_00005744	GMOY000800	GMOY000800	GFUI050458	ortholog_one2many	0.0415	0.1191	1
TCONS_00005744	GMOY000800	GMOY000800	GFUI028025	ortholog_one2many	0.0079	0.1643	1
TCONS_00005745	GMOY000800	GMOY000800	GFUI050458	ortholog_one2many	0.0415	0.1191	1
TCONS_00005743	GMOY000800	GMOY000800	GFUI028025	ortholog_one2many	0.0079	0.1643	1
TCONS_00005717	GMOY000801	GMOY000801	GFUI028024	ortholog_one2one	0.0567	0.2172	1
TCONS_00005752	GMOY000802	GMOY000802	GFUI028026	ortholog_one2one	0.0017	0.1356	1
TCONS_00005753	GMOY000803	GMOY000803	GFUI028022	ortholog_one2one	0.0122	0.16	1
TCONS_00005718	GMOY000803	GMOY000803	GFUI028022	ortholog_one2one	0.0122	0.16	1
TCONS_00005719	GMOY000803	GMOY000803	GFUI028022	ortholog_one2one	0.0122	0.16	1
TCONS_00005720	GMOY000803	GMOY000803	GFUI028022	ortholog_one2one	0.0122	0.16	1
TCONS_00005722	GMOY000804	GMOY000804	GFUI028023	ortholog_one2one	0.0343	0.184	1
TCONS_00005723	GMOY000804	GMOY000804	GFUI028023	ortholog_one2one	0.0343	0.184	1
TCONS_00005724	GMOY000804	GMOY000804	GFUI028023	ortholog_one2one	0.0343	0.184	1
TCONS_00005725	GMOY000804	GMOY000804	GFUI028023	ortholog_one2one	0.0343	0.184	1
TCONS_00005726	GMOY000804	GMOY000804	GFUI028023	ortholog_one2one	0.0343	0.184	1
TCONS_00005777	GMOY000805	GMOY000805	GFUI028781	ortholog_one2one	0.0149	0.2348	1
TCONS_00005759	GMOY000805	GMOY000805	GFUI028781	ortholog_one2one	0.0149	0.2348	1
TCONS_00005776	GMOY000805	GMOY000805	GFUI028781	ortholog_one2one	0.0149	0.2348	1
TCONS_00005774	GMOY000805	GMOY000805	GFUI028781	ortholog_one2one	0.0149	0.2348	1
TCONS_00005775	GMOY000805	GMOY000805	GFUI028781	ortholog_one2one	0.0149	0.2348	1
TCONS_00005760	GMOY000806	GMOY000806	GFUI028794	ortholog_one2one	0.0436	0.253	1
TCONS_00005761	GMOY000806	GMOY000806	GFUI028794	ortholog_one2one	0.0436	0.253	1
TCONS_00005778	GMOY000807	GMOY000807	GFUI028786	ortholog_one2one	0.1275	0.3593	1
TCONS_00005779	GMOY000807	GMOY000807	GFUI028786	ortholog_one2one	0.1275	0.3593	1
TCONS_00005780	GMOY000807	GMOY000807	GFUI028786	ortholog_one2one	0.1275	0.3593	1
TCONS_00005763	GMOY000808	GMOY000808	GFUI028784	ortholog_one2one	0.0357	0.2585	1
TCONS_00005781	GMOY000809						
TCONS_00005785	GMOY000810	GMOY000810	GFUI028780	ortholog_one2one	0.0161	0.1886	1
TCONS_00005764	GMOY000810	GMOY000810	GFUI028780	ortholog_one2one	0.0161	0.1886	1
TCONS_00005783	GMOY000810	GMOY000810	GFUI028780	ortholog_one2one	0.0161	0.1886	1
TCONS_00005782	GMOY000810	GMOY000810	GFUI028780	ortholog_one2one	0.0161	0.1886	1
TCONS_00005784	GMOY000810	GMOY000810	GFUI028780	ortholog_one2one	0.0161	0.1886	1
TCONS_00005786	GMOY000811	GMOY000811	GFUI028783	ortholog_one2one	0.0351	0.1996	1
TCONS_00005787	GMOY000812	GMOY000812	GFUI028782	ortholog_one2one	0.005	0.2216	1
TCONS_00005788	GMOY000812	GMOY000812	GFUI028782	ortholog_one2one	0.005	0.2216	1
TCONS_00005770	GMOY000813	GMOY000813	GFUI028795	ortholog_one2one	0.1667	0.2452	0
TCONS_00005769	GMOY000813	GMOY000813	GFUI028795	ortholog_one2one	0.1667	0.2452	0
TCONS_00005767	GMOY000813	GMOY000813	GFUI028795	ortholog_one2one	0.1667	0.2452	0
TCONS_00005766	GMOY000813	GMOY000813	GFUI028795	ortholog_one2one	0.1667	0.2452	0
TCONS_00005768	GMOY000813	GMOY000813	GFUI028795	ortholog_one2one	0.1667	0.2452	0
TCONS_00005789	GMOY000814						
TCONS_00005822	GMOY000815	GMOY000815	GFUI004913	ortholog_one2one	0.006	0.1453	1
TCONS_00005792	GMOY000816	GMOY000816	GFUI004912	ortholog_one2one	0.0092	0.1379	1
TCONS_00005831	GMOY000817	GMOY000817	GFUI004910	ortholog_one2one	0.0274	0.1665	1
TCONS_00005794	GMOY000819	GMOY000819	GFUI004909	ortholog_one2one	0.0141	0.1003	1
TCONS_00005793	GMOY000819	GMOY000819	GFUI004909	ortholog_one2one	0.0141	0.1003	1
TCONS_00005843	GMOY000819	GMOY000819	GFUI004909	ortholog_one2one	0.0141	0.1003	1
TCONS_00005842	GMOY000819	GMOY000819	GFUI004909	ortholog_one2one	0.0141	0.1003	1
TCONS_00005841	GMOY000819	GMOY000819	GFUI004909	ortholog_one2one	0.0141	0.1003	1
TCONS_00005840	GMOY000819	GMOY000819	GFUI004909	ortholog_one2one	0.0141	0.1003	1
TCONS_00005839	GMOY000819	GMOY000819	GFUI004909	ortholog_one2one	0.0141	0.1003	1
TCONS_00005838	GMOY000819	GMOY000819	GFUI004909	ortholog_one2one	0.0141	0.1003	1
TCONS_00005837	GMOY000819	GMOY000819	GFUI004909	ortholog_one2one	0.0141	0.1003	1
TCONS_00005836	GMOY000819	GMOY000819	GFUI004909	ortholog_one2one	0.0141	0.1003	1
TCONS_00005834	GMOY000819	GMOY000819	GFUI004909	ortholog_one2one	0.0141	0.1003	1
TCONS_00005833	GMOY000819	GMOY000819	GFUI004909	ortholog_one2one	0.0141	0.1003	1
TCONS_00005823	GMOY000819	GMOY000819	GFUI004909	ortholog_one2one	0.0141	0.1003	1
TCONS_00005824	GMOY000819	GMOY000819	GFUI004909	ortholog_one2one	0.0141	0.1003	1
TCONS_00005825	GMOY000819	GMOY000819	GFUI004909	ortholog_one2one	0.0141	0.1003	1
TCONS_00005826	GMOY000819	GMOY000819	GFUI004909	ortholog_one2one	0.0141	0.1003	1
TCONS_00005835	GMOY000819	GMOY000819	GFUI004909	ortholog_one2one	0.0141	0.1003	1
TCONS_00005828	GMOY000819	GMOY000819	GFUI004909	ortholog_one2one	0.0141	0.1003	1
TCONS_00005829	GMOY000819	GMOY000819	GFUI004909	ortholog_one2one	0.0141	0.1003	1
TCONS_00005830	GMOY000819	GMOY000819	GFUI004909	ortholog_one2one	0.0141	0.1003	1
TCONS_00005827	GMOY000819	GMOY000819	GFUI004909	ortholog_one2one	0.0141	0.1003	1
TCONS_00005844	GMOY000820	GMOY000820	GFUI020715	ortholog_one2one	0.0898	0.1943	1
TCONS_00005845	GMOY000820	GMOY000820	GFUI020715	ortholog_one2one	0.0898	0.1943	1
TCONS_00005846	GMOY000820	GMOY000820	GFUI020715	ortholog_one2one	0.0898	0.1943	1
TCONS_00005795	GMOY000820	GMOY000820	GFUI020715	ortholog_one2one	0.0898	0.1943	1
TCONS_00005796	GMOY000820	GMOY000820	GFUI020715	ortholog_one2one	0.0898	0.1943	1
TCONS_00005847	GMOY000820	GMOY000820	GFUI020715	ortholog_one2one	0.0898	0.1943	1
TCONS_00005848	GMOY000820	GMOY000820	GFUI020715	ortholog_one2one	0.0898	0.1943	1
TCONS_00005851	GMOY000821	GMOY000821	GFUI020713	ortholog_one2one	0.2203	0.43	1
TCONS_00005800	GMOY000821	GMOY000821	GFUI020713	ortholog_one2one	0.2203	0.43	1
TCONS_00005799	GMOY000821	GMOY000821	GFUI020713	ortholog_one2one	0.2203	0.43	1
TCONS_00005850	GMOY000821	GMOY000821	GFUI020713	ortholog_one2one	0.2203	0.43	1
TCONS_00005798	GMOY000821	GMOY000821	GFUI020713	ortholog_one2one	0.2203	0.43	1
TCONS_00005849	GMOY000821	GMOY000821	GFUI020713	ortholog_one2one	0.2203	0.43	1
TCONS_00005797	GMOY000821	GMOY000821	GFUI020713	ortholog_one2one	0.2203	0.43	1
TCONS_00005802	GMOY000822	GMOY000822	GFUI020714	ortholog_one2one	0.0026	0.0828	1
TCONS_00005803	GMOY000822	GMOY000822	GFUI020714	ortholog_one2one	0.0026	0.0828	1
TCONS_00005852	GMOY000822	GMOY000822	GFUI020714	ortholog_one2one	0.0026	0.0828	1
TCONS_00005853	GMOY000822	GMOY000822	GFUI020714	ortholog_one2one	0.0026	0.0828	1
TCONS_00005810	GMOY000823	GMOY000823	GFUI020712	ortholog_one2one	0.0358	0.2058	1
TCONS_00005804	GMOY000823	GMOY000823	GFUI020712	ortholog_one2one	0.0358	0.2058	1
TCONS_00005805	GMOY000823	GMOY000823	GFUI020712	ortholog_one2one	0.0358	0.2058	1
TCONS_00005806	GMOY000823	GMOY000823	GFUI020712	ortholog_one2one	0.0358	0.2058	1
TCONS_00005807	GMOY000823	GMOY000823	GFUI020712	ortholog_one2one	0.0358	0.2058	1
TCONS_00005809	GMOY000823	GMOY000823	GFUI020712	ortholog_one2one	0.0358	0.2058	1
TCONS_00005854	GMOY000824	GMOY000824	GFUI020716	ortholog_one2one	0.0108	0.0874	1
TCONS_00005811	GMOY000824	GMOY000824	GFUI020716	ortholog_one2one	0.0108	0.0874	1
TCONS_00005863	GMOY000825	GMOY000825	GFUI020725	ortholog_one2one	0.1045	0.3974	1
TCONS_00005862	GMOY000825	GMOY000825	GFUI020725	ortholog_one2one	0.1045	0.3974	1
TCONS_00005812	GMOY000825	GMOY000825	GFUI020725	ortholog_one2one	0.1045	0.3974	1
TCONS_00005861	GMOY000825	GMOY000825	GFUI020725	ortholog_one2one	0.1045	0.3974	1
TCONS_00005855	GMOY000825	GMOY000825	GFUI020725	ortholog_one2one	0.1045	0.3974	1
TCONS_00005859	GMOY000825	GMOY000825	GFUI020725	ortholog_one2one	0.1045	0.3974	1
TCONS_00005858	GMOY000825	GMOY000825	GFUI020725	ortholog_one2one	0.1045	0.3974	1
TCONS_00005857	GMOY000825	GMOY000825	GFUI020725	ortholog_one2one	0.1045	0.3974	1
TCONS_00005856	GMOY000825	GMOY000825	GFUI020725	ortholog_one2one	0.1045	0.3974	1
TCONS_00005860	GMOY000825	GMOY000825	GFUI020725	ortholog_one2one	0.1045	0.3974	1
TCONS_00005899	GMOY000826	GMOY000826	GFUI020724	ortholog_one2one	0.0112	0.1688	1
TCONS_00005891	GMOY000826	GMOY000826	GFUI020724	ortholog_one2one	0.0112	0.1688	1
TCONS_00005892	GMOY000826	GMOY000826	GFUI020724	ortholog_one2one	0.0112	0.1688	1
TCONS_00005893	GMOY000826	GMOY000826	GFUI020724	ortholog_one2one	0.0112	0.1688	1
TCONS_00005894	GMOY000826	GMOY000826	GFUI020724	ortholog_one2one	0.0112	0.1688	1
TCONS_00005895	GMOY000826	GMOY000826	GFUI020724	ortholog_one2one	0.0112	0.1688	1
TCONS_00005896	GMOY000826	GMOY000826	GFUI020724	ortholog_one2one	0.0112	0.1688	1
TCONS_00005897	GMOY000826	GMOY000826	GFUI020724	ortholog_one2one	0.0112	0.1688	1
TCONS_00005898	GMOY000826	GMOY000826	GFUI020724	ortholog_one2one	0.0112	0.1688	1
TCONS_00005900	GMOY000826	GMOY000826	GFUI020724	ortholog_one2one	0.0112	0.1688	1
TCONS_00005905	GMOY000826	GMOY000826	GFUI020724	ortholog_one2one	0.0112	0.1688	1
TCONS_00005902	GMOY000826	GMOY000826	GFUI020724	ortholog_one2one	0.0112	0.1688	1
TCONS_00005903	GMOY000826	GMOY000826	GFUI020724	ortholog_one2one	0.0112	0.1688	1
TCONS_00005904	GMOY000826	GMOY000826	GFUI020724	ortholog_one2one	0.0112	0.1688	1
TCONS_00005889	GMOY000826	GMOY000826	GFUI020724	ortholog_one2one	0.0112	0.1688	1
TCONS_00005906	GMOY000826	GMOY000826	GFUI020724	ortholog_one2one	0.0112	0.1688	1
TCONS_00005907	GMOY000826	GMOY000826	GFUI020724	ortholog_one2one	0.0112	0.1688	1
TCONS_00005908	GMOY000826	GMOY000826	GFUI020724	ortholog_one2one	0.0112	0.1688	1
TCONS_00005909	GMOY000826	GMOY000826	GFUI020724	ortholog_one2one	0.0112	0.1688	1
TCONS_00005813	GMOY000826	GMOY000826	GFUI020724	ortholog_one2one	0.0112	0.1688	1
TCONS_00005814	GMOY000826	GMOY000826	GFUI020724	ortholog_one2one	0.0112	0.1688	1
TCONS_00005901	GMOY000826	GMOY000826	GFUI020724	ortholog_one2one	0.0112	0.1688	1
TCONS_00005888	GMOY000826	GMOY000826	GFUI020724	ortholog_one2one	0.0112	0.1688	1
TCONS_00005890	GMOY000826	GMOY000826	GFUI020724	ortholog_one2one	0.0112	0.1688	1
TCONS_00005886	GMOY000826	GMOY000826	GFUI020724	ortholog_one2one	0.0112	0.1688	1
TCONS_00005864	GMOY000826	GMOY000826	GFUI020724	ortholog_one2one	0.0112	0.1688	1
TCONS_00005865	GMOY000826	GMOY000826	GFUI020724	ortholog_one2one	0.0112	0.1688	1
TCONS_00005866	GMOY000826	GMOY000826	GFUI020724	ortholog_one2one	0.0112	0.1688	1
TCONS_00005867	GMOY000826	GMOY000826	GFUI020724	ortholog_one2one	0.0112	0.1688	1
TCONS_00005887	GMOY000826	GMOY000826	GFUI020724	ortholog_one2one	0.0112	0.1688	1
TCONS_00005869	GMOY000826	GMOY000826	GFUI020724	ortholog_one2one	0.0112	0.1688	1
TCONS_00005870	GMOY000826	GMOY000826	GFUI020724	ortholog_one2one	0.0112	0.1688	1
TCONS_00005871	GMOY000826	GMOY000826	GFUI020724	ortholog_one2one	0.0112	0.1688	1
TCONS_00005872	GMOY000826	GMOY000826	GFUI020724	ortholog_one2one	0.0112	0.1688	1
TCONS_00005873	GMOY000826	GMOY000826	GFUI020724	ortholog_one2one	0.0112	0.1688	1
TCONS_00005874	GMOY000826	GMOY000826	GFUI020724	ortholog_one2one	0.0112	0.1688	1
TCONS_00005868	GMOY000826	GMOY000826	GFUI020724	ortholog_one2one	0.0112	0.1688	1
TCONS_00005876	GMOY000826	GMOY000826	GFUI020724	ortholog_one2one	0.0112	0.1688	1
TCONS_00005877	GMOY000826	GMOY000826	GFUI020724	ortholog_one2one	0.0112	0.1688	1
TCONS_00005878	GMOY000826	GMOY000826	GFUI020724	ortholog_one2one	0.0112	0.1688	1
TCONS_00005879	GMOY000826	GMOY000826	GFUI020724	ortholog_one2one	0.0112	0.1688	1
TCONS_00005880	GMOY000826	GMOY000826	GFUI020724	ortholog_one2one	0.0112	0.1688	1
TCONS_00005881	GMOY000826	GMOY000826	GFUI020724	ortholog_one2one	0.0112	0.1688	1
TCONS_00005882	GMOY000826	GMOY000826	GFUI020724	ortholog_one2one	0.0112	0.1688	1
TCONS_00005883	GMOY000826	GMOY000826	GFUI020724	ortholog_one2one	0.0112	0.1688	1
TCONS_00005884	GMOY000826	GMOY000826	GFUI020724	ortholog_one2one	0.0112	0.1688	1
TCONS_00005885	GMOY000826	GMOY000826	GFUI020724	ortholog_one2one	0.0112	0.1688	1
TCONS_00005875	GMOY000826	GMOY000826	GFUI020724	ortholog_one2one	0.0112	0.1688	1
TCONS_00005924	GMOY000827	GMOY000827	GFUI029768	ortholog_one2one	0.1596	0.2227	1
TCONS_00005923	GMOY000827	GMOY000827	GFUI029768	ortholog_one2one	0.1596	0.2227	1
TCONS_00005921	GMOY000827	GMOY000827	GFUI029768	ortholog_one2one	0.1596	0.2227	1
TCONS_00005920	GMOY000827	GMOY000827	GFUI029768	ortholog_one2one	0.1596	0.2227	1
TCONS_00005919	GMOY000827	GMOY000827	GFUI029768	ortholog_one2one	0.1596	0.2227	1
TCONS_00005922	GMOY000827	GMOY000827	GFUI029768	ortholog_one2one	0.1596	0.2227	1
TCONS_00005917	GMOY000828	GMOY000828	GFUI029771	ortholog_one2many	0.1453	0.2198	1
TCONS_00005918	GMOY000829	GMOY000829	GFUI029771	ortholog_one2many	0.1288	0.1961	1
TCONS_00005927	GMOY000830	GMOY000830	GFUI029754	ortholog_one2many	0.0161	0.1742	1
TCONS_00005942	GMOY000831						
TCONS_00005962	GMOY000832	GMOY000832	GFUI040543	ortholog_one2one	0.0696	0.1561	1
TCONS_00005951	GMOY000832	GMOY000832	GFUI040543	ortholog_one2one	0.0696	0.1561	1
TCONS_00005961	GMOY000832	GMOY000832	GFUI040543	ortholog_one2one	0.0696	0.1561	1
TCONS_00005960	GMOY000832	GMOY000832	GFUI040543	ortholog_one2one	0.0696	0.1561	1
TCONS_00005958	GMOY000832	GMOY000832	GFUI040543	ortholog_one2one	0.0696	0.1561	1
TCONS_00005959	GMOY000832	GMOY000832	GFUI040543	ortholog_one2one	0.0696	0.1561	1
TCONS_00005953	GMOY000833	GMOY000833	GFUI040540	ortholog_one2one	0.059	0.385	1
TCONS_00005967	GMOY000834	GMOY000834	GFUI040538	ortholog_one2one	0.0245	0.1196	1
TCONS_00005964	GMOY000834	GMOY000834	GFUI040538	ortholog_one2one	0.0245	0.1196	1
TCONS_00005965	GMOY000834	GMOY000834	GFUI040538	ortholog_one2one	0.0245	0.1196	1
TCONS_00005966	GMOY000834	GMOY000834	GFUI040538	ortholog_one2one	0.0245	0.1196	1
TCONS_00005989	GMOY000835	GMOY000835	GFUI013326	ortholog_one2one	0.0155	0.155	1
TCONS_00005988	GMOY000835	GMOY000835	GFUI013326	ortholog_one2one	0.0155	0.155	1
TCONS_00005987	GMOY000835	GMOY000835	GFUI013326	ortholog_one2one	0.0155	0.155	1
TCONS_00005978	GMOY000835	GMOY000835	GFUI013326	ortholog_one2one	0.0155	0.155	1
TCONS_00005979	GMOY000835	GMOY000835	GFUI013326	ortholog_one2one	0.0155	0.155	1
TCONS_00006004	GMOY000835	GMOY000835	GFUI013326	ortholog_one2one	0.0155	0.155	1
TCONS_00005990	GMOY000835	GMOY000835	GFUI013326	ortholog_one2one	0.0155	0.155	1
TCONS_00005981	GMOY000835	GMOY000835	GFUI013326	ortholog_one2one	0.0155	0.155	1
TCONS_00005982	GMOY000835	GMOY000835	GFUI013326	ortholog_one2one	0.0155	0.155	1
TCONS_00005983	GMOY000835	GMOY000835	GFUI013326	ortholog_one2one	0.0155	0.155	1
TCONS_00005984	GMOY000835	GMOY000835	GFUI013326	ortholog_one2one	0.0155	0.155	1
TCONS_00005980	GMOY000835	GMOY000835	GFUI013326	ortholog_one2one	0.0155	0.155	1
TCONS_00005991	GMOY000835	GMOY000835	GFUI013326	ortholog_one2one	0.0155	0.155	1
TCONS_00005995	GMOY000835	GMOY000835	GFUI013326	ortholog_one2one	0.0155	0.155	1
TCONS_00005993	GMOY000835	GMOY000835	GFUI013326	ortholog_one2one	0.0155	0.155	1
TCONS_00005994	GMOY000835	GMOY000835	GFUI013326	ortholog_one2one	0.0155	0.155	1
TCONS_00005996	GMOY000835	GMOY000835	GFUI013326	ortholog_one2one	0.0155	0.155	1
TCONS_00005997	GMOY000835	GMOY000835	GFUI013326	ortholog_one2one	0.0155	0.155	1
TCONS_00005998	GMOY000835	GMOY000835	GFUI013326	ortholog_one2one	0.0155	0.155	1
TCONS_00005999	GMOY000835	GMOY000835	GFUI013326	ortholog_one2one	0.0155	0.155	1
TCONS_00006000	GMOY000835	GMOY000835	GFUI013326	ortholog_one2one	0.0155	0.155	1
TCONS_00006001	GMOY000835	GMOY000835	GFUI013326	ortholog_one2one	0.0155	0.155	1
TCONS_00006002	GMOY000835	GMOY000835	GFUI013326	ortholog_one2one	0.0155	0.155	1
TCONS_00006003	GMOY000835	GMOY000835	GFUI013326	ortholog_one2one	0.0155	0.155	1
TCONS_00006005	GMOY000835	GMOY000835	GFUI013326	ortholog_one2one	0.0155	0.155	1
TCONS_00006009	GMOY000835	GMOY000835	GFUI013326	ortholog_one2one	0.0155	0.155	1
TCONS_00005992	GMOY000835	GMOY000835	GFUI013326	ortholog_one2one	0.0155	0.155	1
TCONS_00005985	GMOY000835	GMOY000835	GFUI013326	ortholog_one2one	0.0155	0.155	1
TCONS_00005986	GMOY000835	GMOY000835	GFUI013326	ortholog_one2one	0.0155	0.155	1
TCONS_00006012	GMOY000836	GMOY000836	GFUI013324	ortholog_one2one	0.0064	0.1539	1
TCONS_00006011	GMOY000836	GMOY000836	GFUI013324	ortholog_one2one	0.0064	0.1539	1
TCONS_00006010	GMOY000836	GMOY000836	GFUI013324	ortholog_one2one	0.0064	0.1539	1
TCONS_00006020	GMOY000836	GMOY000836	GFUI013324	ortholog_one2one	0.0064	0.1539	1
TCONS_00006014	GMOY000837	GMOY000837	GFUI013323	ortholog_one2one	0.051	0.1865	1
TCONS_00006015	GMOY000837	GMOY000837	GFUI013323	ortholog_one2one	0.051	0.1865	1
TCONS_00006016	GMOY000837	GMOY000837	GFUI013323	ortholog_one2one	0.051	0.1865	1
TCONS_00006017	GMOY000837	GMOY000837	GFUI013323	ortholog_one2one	0.051	0.1865	1
TCONS_00006018	GMOY000837	GMOY000837	GFUI013323	ortholog_one2one	0.051	0.1865	1
TCONS_00006019	GMOY000837	GMOY000837	GFUI013323	ortholog_one2one	0.051	0.1865	1
TCONS_00006013	GMOY000837	GMOY000837	GFUI013323	ortholog_one2one	0.051	0.1865	1
TCONS_00006027	GMOY000838	GMOY000838	GFUI006632	ortholog_one2one	0.0164	0.1199	1
TCONS_00006026	GMOY000838	GMOY000838	GFUI006632	ortholog_one2one	0.0164	0.1199	1
TCONS_00006028	GMOY000839	GMOY000839	GFUI006615	ortholog_one2one	0.0146	0.1301	1
TCONS_00006029	GMOY000839	GMOY000839	GFUI006615	ortholog_one2one	0.0146	0.1301	1
TCONS_00006035	GMOY000840						
TCONS_00006036	GMOY000840						
TCONS_00006038	GMOY000840						
TCONS_00006039	GMOY000840						
TCONS_00006040	GMOY000840						
TCONS_00006041	GMOY000840						
TCONS_00006042	GMOY000840						
TCONS_00006043	GMOY000840						
TCONS_00006044	GMOY000840						
TCONS_00006037	GMOY000840						
TCONS_00006046	GMOY000840						
TCONS_00006045	GMOY000840						
TCONS_00006034	GMOY000841	GMOY000841	GFUI012844	ortholog_one2many	0.3683	79.2602	1
TCONS_00006034	GMOY000841	GMOY000841	GFUI012842	ortholog_one2many	0.2279	8.1384	1
TCONS_00006034	GMOY000841	GMOY000841	GFUI012840	ortholog_one2many	0.0318	0.1812	1
TCONS_00006048	GMOY000841	GMOY000841	GFUI012851	ortholog_one2many	22.3422	0.2257	1
TCONS_00006048	GMOY000841	GMOY000841	GFUI012840	ortholog_one2many	0.0318	0.1812	1
TCONS_00006048	GMOY000841	GMOY000841	GFUI012842	ortholog_one2many	0.2279	8.1384	1
TCONS_00006049	GMOY000841	GMOY000841	GFUI012849	ortholog_one2many	0.64	15.3427	1
TCONS_00006034	GMOY000841	GMOY000841	GFUI012843	ortholog_one2many	0.6778	75.4791	1
TCONS_00006034	GMOY000841	GMOY000841	GFUI012841	ortholog_one2many	0.6855	76.0456	1
TCONS_00006034	GMOY000841	GMOY000841	GFUI012849	ortholog_one2many	0.64	15.3427	1
TCONS_00006048	GMOY000841	GMOY000841	GFUI012844	ortholog_one2many	0.3683	79.2602	1
TCONS_00006033	GMOY000841	GMOY000841	GFUI012844	ortholog_one2many	0.3683	79.2602	1
TCONS_00006056	GMOY000841	GMOY000841	GFUI012851	ortholog_one2many	22.3422	0.2257	1
TCONS_00006056	GMOY000841	GMOY000841	GFUI012840	ortholog_one2many	0.0318	0.1812	1
TCONS_00006048	GMOY000841	GMOY000841	GFUI012843	ortholog_one2many	0.6778	75.4791	1
TCONS_00006034	GMOY000841	GMOY000841	GFUI012851	ortholog_one2many	22.3422	0.2257	1
TCONS_00006047	GMOY000841	GMOY000841	GFUI012844	ortholog_one2many	0.3683	79.2602	1
TCONS_00006056	GMOY000841	GMOY000841	GFUI012842	ortholog_one2many	0.2279	8.1384	1
TCONS_00006047	GMOY000841	GMOY000841	GFUI012849	ortholog_one2many	0.64	15.3427	1
TCONS_00006049	GMOY000841	GMOY000841	GFUI012841	ortholog_one2many	0.6855	76.0456	1
TCONS_00006049	GMOY000841	GMOY000841	GFUI012843	ortholog_one2many	0.6778	75.4791	1
TCONS_00006033	GMOY000841	GMOY000841	GFUI012840	ortholog_one2many	0.0318	0.1812	1
TCONS_00006047	GMOY000841	GMOY000841	GFUI012841	ortholog_one2many	0.6855	76.0456	1
TCONS_00006033	GMOY000841	GMOY000841	GFUI012843	ortholog_one2many	0.6778	75.4791	1
TCONS_00006048	GMOY000841	GMOY000841	GFUI012841	ortholog_one2many	0.6855	76.0456	1
TCONS_00006033	GMOY000841	GMOY000841	GFUI012841	ortholog_one2many	0.6855	76.0456	1
TCONS_00006047	GMOY000841	GMOY000841	GFUI012851	ortholog_one2many	22.3422	0.2257	1
TCONS_00006047	GMOY000841	GMOY000841	GFUI012840	ortholog_one2many	0.0318	0.1812	1
TCONS_00006047	GMOY000841	GMOY000841	GFUI012842	ortholog_one2many	0.2279	8.1384	1
TCONS_00006033	GMOY000841	GMOY000841	GFUI012842	ortholog_one2many	0.2279	8.1384	1
TCONS_00006033	GMOY000841	GMOY000841	GFUI012849	ortholog_one2many	0.64	15.3427	1
TCONS_00006056	GMOY000841	GMOY000841	GFUI012844	ortholog_one2many	0.3683	79.2602	1
TCONS_00006047	GMOY000841	GMOY000841	GFUI012843	ortholog_one2many	0.6778	75.4791	1
TCONS_00006033	GMOY000841	GMOY000841	GFUI012851	ortholog_one2many	22.3422	0.2257	1
TCONS_00006048	GMOY000841	GMOY000841	GFUI012849	ortholog_one2many	0.64	15.3427	1
TCONS_00006056	GMOY000841	GMOY000841	GFUI012841	ortholog_one2many	0.6855	76.0456	1
TCONS_00006053	GMOY000841	GMOY000841	GFUI012844	ortholog_one2many	0.3683	79.2602	1
TCONS_00006053	GMOY000841	GMOY000841	GFUI012842	ortholog_one2many	0.2279	8.1384	1
TCONS_00006053	GMOY000841	GMOY000841	GFUI012840	ortholog_one2many	0.0318	0.1812	1
TCONS_00006053	GMOY000841	GMOY000841	GFUI012851	ortholog_one2many	22.3422	0.2257	1
TCONS_00006053	GMOY000841	GMOY000841	GFUI012843	ortholog_one2many	0.6778	75.4791	1
TCONS_00006053	GMOY000841	GMOY000841	GFUI012841	ortholog_one2many	0.6855	76.0456	1
TCONS_00006053	GMOY000841	GMOY000841	GFUI012849	ortholog_one2many	0.64	15.3427	1
TCONS_00006052	GMOY000841	GMOY000841	GFUI012844	ortholog_one2many	0.3683	79.2602	1
TCONS_00006052	GMOY000841	GMOY000841	GFUI012842	ortholog_one2many	0.2279	8.1384	1
TCONS_00006052	GMOY000841	GMOY000841	GFUI012840	ortholog_one2many	0.0318	0.1812	1
TCONS_00006052	GMOY000841	GMOY000841	GFUI012851	ortholog_one2many	22.3422	0.2257	1
TCONS_00006052	GMOY000841	GMOY000841	GFUI012843	ortholog_one2many	0.6778	75.4791	1
TCONS_00006052	GMOY000841	GMOY000841	GFUI012841	ortholog_one2many	0.6855	76.0456	1
TCONS_00006052	GMOY000841	GMOY000841	GFUI012849	ortholog_one2many	0.64	15.3427	1
TCONS_00006051	GMOY000841	GMOY000841	GFUI012844	ortholog_one2many	0.3683	79.2602	1
TCONS_00006056	GMOY000841	GMOY000841	GFUI012843	ortholog_one2many	0.6778	75.4791	1
TCONS_00006051	GMOY000841	GMOY000841	GFUI012840	ortholog_one2many	0.0318	0.1812	1
TCONS_00006051	GMOY000841	GMOY000841	GFUI012851	ortholog_one2many	22.3422	0.2257	1
TCONS_00006051	GMOY000841	GMOY000841	GFUI012843	ortholog_one2many	0.6778	75.4791	1
TCONS_00006051	GMOY000841	GMOY000841	GFUI012841	ortholog_one2many	0.6855	76.0456	1
TCONS_00006051	GMOY000841	GMOY000841	GFUI012849	ortholog_one2many	0.64	15.3427	1
TCONS_00006050	GMOY000841	GMOY000841	GFUI012844	ortholog_one2many	0.3683	79.2602	1
TCONS_00006050	GMOY000841	GMOY000841	GFUI012842	ortholog_one2many	0.2279	8.1384	1
TCONS_00006050	GMOY000841	GMOY000841	GFUI012840	ortholog_one2many	0.0318	0.1812	1
TCONS_00006050	GMOY000841	GMOY000841	GFUI012851	ortholog_one2many	22.3422	0.2257	1
TCONS_00006054	GMOY000841	GMOY000841	GFUI012849	ortholog_one2many	0.64	15.3427	1
TCONS_00006054	GMOY000841	GMOY000841	GFUI012841	ortholog_one2many	0.6855	76.0456	1
TCONS_00006051	GMOY000841	GMOY000841	GFUI012842	ortholog_one2many	0.2279	8.1384	1
TCONS_00006054	GMOY000841	GMOY000841	GFUI012851	ortholog_one2many	22.3422	0.2257	1
TCONS_00006032	GMOY000841	GMOY000841	GFUI012844	ortholog_one2many	0.3683	79.2602	1
TCONS_00006032	GMOY000841	GMOY000841	GFUI012842	ortholog_one2many	0.2279	8.1384	1
TCONS_00006032	GMOY000841	GMOY000841	GFUI012840	ortholog_one2many	0.0318	0.1812	1
TCONS_00006032	GMOY000841	GMOY000841	GFUI012851	ortholog_one2many	22.3422	0.2257	1
TCONS_00006032	GMOY000841	GMOY000841	GFUI012843	ortholog_one2many	0.6778	75.4791	1
TCONS_00006032	GMOY000841	GMOY000841	GFUI012841	ortholog_one2many	0.6855	76.0456	1
TCONS_00006032	GMOY000841	GMOY000841	GFUI012849	ortholog_one2many	0.64	15.3427	1
TCONS_00006055	GMOY000841	GMOY000841	GFUI012844	ortholog_one2many	0.3683	79.2602	1
TCONS_00006049	GMOY000841	GMOY000841	GFUI012851	ortholog_one2many	22.3422	0.2257	1
TCONS_00006049	GMOY000841	GMOY000841	GFUI012840	ortholog_one2many	0.0318	0.1812	1
TCONS_00006049	GMOY000841	GMOY000841	GFUI012842	ortholog_one2many	0.2279	8.1384	1
TCONS_00006056	GMOY000841	GMOY000841	GFUI012849	ortholog_one2many	0.64	15.3427	1
TCONS_00006049	GMOY000841	GMOY000841	GFUI012844	ortholog_one2many	0.3683	79.2602	1
TCONS_00006050	GMOY000841	GMOY000841	GFUI012841	ortholog_one2many	0.6855	76.0456	1
TCONS_00006050	GMOY000841	GMOY000841	GFUI012843	ortholog_one2many	0.6778	75.4791	1
TCONS_00006055	GMOY000841	GMOY000841	GFUI012842	ortholog_one2many	0.2279	8.1384	1
TCONS_00006055	GMOY000841	GMOY000841	GFUI012840	ortholog_one2many	0.0318	0.1812	1
TCONS_00006055	GMOY000841	GMOY000841	GFUI012851	ortholog_one2many	22.3422	0.2257	1
TCONS_00006055	GMOY000841	GMOY000841	GFUI012843	ortholog_one2many	0.6778	75.4791	1
TCONS_00006055	GMOY000841	GMOY000841	GFUI012841	ortholog_one2many	0.6855	76.0456	1
TCONS_00006055	GMOY000841	GMOY000841	GFUI012849	ortholog_one2many	0.64	15.3427	1
TCONS_00006054	GMOY000841	GMOY000841	GFUI012844	ortholog_one2many	0.3683	79.2602	1
TCONS_00006054	GMOY000841	GMOY000841	GFUI012842	ortholog_one2many	0.2279	8.1384	1
TCONS_00006054	GMOY000841	GMOY000841	GFUI012840	ortholog_one2many	0.0318	0.1812	1
TCONS_00006050	GMOY000841	GMOY000841	GFUI012849	ortholog_one2many	0.64	15.3427	1
TCONS_00006054	GMOY000841	GMOY000841	GFUI012843	ortholog_one2many	0.6778	75.4791	1
TCONS_00006058	GMOY000842	GMOY000842	GFUI017617	ortholog_one2one	0.0309	0.1504	1
TCONS_00006059	GMOY000842	GMOY000842	GFUI017617	ortholog_one2one	0.0309	0.1504	1
TCONS_00006057	GMOY000842	GMOY000842	GFUI017617	ortholog_one2one	0.0309	0.1504	1
TCONS_00006066	GMOY000843	GMOY000843	GFUI010039	ortholog_one2one	0.3074	0.6337	1
TCONS_00006064	GMOY000843	GMOY000843	GFUI010039	ortholog_one2one	0.3074	0.6337	1
TCONS_00006107	GMOY000844	GMOY000844	GFUI005747	ortholog_one2one	0.0284	0.174	1
TCONS_00006108	GMOY000844	GMOY000844	GFUI005747	ortholog_one2one	0.0284	0.174	1
TCONS_00006106	GMOY000844	GMOY000844	GFUI005747	ortholog_one2one	0.0284	0.174	1
TCONS_00006109	GMOY000844	GMOY000844	GFUI005747	ortholog_one2one	0.0284	0.174	1
TCONS_00006110	GMOY000845	GMOY000845	GFUI005746	ortholog_one2many	0.0613	0.1776	1
TCONS_00006111	GMOY000846						
TCONS_00006137	GMOY000847	GMOY000847	GFUI042717	ortholog_one2one	0.019	0.1957	1
TCONS_00006138	GMOY000847	GMOY000847	GFUI042717	ortholog_one2one	0.019	0.1957	1
TCONS_00006139	GMOY000847	GMOY000847	GFUI042717	ortholog_one2one	0.019	0.1957	1
TCONS_00006140	GMOY000847	GMOY000847	GFUI042717	ortholog_one2one	0.019	0.1957	1
TCONS_00006141	GMOY000847	GMOY000847	GFUI042717	ortholog_one2one	0.019	0.1957	1
TCONS_00006161	GMOY000848						
TCONS_00006171	GMOY000848						
TCONS_00006167	GMOY000849	GMOY000849	GFUI005053	ortholog_one2one	0.0367	0.2044	1
TCONS_00006166	GMOY000849	GMOY000849	GFUI005053	ortholog_one2one	0.0367	0.2044	1
TCONS_00006164	GMOY000849	GMOY000849	GFUI005053	ortholog_one2one	0.0367	0.2044	1
TCONS_00006162	GMOY000849	GMOY000849	GFUI005053	ortholog_one2one	0.0367	0.2044	1
TCONS_00006165	GMOY000849	GMOY000849	GFUI005053	ortholog_one2one	0.0367	0.2044	1
TCONS_00006163	GMOY000849	GMOY000849	GFUI005053	ortholog_one2one	0.0367	0.2044	1
TCONS_00006173	GMOY000850	GMOY000850	GFUI002670	ortholog_one2one	0.0043	0.1556	1
TCONS_00006176	GMOY000851	GMOY000851	GFUI002672	ortholog_one2one	0.0372	0.1934	1
TCONS_00006177	GMOY000851	GMOY000851	GFUI002672	ortholog_one2one	0.0372	0.1934	1
TCONS_00006178	GMOY000851	GMOY000851	GFUI002672	ortholog_one2one	0.0372	0.1934	1
TCONS_00006185	GMOY000852	GMOY000852	GFUI008419	ortholog_one2one	0.0493	0.2803	1
TCONS_00006186	GMOY000852	GMOY000852	GFUI008419	ortholog_one2one	0.0493	0.2803	1
TCONS_00006187	GMOY000852	GMOY000852	GFUI008419	ortholog_one2one	0.0493	0.2803	1
TCONS_00006188	GMOY000852	GMOY000852	GFUI008419	ortholog_one2one	0.0493	0.2803	1
TCONS_00006189	GMOY000852	GMOY000852	GFUI008419	ortholog_one2one	0.0493	0.2803	1
TCONS_00006184	GMOY000852	GMOY000852	GFUI008419	ortholog_one2one	0.0493	0.2803	1
TCONS_00006191	GMOY000853	GMOY000853	GFUI033358	ortholog_one2one	0.0353	0.1165	1
TCONS_00006192	GMOY000853	GMOY000853	GFUI033358	ortholog_one2one	0.0353	0.1165	1
TCONS_00006195	GMOY000853	GMOY000853	GFUI033358	ortholog_one2one	0.0353	0.1165	1
TCONS_00006196	GMOY000853	GMOY000853	GFUI033358	ortholog_one2one	0.0353	0.1165	1
TCONS_00006194	GMOY000853	GMOY000853	GFUI033358	ortholog_one2one	0.0353	0.1165	1
TCONS_00006197	GMOY000853	GMOY000853	GFUI033358	ortholog_one2one	0.0353	0.1165	1
TCONS_00006198	GMOY000853	GMOY000853	GFUI033358	ortholog_one2one	0.0353	0.1165	1
TCONS_00006193	GMOY000853	GMOY000853	GFUI033358	ortholog_one2one	0.0353	0.1165	1
TCONS_00006237	GMOY000854	GMOY000854	GFUI033353	ortholog_one2one	0.1982	0.4812	0
TCONS_00006213	GMOY000854	GMOY000854	GFUI033353	ortholog_one2one	0.1982	0.4812	0
TCONS_00006214	GMOY000854	GMOY000854	GFUI033353	ortholog_one2one	0.1982	0.4812	0
TCONS_00006215	GMOY000854	GMOY000854	GFUI033353	ortholog_one2one	0.1982	0.4812	0
TCONS_00006216	GMOY000854	GMOY000854	GFUI033353	ortholog_one2one	0.1982	0.4812	0
TCONS_00006217	GMOY000854	GMOY000854	GFUI033353	ortholog_one2one	0.1982	0.4812	0
TCONS_00006218	GMOY000854	GMOY000854	GFUI033353	ortholog_one2one	0.1982	0.4812	0
TCONS_00006219	GMOY000854	GMOY000854	GFUI033353	ortholog_one2one	0.1982	0.4812	0
TCONS_00006220	GMOY000854	GMOY000854	GFUI033353	ortholog_one2one	0.1982	0.4812	0
TCONS_00006221	GMOY000854	GMOY000854	GFUI033353	ortholog_one2one	0.1982	0.4812	0
TCONS_00006222	GMOY000854	GMOY000854	GFUI033353	ortholog_one2one	0.1982	0.4812	0
TCONS_00006238	GMOY000854	GMOY000854	GFUI033353	ortholog_one2one	0.1982	0.4812	0
TCONS_00006224	GMOY000854	GMOY000854	GFUI033353	ortholog_one2one	0.1982	0.4812	0
TCONS_00006223	GMOY000854	GMOY000854	GFUI033353	ortholog_one2one	0.1982	0.4812	0
TCONS_00006226	GMOY000854	GMOY000854	GFUI033353	ortholog_one2one	0.1982	0.4812	0
TCONS_00006236	GMOY000854	GMOY000854	GFUI033353	ortholog_one2one	0.1982	0.4812	0
TCONS_00006235	GMOY000854	GMOY000854	GFUI033353	ortholog_one2one	0.1982	0.4812	0
TCONS_00006234	GMOY000854	GMOY000854	GFUI033353	ortholog_one2one	0.1982	0.4812	0
TCONS_00006233	GMOY000854	GMOY000854	GFUI033353	ortholog_one2one	0.1982	0.4812	0
TCONS_00006232	GMOY000854	GMOY000854	GFUI033353	ortholog_one2one	0.1982	0.4812	0
TCONS_00006231	GMOY000854	GMOY000854	GFUI033353	ortholog_one2one	0.1982	0.4812	0
TCONS_00006229	GMOY000854	GMOY000854	GFUI033353	ortholog_one2one	0.1982	0.4812	0
TCONS_00006228	GMOY000854	GMOY000854	GFUI033353	ortholog_one2one	0.1982	0.4812	0
TCONS_00006227	GMOY000854	GMOY000854	GFUI033353	ortholog_one2one	0.1982	0.4812	0
TCONS_00006230	GMOY000854	GMOY000854	GFUI033353	ortholog_one2one	0.1982	0.4812	0
TCONS_00006225	GMOY000854	GMOY000854	GFUI033353	ortholog_one2one	0.1982	0.4812	0
TCONS_00006239	GMOY000855	GMOY000855	GFUI028148	ortholog_one2many	0.9657	94.8124	1
TCONS_00006240	GMOY000855	GMOY000855	GFUI028148	ortholog_one2many	0.9657	94.8124	1
TCONS_00006242	GMOY000856	GMOY000856	GFUI033354	ortholog_one2one	0.0216	0.1569	1
TCONS_00006249	GMOY000856	GMOY000856	GFUI033354	ortholog_one2one	0.0216	0.1569	1
TCONS_00006203	GMOY000856	GMOY000856	GFUI033354	ortholog_one2one	0.0216	0.1569	1
TCONS_00006243	GMOY000856	GMOY000856	GFUI033354	ortholog_one2one	0.0216	0.1569	1
TCONS_00006248	GMOY000856	GMOY000856	GFUI033354	ortholog_one2one	0.0216	0.1569	1
TCONS_00006241	GMOY000856	GMOY000856	GFUI033354	ortholog_one2one	0.0216	0.1569	1
TCONS_00006247	GMOY000856	GMOY000856	GFUI033354	ortholog_one2one	0.0216	0.1569	1
TCONS_00006246	GMOY000856	GMOY000856	GFUI033354	ortholog_one2one	0.0216	0.1569	1
TCONS_00006245	GMOY000856	GMOY000856	GFUI033354	ortholog_one2one	0.0216	0.1569	1
TCONS_00006244	GMOY000856	GMOY000856	GFUI033354	ortholog_one2one	0.0216	0.1569	1
TCONS_00006200	GMOY000857	GMOY000857	GFUI033359	ortholog_one2one	0.0065	0.1105	1
TCONS_00006199	GMOY000857	GMOY000857	GFUI033359	ortholog_one2one	0.0065	0.1105	1
TCONS_00006202	GMOY000857	GMOY000857	GFUI033359	ortholog_one2one	0.0065	0.1105	1
TCONS_00006201	GMOY000857	GMOY000857	GFUI033359	ortholog_one2one	0.0065	0.1105	1
TCONS_00006212	GMOY000858	GMOY000858	GFUI033366	ortholog_one2one	0.0902	0.3852	1
TCONS_00006211	GMOY000858	GMOY000858	GFUI033366	ortholog_one2one	0.0902	0.3852	1
TCONS_00006210	GMOY000858	GMOY000858	GFUI033366	ortholog_one2one	0.0902	0.3852	1
TCONS_00006209	GMOY000858	GMOY000858	GFUI033366	ortholog_one2one	0.0902	0.3852	1
TCONS_00006208	GMOY000858	GMOY000858	GFUI033366	ortholog_one2one	0.0902	0.3852	1
TCONS_00006207	GMOY000858	GMOY000858	GFUI033366	ortholog_one2one	0.0902	0.3852	1
TCONS_00006206	GMOY000858	GMOY000858	GFUI033366	ortholog_one2one	0.0902	0.3852	1
TCONS_00006205	GMOY000858	GMOY000858	GFUI033366	ortholog_one2one	0.0902	0.3852	1
TCONS_00006204	GMOY000858	GMOY000858	GFUI033366	ortholog_one2one	0.0902	0.3852	1
TCONS_00006250	GMOY000859	GMOY000859	GFUI033357	ortholog_one2many	0.1292	0.3196	1
TCONS_00006251	GMOY000859	GMOY000859	GFUI033357	ortholog_one2many	0.1292	0.3196	1
TCONS_00006286	GMOY000860	GMOY000860	GFUI020883	ortholog_one2one	0.0164	0.1356	1
TCONS_00006255	GMOY000860	GMOY000860	GFUI020883	ortholog_one2one	0.0164	0.1356	1
TCONS_00006285	GMOY000860	GMOY000860	GFUI020883	ortholog_one2one	0.0164	0.1356	1
TCONS_00006284	GMOY000860	GMOY000860	GFUI020883	ortholog_one2one	0.0164	0.1356	1
TCONS_00006283	GMOY000860	GMOY000860	GFUI020883	ortholog_one2one	0.0164	0.1356	1
TCONS_00006282	GMOY000860	GMOY000860	GFUI020883	ortholog_one2one	0.0164	0.1356	1
TCONS_00006281	GMOY000860	GMOY000860	GFUI020883	ortholog_one2one	0.0164	0.1356	1
TCONS_00006276	GMOY000860	GMOY000860	GFUI020883	ortholog_one2one	0.0164	0.1356	1
TCONS_00006279	GMOY000860	GMOY000860	GFUI020883	ortholog_one2one	0.0164	0.1356	1
TCONS_00006278	GMOY000860	GMOY000860	GFUI020883	ortholog_one2one	0.0164	0.1356	1
TCONS_00006277	GMOY000860	GMOY000860	GFUI020883	ortholog_one2one	0.0164	0.1356	1
TCONS_00006275	GMOY000860	GMOY000860	GFUI020883	ortholog_one2one	0.0164	0.1356	1
TCONS_00006274	GMOY000860	GMOY000860	GFUI020883	ortholog_one2one	0.0164	0.1356	1
TCONS_00006273	GMOY000860	GMOY000860	GFUI020883	ortholog_one2one	0.0164	0.1356	1
TCONS_00006254	GMOY000860	GMOY000860	GFUI020883	ortholog_one2one	0.0164	0.1356	1
TCONS_00006280	GMOY000860	GMOY000860	GFUI020883	ortholog_one2one	0.0164	0.1356	1
TCONS_00006287	GMOY000861	GMOY000861	GFUI020884	ortholog_one2one	0.0357	0.3309	1
TCONS_00006288	GMOY000862	GMOY000862	GFUI020881	ortholog_one2one	0.0068	0.2283	1
TCONS_00006264	GMOY000862	GMOY000862	GFUI020881	ortholog_one2one	0.0068	0.2283	1
TCONS_00006263	GMOY000862	GMOY000862	GFUI020881	ortholog_one2one	0.0068	0.2283	1
TCONS_00006266	GMOY000862	GMOY000862	GFUI020881	ortholog_one2one	0.0068	0.2283	1
TCONS_00006259	GMOY000862	GMOY000862	GFUI020881	ortholog_one2one	0.0068	0.2283	1
TCONS_00006261	GMOY000862	GMOY000862	GFUI020881	ortholog_one2one	0.0068	0.2283	1
TCONS_00006260	GMOY000862	GMOY000862	GFUI020881	ortholog_one2one	0.0068	0.2283	1
TCONS_00006258	GMOY000862	GMOY000862	GFUI020881	ortholog_one2one	0.0068	0.2283	1
TCONS_00006262	GMOY000862	GMOY000862	GFUI020881	ortholog_one2one	0.0068	0.2283	1
TCONS_00006267	GMOY000862	GMOY000862	GFUI020881	ortholog_one2one	0.0068	0.2283	1
TCONS_00006257	GMOY000862	GMOY000862	GFUI020881	ortholog_one2one	0.0068	0.2283	1
TCONS_00006289	GMOY000862	GMOY000862	GFUI020881	ortholog_one2one	0.0068	0.2283	1
TCONS_00006268	GMOY000862	GMOY000862	GFUI020881	ortholog_one2one	0.0068	0.2283	1
TCONS_00006270	GMOY000863	GMOY000863	GFUI020882	ortholog_one2one	0.0207	0.1706	1
TCONS_00006290	GMOY000863	GMOY000863	GFUI020882	ortholog_one2one	0.0207	0.1706	1
TCONS_00006291	GMOY000863	GMOY000863	GFUI020882	ortholog_one2one	0.0207	0.1706	1
TCONS_00006292	GMOY000863	GMOY000863	GFUI020882	ortholog_one2one	0.0207	0.1706	1
TCONS_00006293	GMOY000863	GMOY000863	GFUI020882	ortholog_one2one	0.0207	0.1706	1
TCONS_00006269	GMOY000863	GMOY000863	GFUI020882	ortholog_one2one	0.0207	0.1706	1
TCONS_00006319	GMOY000864	GMOY000864	GFUI044433	ortholog_one2one	0.0222	0.13	1
TCONS_00006318	GMOY000864	GMOY000864	GFUI044433	ortholog_one2one	0.0222	0.13	1
TCONS_00006315	GMOY000864	GMOY000864	GFUI044433	ortholog_one2one	0.0222	0.13	1
TCONS_00006317	GMOY000864	GMOY000864	GFUI044433	ortholog_one2one	0.0222	0.13	1
TCONS_00006316	GMOY000864	GMOY000864	GFUI044433	ortholog_one2one	0.0222	0.13	1
TCONS_00006320	GMOY000865						
TCONS_00006301	GMOY000865						
TCONS_00006321	GMOY000866	GMOY000866	GFUI044440	ortholog_one2one	0.3401	0.6675	1
TCONS_00006322	GMOY000866	GMOY000866	GFUI044440	ortholog_one2one	0.3401	0.6675	1
TCONS_00006323	GMOY000866	GMOY000866	GFUI044440	ortholog_one2one	0.3401	0.6675	1
TCONS_00006325	GMOY000867	GMOY000867	GFUI044437	ortholog_one2one	0.0989	0.3814	1
TCONS_00006326	GMOY000867	GMOY000867	GFUI044437	ortholog_one2one	0.0989	0.3814	1
TCONS_00006327	GMOY000867	GMOY000867	GFUI044437	ortholog_one2one	0.0989	0.3814	1
TCONS_00006324	GMOY000867	GMOY000867	GFUI044437	ortholog_one2one	0.0989	0.3814	1
TCONS_00006303	GMOY000868	GMOY000868	GFUI044442	ortholog_one2many	0.1063	0.2729	1
TCONS_00006302	GMOY000868	GMOY000868	GFUI044442	ortholog_one2many	0.1063	0.2729	1
TCONS_00006328	GMOY000869	GMOY000869	GFUI044436	ortholog_one2one	0.0115	0.225	1
TCONS_00006329	GMOY000869	GMOY000869	GFUI044436	ortholog_one2one	0.0115	0.225	1
TCONS_00006330	GMOY000870						
TCONS_00006331	GMOY000870						
TCONS_00006304	GMOY000870						
TCONS_00006307	GMOY000871						
TCONS_00006305	GMOY000871						
TCONS_00006306	GMOY000871						
TCONS_00006333	GMOY000871						
TCONS_00006332	GMOY000871						
TCONS_00006313	GMOY000871						
TCONS_00006312	GMOY000871						
TCONS_00006311	GMOY000871						
TCONS_00006309	GMOY000871						
TCONS_00006310	GMOY000871						
TCONS_00006308	GMOY000871						
TCONS_00006314	GMOY000872	GMOY000872	GFUI038533	ortholog_one2many	0.4871	1.7098	1
TCONS_00006336	GMOY000873	GMOY000873	GFUI025897	ortholog_one2one	0.0354	0.2418	1
TCONS_00006339	GMOY000873	GMOY000873	GFUI025897	ortholog_one2one	0.0354	0.2418	1
TCONS_00006340	GMOY000874	GMOY000874	GFUI025908	ortholog_one2one	0.0105	0.0407	1
TCONS_00006341	GMOY000874	GMOY000874	GFUI025908	ortholog_one2one	0.0105	0.0407	1
TCONS_00006342	GMOY000874	GMOY000874	GFUI025908	ortholog_one2one	0.0105	0.0407	1
TCONS_00006343	GMOY000874	GMOY000874	GFUI025908	ortholog_one2one	0.0105	0.0407	1
TCONS_00006345	GMOY000874	GMOY000874	GFUI025908	ortholog_one2one	0.0105	0.0407	1
TCONS_00006346	GMOY000874	GMOY000874	GFUI025908	ortholog_one2one	0.0105	0.0407	1
TCONS_00006344	GMOY000874	GMOY000874	GFUI025908	ortholog_one2one	0.0105	0.0407	1
TCONS_00006337	GMOY000874	GMOY000874	GFUI025908	ortholog_one2one	0.0105	0.0407	1
TCONS_00006348	GMOY000875	GMOY000875	GFUI047479	ortholog_one2one	0.0036	0.1087	1
TCONS_00006349	GMOY000875	GMOY000875	GFUI047479	ortholog_one2one	0.0036	0.1087	1
TCONS_00006347	GMOY000875	GMOY000875	GFUI047479	ortholog_one2one	0.0036	0.1087	1
TCONS_00006354	GMOY000876	GMOY000876	GFUI047477	ortholog_one2many	0.0473	0.2161	1
TCONS_00006353	GMOY000876	GMOY000876	GFUI047477	ortholog_one2many	0.0473	0.2161	1
TCONS_00006352	GMOY000876	GMOY000876	GFUI047477	ortholog_one2many	0.0473	0.2161	1
TCONS_00006401	GMOY000877	GMOY000877	GFUI013349	ortholog_one2one	0.0555	0.1475	1
TCONS_00006399	GMOY000877	GMOY000877	GFUI013349	ortholog_one2one	0.0555	0.1475	1
TCONS_00006398	GMOY000877	GMOY000877	GFUI013349	ortholog_one2one	0.0555	0.1475	1
TCONS_00006402	GMOY000877	GMOY000877	GFUI013349	ortholog_one2one	0.0555	0.1475	1
TCONS_00006408	GMOY000878	GMOY000878	GFUI027399	ortholog_one2one	0.0222	0.1604	1
TCONS_00006407	GMOY000878	GMOY000878	GFUI027399	ortholog_one2one	0.0222	0.1604	1
TCONS_00006413	GMOY000879	GMOY000879	GFUI027400	ortholog_one2one	0.0273	0.1573	1
TCONS_00006414	GMOY000879	GMOY000879	GFUI027400	ortholog_one2one	0.0273	0.1573	1
TCONS_00006415	GMOY000879	GMOY000879	GFUI027400	ortholog_one2one	0.0273	0.1573	1
TCONS_00006416	GMOY000881						
TCONS_00006417	GMOY000881						
TCONS_00006423	GMOY000882	GMOY000882	GFUI027401	ortholog_one2one	0.0274	0.1417	1
TCONS_00006422	GMOY000882	GMOY000882	GFUI027401	ortholog_one2one	0.0274	0.1417	1
TCONS_00006421	GMOY000882	GMOY000882	GFUI027401	ortholog_one2one	0.0274	0.1417	1
TCONS_00006409	GMOY000882	GMOY000882	GFUI027401	ortholog_one2one	0.0274	0.1417	1
TCONS_00006418	GMOY000882	GMOY000882	GFUI027401	ortholog_one2one	0.0274	0.1417	1
TCONS_00006419	GMOY000882	GMOY000882	GFUI027401	ortholog_one2one	0.0274	0.1417	1
TCONS_00006420	GMOY000882	GMOY000882	GFUI027401	ortholog_one2one	0.0274	0.1417	1
TCONS_00006428	GMOY000883	GMOY000883	GFUI012899	ortholog_one2one	0.126	0.3808	1
TCONS_00006429	GMOY000883	GMOY000883	GFUI012899	ortholog_one2one	0.126	0.3808	1
TCONS_00006433	GMOY000884						
TCONS_00006434	GMOY000884						
TCONS_00006432	GMOY000884						
TCONS_00006440	GMOY000885	GMOY000885	GFUI035944	ortholog_one2one	0.0161	0.1737	1
TCONS_00006438	GMOY000885	GMOY000885	GFUI035944	ortholog_one2one	0.0161	0.1737	1
TCONS_00006447	GMOY000885	GMOY000885	GFUI035944	ortholog_one2one	0.0161	0.1737	1
TCONS_00006439	GMOY000885	GMOY000885	GFUI035944	ortholog_one2one	0.0161	0.1737	1
TCONS_00006448	GMOY000885	GMOY000885	GFUI035944	ortholog_one2one	0.0161	0.1737	1
TCONS_00006443	GMOY000886	GMOY000886	GFUI035938	ortholog_one2one	0.0074	0.0965	1
TCONS_00006449	GMOY000886	GMOY000886	GFUI035938	ortholog_one2one	0.0074	0.0965	1
TCONS_00006445	GMOY000886	GMOY000886	GFUI035938	ortholog_one2one	0.0074	0.0965	1
TCONS_00006441	GMOY000886	GMOY000886	GFUI035938	ortholog_one2one	0.0074	0.0965	1
TCONS_00006444	GMOY000886	GMOY000886	GFUI035938	ortholog_one2one	0.0074	0.0965	1
TCONS_00006446	GMOY000886	GMOY000886	GFUI035938	ortholog_one2one	0.0074	0.0965	1
TCONS_00006442	GMOY000887	GMOY000887	GFUI035941	ortholog_one2many	0.0143	0.1991	1
TCONS_00006463	GMOY000888	GMOY000888	GFUI049071	ortholog_one2many	0.0543	0.2055	1
TCONS_00006464	GMOY000889	GMOY000889	GFUI042649	ortholog_one2one	0.0404	0.3802	1
TCONS_00006469	GMOY000890	GMOY000890	GFUI004675	ortholog_one2one	0.0029	0.1544	1
TCONS_00006476	GMOY000890	GMOY000890	GFUI004675	ortholog_one2one	0.0029	0.1544	1
TCONS_00006477	GMOY000891	GMOY000891	GFUI004679	ortholog_one2one	0	0	1
TCONS_00006478	GMOY000891	GMOY000891	GFUI004679	ortholog_one2one	0	0	1
TCONS_00006479	GMOY000891	GMOY000891	GFUI004679	ortholog_one2one	0	0	1
TCONS_00006480	GMOY000891	GMOY000891	GFUI004679	ortholog_one2one	0	0	1
TCONS_00006481	GMOY000891	GMOY000891	GFUI004679	ortholog_one2one	0	0	1
TCONS_00006482	GMOY000891	GMOY000891	GFUI004679	ortholog_one2one	0	0	1
TCONS_00006483	GMOY000891	GMOY000891	GFUI004679	ortholog_one2one	0	0	1
TCONS_00006473	GMOY000892						
TCONS_00006472	GMOY000892						
TCONS_00006475	GMOY000892						
TCONS_00006470	GMOY000892						
TCONS_00006474	GMOY000892						
TCONS_00006471	GMOY000892						
TCONS_00006485	GMOY000893	GMOY000893	GFUI004678	ortholog_one2many	0.0131	0.141	1
TCONS_00006485	GMOY000893	GMOY000893	GFUI004704	ortholog_one2many	1.555	2.8929	1
TCONS_00006484	GMOY000893	GMOY000893	GFUI004678	ortholog_one2many	0.0131	0.141	1
TCONS_00006484	GMOY000893	GMOY000893	GFUI004704	ortholog_one2many	1.555	2.8929	1
TCONS_00006486	GMOY000894						
TCONS_00006499	GMOY000895	GMOY000895	GFUI022626	ortholog_one2one	0.0098	0.0783	1
TCONS_00006492	GMOY000895	GMOY000895	GFUI022626	ortholog_one2one	0.0098	0.0783	1
TCONS_00006514	GMOY000895	GMOY000895	GFUI022626	ortholog_one2one	0.0098	0.0783	1
TCONS_00006513	GMOY000895	GMOY000895	GFUI022626	ortholog_one2one	0.0098	0.0783	1
TCONS_00006512	GMOY000895	GMOY000895	GFUI022626	ortholog_one2one	0.0098	0.0783	1
TCONS_00006511	GMOY000895	GMOY000895	GFUI022626	ortholog_one2one	0.0098	0.0783	1
TCONS_00006493	GMOY000895	GMOY000895	GFUI022626	ortholog_one2one	0.0098	0.0783	1
TCONS_00006500	GMOY000895	GMOY000895	GFUI022626	ortholog_one2one	0.0098	0.0783	1
TCONS_00006515	GMOY000895	GMOY000895	GFUI022626	ortholog_one2one	0.0098	0.0783	1
TCONS_00006501	GMOY000895	GMOY000895	GFUI022626	ortholog_one2one	0.0098	0.0783	1
TCONS_00006509	GMOY000895	GMOY000895	GFUI022626	ortholog_one2one	0.0098	0.0783	1
TCONS_00006508	GMOY000895	GMOY000895	GFUI022626	ortholog_one2one	0.0098	0.0783	1
TCONS_00006502	GMOY000895	GMOY000895	GFUI022626	ortholog_one2one	0.0098	0.0783	1
TCONS_00006503	GMOY000895	GMOY000895	GFUI022626	ortholog_one2one	0.0098	0.0783	1
TCONS_00006507	GMOY000895	GMOY000895	GFUI022626	ortholog_one2one	0.0098	0.0783	1
TCONS_00006506	GMOY000895	GMOY000895	GFUI022626	ortholog_one2one	0.0098	0.0783	1
TCONS_00006510	GMOY000895	GMOY000895	GFUI022626	ortholog_one2one	0.0098	0.0783	1
TCONS_00006505	GMOY000895	GMOY000895	GFUI022626	ortholog_one2one	0.0098	0.0783	1
TCONS_00006516	GMOY000895	GMOY000895	GFUI022626	ortholog_one2one	0.0098	0.0783	1
TCONS_00006518	GMOY000895	GMOY000895	GFUI022626	ortholog_one2one	0.0098	0.0783	1
TCONS_00006494	GMOY000895	GMOY000895	GFUI022626	ortholog_one2one	0.0098	0.0783	1
TCONS_00006495	GMOY000895	GMOY000895	GFUI022626	ortholog_one2one	0.0098	0.0783	1
TCONS_00006496	GMOY000895	GMOY000895	GFUI022626	ortholog_one2one	0.0098	0.0783	1
TCONS_00006497	GMOY000895	GMOY000895	GFUI022626	ortholog_one2one	0.0098	0.0783	1
TCONS_00006498	GMOY000895	GMOY000895	GFUI022626	ortholog_one2one	0.0098	0.0783	1
TCONS_00006491	GMOY000895	GMOY000895	GFUI022626	ortholog_one2one	0.0098	0.0783	1
TCONS_00006490	GMOY000895	GMOY000895	GFUI022626	ortholog_one2one	0.0098	0.0783	1
TCONS_00006517	GMOY000895	GMOY000895	GFUI022626	ortholog_one2one	0.0098	0.0783	1
TCONS_00006504	GMOY000895	GMOY000895	GFUI022626	ortholog_one2one	0.0098	0.0783	1
TCONS_00006489	GMOY000895	GMOY000895	GFUI022626	ortholog_one2one	0.0098	0.0783	1
TCONS_00006488	GMOY000895	GMOY000895	GFUI022626	ortholog_one2one	0.0098	0.0783	1
TCONS_00006487	GMOY000895	GMOY000895	GFUI022626	ortholog_one2one	0.0098	0.0783	1
TCONS_00006520	GMOY000895	GMOY000895	GFUI022626	ortholog_one2one	0.0098	0.0783	1
TCONS_00006519	GMOY000895	GMOY000895	GFUI022626	ortholog_one2one	0.0098	0.0783	1
TCONS_00006522	GMOY000896	GMOY000896	GFUI042424	ortholog_one2one	0.0496	0.1581	1
TCONS_00006521	GMOY000896	GMOY000896	GFUI042424	ortholog_one2one	0.0496	0.1581	1
TCONS_00006531	GMOY000897						
TCONS_00006532	GMOY000897						
TCONS_00006533	GMOY000898						
TCONS_00006537	GMOY000898						
TCONS_00006534	GMOY000898						
TCONS_00006535	GMOY000898						
TCONS_00006536	GMOY000898						
TCONS_00006538	GMOY000899	GMOY000899	GFUI042427	ortholog_one2one	0.0593	0.2517	1
TCONS_00006525	GMOY000899	GMOY000899	GFUI042427	ortholog_one2one	0.0593	0.2517	1
TCONS_00006523	GMOY000899	GMOY000899	GFUI042427	ortholog_one2one	0.0593	0.2517	1
TCONS_00006524	GMOY000899	GMOY000899	GFUI042427	ortholog_one2one	0.0593	0.2517	1
TCONS_00006540	GMOY000900						
TCONS_00006541	GMOY000900						
TCONS_00006542	GMOY000901	GMOY000901	GFUI042428	ortholog_one2many	0.0255	0.1893	1
TCONS_00006527	GMOY000901	GMOY000901	GFUI042428	ortholog_one2many	0.0255	0.1893	1
TCONS_00006543	GMOY000901	GMOY000901	GFUI042428	ortholog_one2many	0.0255	0.1893	1
TCONS_00006528	GMOY000901	GMOY000901	GFUI042428	ortholog_one2many	0.0255	0.1893	1
TCONS_00006526	GMOY000901	GMOY000901	GFUI042428	ortholog_one2many	0.0255	0.1893	1
TCONS_00006530	GMOY000902	GMOY000902	GFUI042447	ortholog_one2one	0	0	1
TCONS_00006547	GMOY000903	GMOY000903	GFUI028876	ortholog_one2many	0.1688	0.3377	1
TCONS_00006547	GMOY000903	GMOY000903	GFUI032276	ortholog_one2many	0.1053	0.3419	1
TCONS_00006546	GMOY000903	GMOY000903	GFUI047262	ortholog_one2many	0.3323	0.9152	1
TCONS_00006547	GMOY000903	GMOY000903	GFUI047262	ortholog_one2many	0.3323	0.9152	1
TCONS_00006547	GMOY000903	GMOY000903	GFUI042417	ortholog_one2many	0.0156	0.2717	1
TCONS_00006545	GMOY000903	GMOY000903	GFUI042417	ortholog_one2many	0.0156	0.2717	1
TCONS_00006545	GMOY000903	GMOY000903	GFUI047262	ortholog_one2many	0.3323	0.9152	1
TCONS_00006545	GMOY000903	GMOY000903	GFUI032276	ortholog_one2many	0.1053	0.3419	1
TCONS_00006545	GMOY000903	GMOY000903	GFUI028876	ortholog_one2many	0.1688	0.3377	1
TCONS_00006546	GMOY000903	GMOY000903	GFUI042417	ortholog_one2many	0.0156	0.2717	1
TCONS_00006544	GMOY000903	GMOY000903	GFUI032276	ortholog_one2many	0.1053	0.3419	1
TCONS_00006544	GMOY000903	GMOY000903	GFUI042417	ortholog_one2many	0.0156	0.2717	1
TCONS_00006544	GMOY000903	GMOY000903	GFUI028876	ortholog_one2many	0.1688	0.3377	1
TCONS_00006544	GMOY000903	GMOY000903	GFUI047262	ortholog_one2many	0.3323	0.9152	1
TCONS_00006546	GMOY000903	GMOY000903	GFUI028876	ortholog_one2many	0.1688	0.3377	1
TCONS_00006546	GMOY000903	GMOY000903	GFUI032276	ortholog_one2many	0.1053	0.3419	1
TCONS_00006576	GMOY000904	GMOY000904	GFUI051047	ortholog_one2one	0.041	0.2078	1
TCONS_00006549	GMOY000904	GMOY000904	GFUI051047	ortholog_one2one	0.041	0.2078	1
TCONS_00006575	GMOY000904	GMOY000904	GFUI051047	ortholog_one2one	0.041	0.2078	1
TCONS_00006574	GMOY000904	GMOY000904	GFUI051047	ortholog_one2one	0.041	0.2078	1
TCONS_00006573	GMOY000904	GMOY000904	GFUI051047	ortholog_one2one	0.041	0.2078	1
TCONS_00006550	GMOY000904	GMOY000904	GFUI051047	ortholog_one2one	0.041	0.2078	1
TCONS_00006579	GMOY000905	GMOY000905	GFUI051049	ortholog_one2one	0	0	1
TCONS_00006577	GMOY000905	GMOY000905	GFUI051049	ortholog_one2one	0	0	1
TCONS_00006578	GMOY000905	GMOY000905	GFUI051049	ortholog_one2one	0	0	1
TCONS_00006580	GMOY000906	GMOY000906	GFUI051048	ortholog_one2one	0.0144	0.0739	1
TCONS_00006585	GMOY000907	GMOY000907	GFUI007149	ortholog_one2one	0.0015	0.1575	1
TCONS_00006583	GMOY000907	GMOY000907	GFUI007149	ortholog_one2one	0.0015	0.1575	1
TCONS_00006555	GMOY000907	GMOY000907	GFUI007149	ortholog_one2one	0.0015	0.1575	1
TCONS_00006581	GMOY000907	GMOY000907	GFUI007149	ortholog_one2one	0.0015	0.1575	1
TCONS_00006582	GMOY000907	GMOY000907	GFUI007149	ortholog_one2one	0.0015	0.1575	1
TCONS_00006584	GMOY000907	GMOY000907	GFUI007149	ortholog_one2one	0.0015	0.1575	1
TCONS_00006602	GMOY000908						
TCONS_00006605	GMOY000908						
TCONS_00006595	GMOY000908						
TCONS_00006610	GMOY000908						
TCONS_00006594	GMOY000908						
TCONS_00006593	GMOY000908						
TCONS_00006596	GMOY000908						
TCONS_00006591	GMOY000908						
TCONS_00006606	GMOY000908						
TCONS_00006592	GMOY000908						
TCONS_00006598	GMOY000908						
TCONS_00006599	GMOY000908						
TCONS_00006600	GMOY000908						
TCONS_00006601	GMOY000908						
TCONS_00006603	GMOY000908						
TCONS_00006604	GMOY000908						
TCONS_00006597	GMOY000908						
TCONS_00006612	GMOY000909						
TCONS_00006611	GMOY000909						
TCONS_00006613	GMOY000910						
TCONS_00006607	GMOY000911	GMOY000911	GFUI039455	ortholog_one2many	0.1514	0.42	1
TCONS_00006615	GMOY000912	GMOY000912	GFUI054175	ortholog_one2many	0.0608	0.1696	1
TCONS_00006608	GMOY000913	GMOY000913	GFUI039455	ortholog_one2many	0.2128	0.3778	1
TCONS_00006618	GMOY000914	GMOY000914	GFUI032773	ortholog_one2many	0.3137	0.71	1
TCONS_00006653	GMOY000915	GMOY000915	GFUI026967	ortholog_one2many	0.034	0.1899	1
TCONS_00006653	GMOY000915	GMOY000915	GFUI026968	ortholog_one2many	0.0286	0.1624	1
TCONS_00006632	GMOY000915	GMOY000915	GFUI026967	ortholog_one2many	0.034	0.1899	1
TCONS_00006655	GMOY000915	GMOY000915	GFUI026968	ortholog_one2many	0.0286	0.1624	1
TCONS_00006629	GMOY000915	GMOY000915	GFUI026967	ortholog_one2many	0.034	0.1899	1
TCONS_00006632	GMOY000915	GMOY000915	GFUI026968	ortholog_one2many	0.0286	0.1624	1
TCONS_00006631	GMOY000915	GMOY000915	GFUI026967	ortholog_one2many	0.034	0.1899	1
TCONS_00006631	GMOY000915	GMOY000915	GFUI026968	ortholog_one2many	0.0286	0.1624	1
TCONS_00006630	GMOY000915	GMOY000915	GFUI026967	ortholog_one2many	0.034	0.1899	1
TCONS_00006655	GMOY000915	GMOY000915	GFUI026967	ortholog_one2many	0.034	0.1899	1
TCONS_00006630	GMOY000915	GMOY000915	GFUI026968	ortholog_one2many	0.0286	0.1624	1
TCONS_00006654	GMOY000915	GMOY000915	GFUI026968	ortholog_one2many	0.0286	0.1624	1
TCONS_00006629	GMOY000915	GMOY000915	GFUI026968	ortholog_one2many	0.0286	0.1624	1
TCONS_00006628	GMOY000915	GMOY000915	GFUI026968	ortholog_one2many	0.0286	0.1624	1
TCONS_00006627	GMOY000915	GMOY000915	GFUI026967	ortholog_one2many	0.034	0.1899	1
TCONS_00006627	GMOY000915	GMOY000915	GFUI026968	ortholog_one2many	0.0286	0.1624	1
TCONS_00006626	GMOY000915	GMOY000915	GFUI026967	ortholog_one2many	0.034	0.1899	1
TCONS_00006626	GMOY000915	GMOY000915	GFUI026968	ortholog_one2many	0.0286	0.1624	1
TCONS_00006625	GMOY000915	GMOY000915	GFUI026967	ortholog_one2many	0.034	0.1899	1
TCONS_00006625	GMOY000915	GMOY000915	GFUI026968	ortholog_one2many	0.0286	0.1624	1
TCONS_00006624	GMOY000915	GMOY000915	GFUI026967	ortholog_one2many	0.034	0.1899	1
TCONS_00006624	GMOY000915	GMOY000915	GFUI026968	ortholog_one2many	0.0286	0.1624	1
TCONS_00006623	GMOY000915	GMOY000915	GFUI026967	ortholog_one2many	0.034	0.1899	1
TCONS_00006623	GMOY000915	GMOY000915	GFUI026968	ortholog_one2many	0.0286	0.1624	1
TCONS_00006628	GMOY000915	GMOY000915	GFUI026967	ortholog_one2many	0.034	0.1899	1
TCONS_00006654	GMOY000915	GMOY000915	GFUI026967	ortholog_one2many	0.034	0.1899	1
TCONS_00006656	GMOY000916	GMOY000916	GFUI026982	ortholog_one2many	0.0241	0.1919	1
TCONS_00006657	GMOY000916	GMOY000916	GFUI026982	ortholog_one2many	0.0241	0.1919	1
TCONS_00006658	GMOY000916	GMOY000916	GFUI026982	ortholog_one2many	0.0241	0.1919	1
TCONS_00006636	GMOY000917	GMOY000917	GFUI045499	ortholog_one2many	0.2258	0.2394	1
TCONS_00006659	GMOY000917	GMOY000917	GFUI045499	ortholog_one2many	0.2258	0.2394	1
TCONS_00006660	GMOY000917	GMOY000917	GFUI045499	ortholog_one2many	0.2258	0.2394	1
TCONS_00006637	GMOY000917	GMOY000917	GFUI045499	ortholog_one2many	0.2258	0.2394	1
TCONS_00006665	GMOY000917	GMOY000917	GFUI045499	ortholog_one2many	0.2258	0.2394	1
TCONS_00006664	GMOY000917	GMOY000917	GFUI045499	ortholog_one2many	0.2258	0.2394	1
TCONS_00006666	GMOY000917	GMOY000917	GFUI045499	ortholog_one2many	0.2258	0.2394	1
TCONS_00006663	GMOY000917	GMOY000917	GFUI045499	ortholog_one2many	0.2258	0.2394	1
TCONS_00006662	GMOY000917	GMOY000917	GFUI045499	ortholog_one2many	0.2258	0.2394	1
TCONS_00006661	GMOY000917	GMOY000917	GFUI045499	ortholog_one2many	0.2258	0.2394	1
TCONS_00006634	GMOY000918						
TCONS_00006638	GMOY000918						
TCONS_00006639	GMOY000918						
TCONS_00006635	GMOY000918						
TCONS_00006641	GMOY000919	GMOY000919	GFUI034288	ortholog_one2many	0.1446	0.2938	1
TCONS_00006640	GMOY000919	GMOY000919	GFUI034288	ortholog_one2many	0.1446	0.2938	1
TCONS_00006669	GMOY000920						
TCONS_00006668	GMOY000920						
TCONS_00006667	GMOY000920						
TCONS_00006672	GMOY000921	GMOY000921	GFUI026954	ortholog_one2one	0.074	0.1746	1
TCONS_00006677	GMOY000921	GMOY000921	GFUI026954	ortholog_one2one	0.074	0.1746	1
TCONS_00006676	GMOY000921	GMOY000921	GFUI026954	ortholog_one2one	0.074	0.1746	1
TCONS_00006675	GMOY000921	GMOY000921	GFUI026954	ortholog_one2one	0.074	0.1746	1
TCONS_00006674	GMOY000921	GMOY000921	GFUI026954	ortholog_one2one	0.074	0.1746	1
TCONS_00006670	GMOY000921	GMOY000921	GFUI026954	ortholog_one2one	0.074	0.1746	1
TCONS_00006673	GMOY000921	GMOY000921	GFUI026954	ortholog_one2one	0.074	0.1746	1
TCONS_00006671	GMOY000921	GMOY000921	GFUI026954	ortholog_one2one	0.074	0.1746	1
TCONS_00006648	GMOY000922	GMOY000922	GFUI020767	ortholog_one2one	0.0178	0.1517	1
TCONS_00006684	GMOY000922	GMOY000922	GFUI020767	ortholog_one2one	0.0178	0.1517	1
TCONS_00006649	GMOY000922	GMOY000922	GFUI020767	ortholog_one2one	0.0178	0.1517	1
TCONS_00006683	GMOY000922	GMOY000922	GFUI020767	ortholog_one2one	0.0178	0.1517	1
TCONS_00006681	GMOY000922	GMOY000922	GFUI020767	ortholog_one2one	0.0178	0.1517	1
TCONS_00006647	GMOY000922	GMOY000922	GFUI020767	ortholog_one2one	0.0178	0.1517	1
TCONS_00006685	GMOY000922	GMOY000922	GFUI020767	ortholog_one2one	0.0178	0.1517	1
TCONS_00006682	GMOY000922	GMOY000922	GFUI020767	ortholog_one2one	0.0178	0.1517	1
TCONS_00006695	GMOY000923	GMOY000923	GFUI013950	ortholog_one2one	0.0182	0.1332	1
TCONS_00006696	GMOY000923	GMOY000923	GFUI013950	ortholog_one2one	0.0182	0.1332	1
TCONS_00006693	GMOY000923	GMOY000923	GFUI013950	ortholog_one2one	0.0182	0.1332	1
TCONS_00006704	GMOY000923	GMOY000923	GFUI013950	ortholog_one2one	0.0182	0.1332	1
TCONS_00006692	GMOY000923	GMOY000923	GFUI013950	ortholog_one2one	0.0182	0.1332	1
TCONS_00006691	GMOY000923	GMOY000923	GFUI013950	ortholog_one2one	0.0182	0.1332	1
TCONS_00006703	GMOY000923	GMOY000923	GFUI013950	ortholog_one2one	0.0182	0.1332	1
TCONS_00006702	GMOY000923	GMOY000923	GFUI013950	ortholog_one2one	0.0182	0.1332	1
TCONS_00006701	GMOY000923	GMOY000923	GFUI013950	ortholog_one2one	0.0182	0.1332	1
TCONS_00006697	GMOY000923	GMOY000923	GFUI013950	ortholog_one2one	0.0182	0.1332	1
TCONS_00006690	GMOY000923	GMOY000923	GFUI013950	ortholog_one2one	0.0182	0.1332	1
TCONS_00006694	GMOY000923	GMOY000923	GFUI013950	ortholog_one2one	0.0182	0.1332	1
TCONS_00006698	GMOY000923	GMOY000923	GFUI013950	ortholog_one2one	0.0182	0.1332	1
TCONS_00006705	GMOY000924	GMOY000924	GFUI013959	ortholog_one2one	0.014	0.1664	1
TCONS_00006706	GMOY000925	GMOY000925	GFUI013951	ortholog_one2one	0.0058	0.1479	1
TCONS_00006708	GMOY000925	GMOY000925	GFUI013951	ortholog_one2one	0.0058	0.1479	1
TCONS_00006707	GMOY000925	GMOY000925	GFUI013951	ortholog_one2one	0.0058	0.1479	1
TCONS_00006717	GMOY000926						
TCONS_00006718	GMOY000926						
TCONS_00006715	GMOY000926						
TCONS_00006716	GMOY000926						
TCONS_00006714	GMOY000926						
TCONS_00006723	GMOY000927						
TCONS_00006772	GMOY000927						
TCONS_00006722	GMOY000927						
TCONS_00006719	GMOY000927						
TCONS_00006721	GMOY000927						
TCONS_00006720	GMOY000927						
TCONS_00006725	GMOY000928	GMOY000928	GFUI047184	ortholog_one2one	0.0777	0.3579	1
TCONS_00006727	GMOY000928	GMOY000928	GFUI047184	ortholog_one2one	0.0777	0.3579	1
TCONS_00006726	GMOY000928	GMOY000928	GFUI047184	ortholog_one2one	0.0777	0.3579	1
TCONS_00006724	GMOY000928	GMOY000928	GFUI047184	ortholog_one2one	0.0777	0.3579	1
TCONS_00006729	GMOY000929	GMOY000929	GFUI047181	ortholog_one2one	0	0	1
TCONS_00006728	GMOY000930						
TCONS_00006730	GMOY000930						
TCONS_00006731	GMOY000930						
TCONS_00006732	GMOY000930						
TCONS_00006793	GMOY000931						
TCONS_00006789	GMOY000931						
TCONS_00006790	GMOY000931						
TCONS_00006792	GMOY000931						
TCONS_00006791	GMOY000931						
TCONS_00006788	GMOY000931						
TCONS_00006739	GMOY000932	GMOY000932	GFUI009618	ortholog_one2many	0.0561	0.118	0
TCONS_00006738	GMOY000932	GMOY000932	GFUI009617	ortholog_one2many	0.06	0.1493	0
TCONS_00006740	GMOY000932	GMOY000932	GFUI009618	ortholog_one2many	0.0561	0.118	0
TCONS_00006741	GMOY000932	GMOY000932	GFUI009618	ortholog_one2many	0.0561	0.118	0
TCONS_00006738	GMOY000932	GMOY000932	GFUI009618	ortholog_one2many	0.0561	0.118	0
TCONS_00006741	GMOY000932	GMOY000932	GFUI009617	ortholog_one2many	0.06	0.1493	0
TCONS_00006737	GMOY000932	GMOY000932	GFUI009617	ortholog_one2many	0.06	0.1493	0
TCONS_00006733	GMOY000932	GMOY000932	GFUI009618	ortholog_one2many	0.0561	0.118	0
TCONS_00006734	GMOY000932	GMOY000932	GFUI009618	ortholog_one2many	0.0561	0.118	0
TCONS_00006742	GMOY000932	GMOY000932	GFUI009618	ortholog_one2many	0.0561	0.118	0
TCONS_00006739	GMOY000932	GMOY000932	GFUI009617	ortholog_one2many	0.06	0.1493	0
TCONS_00006740	GMOY000932	GMOY000932	GFUI009617	ortholog_one2many	0.06	0.1493	0
TCONS_00006733	GMOY000932	GMOY000932	GFUI009617	ortholog_one2many	0.06	0.1493	0
TCONS_00006743	GMOY000932	GMOY000932	GFUI009617	ortholog_one2many	0.06	0.1493	0
TCONS_00006742	GMOY000932	GMOY000932	GFUI009617	ortholog_one2many	0.06	0.1493	0
TCONS_00006734	GMOY000932	GMOY000932	GFUI009617	ortholog_one2many	0.06	0.1493	0
TCONS_00006735	GMOY000932	GMOY000932	GFUI009618	ortholog_one2many	0.0561	0.118	0
TCONS_00006735	GMOY000932	GMOY000932	GFUI009617	ortholog_one2many	0.06	0.1493	0
TCONS_00006744	GMOY000932	GMOY000932	GFUI009618	ortholog_one2many	0.0561	0.118	0
TCONS_00006737	GMOY000932	GMOY000932	GFUI009618	ortholog_one2many	0.0561	0.118	0
TCONS_00006743	GMOY000932	GMOY000932	GFUI009618	ortholog_one2many	0.0561	0.118	0
TCONS_00006736	GMOY000932	GMOY000932	GFUI009617	ortholog_one2many	0.06	0.1493	0
TCONS_00006744	GMOY000932	GMOY000932	GFUI009617	ortholog_one2many	0.06	0.1493	0
TCONS_00006736	GMOY000932	GMOY000932	GFUI009618	ortholog_one2many	0.0561	0.118	0
TCONS_00006798	GMOY000933	GMOY000933	GFUI047177	ortholog_one2one	0.0099	0.1092	1
TCONS_00006796	GMOY000933	GMOY000933	GFUI047177	ortholog_one2one	0.0099	0.1092	1
TCONS_00006795	GMOY000933	GMOY000933	GFUI047177	ortholog_one2one	0.0099	0.1092	1
TCONS_00006794	GMOY000933	GMOY000933	GFUI047177	ortholog_one2one	0.0099	0.1092	1
TCONS_00006799	GMOY000933	GMOY000933	GFUI047177	ortholog_one2one	0.0099	0.1092	1
TCONS_00006797	GMOY000933	GMOY000933	GFUI047177	ortholog_one2one	0.0099	0.1092	1
TCONS_00006801	GMOY000934	GMOY000934	GFUI047182	ortholog_one2one	0.0012	0.1095	1
TCONS_00006800	GMOY000934	GMOY000934	GFUI047182	ortholog_one2one	0.0012	0.1095	1
TCONS_00006764	GMOY000934	GMOY000934	GFUI047182	ortholog_one2one	0.0012	0.1095	1
TCONS_00006760	GMOY000934	GMOY000934	GFUI047182	ortholog_one2one	0.0012	0.1095	1
TCONS_00006761	GMOY000934	GMOY000934	GFUI047182	ortholog_one2one	0.0012	0.1095	1
TCONS_00006762	GMOY000934	GMOY000934	GFUI047182	ortholog_one2one	0.0012	0.1095	1
TCONS_00006802	GMOY000934	GMOY000934	GFUI047182	ortholog_one2one	0.0012	0.1095	1
TCONS_00006759	GMOY000934	GMOY000934	GFUI047182	ortholog_one2one	0.0012	0.1095	1
TCONS_00006746	GMOY000934	GMOY000934	GFUI047182	ortholog_one2one	0.0012	0.1095	1
TCONS_00006763	GMOY000934	GMOY000934	GFUI047182	ortholog_one2one	0.0012	0.1095	1
TCONS_00006751	GMOY000934	GMOY000934	GFUI047182	ortholog_one2one	0.0012	0.1095	1
TCONS_00006758	GMOY000934	GMOY000934	GFUI047182	ortholog_one2one	0.0012	0.1095	1
TCONS_00006750	GMOY000934	GMOY000934	GFUI047182	ortholog_one2one	0.0012	0.1095	1
TCONS_00006745	GMOY000934	GMOY000934	GFUI047182	ortholog_one2one	0.0012	0.1095	1
TCONS_00006754	GMOY000934	GMOY000934	GFUI047182	ortholog_one2one	0.0012	0.1095	1
TCONS_00006757	GMOY000934	GMOY000934	GFUI047182	ortholog_one2one	0.0012	0.1095	1
TCONS_00006752	GMOY000934	GMOY000934	GFUI047182	ortholog_one2one	0.0012	0.1095	1
TCONS_00006806	GMOY000934	GMOY000934	GFUI047182	ortholog_one2one	0.0012	0.1095	1
TCONS_00006805	GMOY000934	GMOY000934	GFUI047182	ortholog_one2one	0.0012	0.1095	1
TCONS_00006803	GMOY000934	GMOY000934	GFUI047182	ortholog_one2one	0.0012	0.1095	1
TCONS_00006755	GMOY000934	GMOY000934	GFUI047182	ortholog_one2one	0.0012	0.1095	1
TCONS_00006804	GMOY000934	GMOY000934	GFUI047182	ortholog_one2one	0.0012	0.1095	1
TCONS_00006756	GMOY000934	GMOY000934	GFUI047182	ortholog_one2one	0.0012	0.1095	1
TCONS_00006753	GMOY000934	GMOY000934	GFUI047182	ortholog_one2one	0.0012	0.1095	1
TCONS_00006749	GMOY000934	GMOY000934	GFUI047182	ortholog_one2one	0.0012	0.1095	1
TCONS_00006765	GMOY000935						
TCONS_00006766	GMOY000935						
TCONS_00006767	GMOY000935						
TCONS_00006814	GMOY000935						
TCONS_00006813	GMOY000936	GMOY000936	GFUI047168	ortholog_one2one	0.0243	0.1171	1
TCONS_00006812	GMOY000936	GMOY000936	GFUI047168	ortholog_one2one	0.0243	0.1171	1
TCONS_00006810	GMOY000936	GMOY000936	GFUI047168	ortholog_one2one	0.0243	0.1171	1
TCONS_00006809	GMOY000936	GMOY000936	GFUI047168	ortholog_one2one	0.0243	0.1171	1
TCONS_00006811	GMOY000936	GMOY000936	GFUI047168	ortholog_one2one	0.0243	0.1171	1
TCONS_00006808	GMOY000936	GMOY000936	GFUI047168	ortholog_one2one	0.0243	0.1171	1
TCONS_00006768	GMOY000937						
TCONS_00006769	GMOY000937						
TCONS_00006770	GMOY000937						
TCONS_00006771	GMOY000937						
TCONS_00006815	GMOY000938	GMOY000938	GFUI047167	ortholog_one2one	0.0229	0.1729	1
TCONS_00006845	GMOY000939	GMOY000939	GFUI012656	ortholog_one2one	0.0375	0.2019	1
TCONS_00006846	GMOY000939	GMOY000939	GFUI012656	ortholog_one2one	0.0375	0.2019	1
TCONS_00006847	GMOY000939	GMOY000939	GFUI012656	ortholog_one2one	0.0375	0.2019	1
TCONS_00006848	GMOY000939	GMOY000939	GFUI012656	ortholog_one2one	0.0375	0.2019	1
TCONS_00006849	GMOY000939	GMOY000939	GFUI012656	ortholog_one2one	0.0375	0.2019	1
TCONS_00006821	GMOY000940	GMOY000940	GFUI012659	ortholog_one2one	0.0126	0.1615	1
TCONS_00006820	GMOY000940	GMOY000940	GFUI012659	ortholog_one2one	0.0126	0.1615	1
TCONS_00006822	GMOY000940	GMOY000940	GFUI012659	ortholog_one2one	0.0126	0.1615	1
TCONS_00006851	GMOY000941	GMOY000941	GFUI012633	ortholog_one2one	0.0178	0.1704	1
TCONS_00006852	GMOY000941	GMOY000941	GFUI012633	ortholog_one2one	0.0178	0.1704	1
TCONS_00006850	GMOY000941	GMOY000941	GFUI012633	ortholog_one2one	0.0178	0.1704	1
TCONS_00006823	GMOY000942	GMOY000942	GFUI012636	ortholog_one2one	0.0014	0.0913	1
TCONS_00006854	GMOY000943	GMOY000943	GFUI012634	ortholog_one2one	0.0069	0.1079	1
TCONS_00006859	GMOY000943	GMOY000943	GFUI012634	ortholog_one2one	0.0069	0.1079	1
TCONS_00006858	GMOY000943	GMOY000943	GFUI012634	ortholog_one2one	0.0069	0.1079	1
TCONS_00006857	GMOY000943	GMOY000943	GFUI012634	ortholog_one2one	0.0069	0.1079	1
TCONS_00006856	GMOY000943	GMOY000943	GFUI012634	ortholog_one2one	0.0069	0.1079	1
TCONS_00006855	GMOY000943	GMOY000943	GFUI012634	ortholog_one2one	0.0069	0.1079	1
TCONS_00006853	GMOY000943	GMOY000943	GFUI012634	ortholog_one2one	0.0069	0.1079	1
TCONS_00006824	GMOY000943	GMOY000943	GFUI012634	ortholog_one2one	0.0069	0.1079	1
TCONS_00006829	GMOY000944	GMOY000944	GFUI012639	ortholog_one2one	0.0785	0.2119	1
TCONS_00006825	GMOY000944	GMOY000944	GFUI012639	ortholog_one2one	0.0785	0.2119	1
TCONS_00006827	GMOY000944	GMOY000944	GFUI012639	ortholog_one2one	0.0785	0.2119	1
TCONS_00006826	GMOY000944	GMOY000944	GFUI012639	ortholog_one2one	0.0785	0.2119	1
TCONS_00006828	GMOY000944	GMOY000944	GFUI012639	ortholog_one2one	0.0785	0.2119	1
TCONS_00006835	GMOY000945	GMOY000945	GFUI012638	ortholog_one2one	0.0298	0.171	1
TCONS_00006834	GMOY000945	GMOY000945	GFUI012638	ortholog_one2one	0.0298	0.171	1
TCONS_00006860	GMOY000945	GMOY000945	GFUI012638	ortholog_one2one	0.0298	0.171	1
TCONS_00006837	GMOY000945	GMOY000945	GFUI012638	ortholog_one2one	0.0298	0.171	1
TCONS_00006832	GMOY000945	GMOY000945	GFUI012638	ortholog_one2one	0.0298	0.171	1
TCONS_00006833	GMOY000945	GMOY000945	GFUI012638	ortholog_one2one	0.0298	0.171	1
TCONS_00006831	GMOY000945	GMOY000945	GFUI012638	ortholog_one2one	0.0298	0.171	1
TCONS_00006836	GMOY000945	GMOY000945	GFUI012638	ortholog_one2one	0.0298	0.171	1
TCONS_00006830	GMOY000945	GMOY000945	GFUI012638	ortholog_one2one	0.0298	0.171	1
TCONS_00006842	GMOY000946	GMOY000946	GFUI012637	ortholog_one2one	0.0721	0.2142	1
TCONS_00006838	GMOY000946	GMOY000946	GFUI012637	ortholog_one2one	0.0721	0.2142	1
TCONS_00006863	GMOY000946	GMOY000946	GFUI012637	ortholog_one2one	0.0721	0.2142	1
TCONS_00006841	GMOY000946	GMOY000946	GFUI012637	ortholog_one2one	0.0721	0.2142	1
TCONS_00006844	GMOY000946	GMOY000946	GFUI012637	ortholog_one2one	0.0721	0.2142	1
TCONS_00006840	GMOY000946	GMOY000946	GFUI012637	ortholog_one2one	0.0721	0.2142	1
TCONS_00006839	GMOY000946	GMOY000946	GFUI012637	ortholog_one2one	0.0721	0.2142	1
TCONS_00006843	GMOY000946	GMOY000946	GFUI012637	ortholog_one2one	0.0721	0.2142	1
TCONS_00006864	GMOY000947	GMOY000947	GFUI012641	ortholog_one2one	0.0326	0.1104	1
TCONS_00006865	GMOY000948	GMOY000948	GFUI012640	ortholog_one2one	0.0075	0.2373	1
TCONS_00006890	GMOY000949						
TCONS_00006870	GMOY000949						
TCONS_00006871	GMOY000949						
TCONS_00006872	GMOY000949						
TCONS_00006874	GMOY000949						
TCONS_00006873	GMOY000949						
TCONS_00006877	GMOY000950	GMOY000950	GFUI030213	ortholog_one2many			1
TCONS_00006883	GMOY000950	GMOY000950	GFUI030211	ortholog_one2many	0.1077	0.4174	1
TCONS_00006883	GMOY000950	GMOY000950	GFUI030213	ortholog_one2many			1
TCONS_00006884	GMOY000950	GMOY000950	GFUI030211	ortholog_one2many	0.1077	0.4174	1
TCONS_00006884	GMOY000950	GMOY000950	GFUI030213	ortholog_one2many			1
TCONS_00006885	GMOY000950	GMOY000950	GFUI030211	ortholog_one2many	0.1077	0.4174	1
TCONS_00006885	GMOY000950	GMOY000950	GFUI030213	ortholog_one2many			1
TCONS_00006886	GMOY000950	GMOY000950	GFUI030211	ortholog_one2many	0.1077	0.4174	1
TCONS_00006886	GMOY000950	GMOY000950	GFUI030213	ortholog_one2many			1
TCONS_00006880	GMOY000950	GMOY000950	GFUI030213	ortholog_one2many			1
TCONS_00006881	GMOY000950	GMOY000950	GFUI030213	ortholog_one2many			1
TCONS_00006880	GMOY000950	GMOY000950	GFUI030211	ortholog_one2many	0.1077	0.4174	1
TCONS_00006879	GMOY000950	GMOY000950	GFUI030213	ortholog_one2many			1
TCONS_00006879	GMOY000950	GMOY000950	GFUI030211	ortholog_one2many	0.1077	0.4174	1
TCONS_00006878	GMOY000950	GMOY000950	GFUI030213	ortholog_one2many			1
TCONS_00006878	GMOY000950	GMOY000950	GFUI030211	ortholog_one2many	0.1077	0.4174	1
TCONS_00006889	GMOY000950	GMOY000950	GFUI030213	ortholog_one2many			1
TCONS_00006887	GMOY000950	GMOY000950	GFUI030211	ortholog_one2many	0.1077	0.4174	1
TCONS_00006887	GMOY000950	GMOY000950	GFUI030213	ortholog_one2many			1
TCONS_00006888	GMOY000950	GMOY000950	GFUI030211	ortholog_one2many	0.1077	0.4174	1
TCONS_00006881	GMOY000950	GMOY000950	GFUI030211	ortholog_one2many	0.1077	0.4174	1
TCONS_00006877	GMOY000950	GMOY000950	GFUI030211	ortholog_one2many	0.1077	0.4174	1
TCONS_00006889	GMOY000950	GMOY000950	GFUI030211	ortholog_one2many	0.1077	0.4174	1
TCONS_00006888	GMOY000950	GMOY000950	GFUI030213	ortholog_one2many			1
TCONS_00006882	GMOY000950	GMOY000950	GFUI030213	ortholog_one2many			1
TCONS_00006894	GMOY000950	GMOY000950	GFUI030213	ortholog_one2many			1
TCONS_00006894	GMOY000950	GMOY000950	GFUI030211	ortholog_one2many	0.1077	0.4174	1
TCONS_00006891	GMOY000950	GMOY000950	GFUI030211	ortholog_one2many	0.1077	0.4174	1
TCONS_00006876	GMOY000950	GMOY000950	GFUI030213	ortholog_one2many			1
TCONS_00006876	GMOY000950	GMOY000950	GFUI030211	ortholog_one2many	0.1077	0.4174	1
TCONS_00006882	GMOY000950	GMOY000950	GFUI030211	ortholog_one2many	0.1077	0.4174	1
TCONS_00006875	GMOY000950	GMOY000950	GFUI030211	ortholog_one2many	0.1077	0.4174	1
TCONS_00006893	GMOY000950	GMOY000950	GFUI030213	ortholog_one2many			1
TCONS_00006893	GMOY000950	GMOY000950	GFUI030211	ortholog_one2many	0.1077	0.4174	1
TCONS_00006892	GMOY000950	GMOY000950	GFUI030213	ortholog_one2many			1
TCONS_00006892	GMOY000950	GMOY000950	GFUI030211	ortholog_one2many	0.1077	0.4174	1
TCONS_00006891	GMOY000950	GMOY000950	GFUI030213	ortholog_one2many			1
TCONS_00006875	GMOY000950	GMOY000950	GFUI030213	ortholog_one2many			1
TCONS_00006908	GMOY000951	GMOY000951	GFUI042716	ortholog_one2one	0.0021	0.0887	1
TCONS_00006909	GMOY000951	GMOY000951	GFUI042716	ortholog_one2one	0.0021	0.0887	1
TCONS_00006902	GMOY000952	GMOY000952	GFUI042708	ortholog_one2one	0.0023	0.1476	1
TCONS_00006903	GMOY000952	GMOY000952	GFUI042708	ortholog_one2one	0.0023	0.1476	1
TCONS_00006904	GMOY000952	GMOY000952	GFUI042708	ortholog_one2one	0.0023	0.1476	1
TCONS_00006905	GMOY000952	GMOY000952	GFUI042708	ortholog_one2one	0.0023	0.1476	1
TCONS_00006910	GMOY000952	GMOY000952	GFUI042708	ortholog_one2one	0.0023	0.1476	1
TCONS_00006927	GMOY000953	GMOY000953	GFUI038996	ortholog_one2one	0.2841	0.6587	1
TCONS_00006928	GMOY000953	GMOY000953	GFUI038996	ortholog_one2one	0.2841	0.6587	1
TCONS_00006929	GMOY000953	GMOY000953	GFUI038996	ortholog_one2one	0.2841	0.6587	1
TCONS_00006930	GMOY000953	GMOY000953	GFUI038996	ortholog_one2one	0.2841	0.6587	1
TCONS_00006931	GMOY000953	GMOY000953	GFUI038996	ortholog_one2one	0.2841	0.6587	1
TCONS_00006917	GMOY000953	GMOY000953	GFUI038996	ortholog_one2one	0.2841	0.6587	1
TCONS_00006926	GMOY000953	GMOY000953	GFUI038996	ortholog_one2one	0.2841	0.6587	1
TCONS_00006938	GMOY000954						
TCONS_00006935	GMOY000954						
TCONS_00006936	GMOY000954						
TCONS_00006933	GMOY000954						
TCONS_00006932	GMOY000954						
TCONS_00006934	GMOY000954						
TCONS_00006939	GMOY000954						
TCONS_00006937	GMOY000954						
TCONS_00006941	GMOY000955	GMOY000955	GFUI023981	ortholog_one2one	0.0055	0.0834	1
TCONS_00006942	GMOY000955	GMOY000955	GFUI023981	ortholog_one2one	0.0055	0.0834	1
TCONS_00006967	GMOY000956	GMOY000956	GFUI023978	ortholog_one2one	0	0	1
TCONS_00006968	GMOY000956	GMOY000956	GFUI023978	ortholog_one2one	0	0	1
TCONS_00006946	GMOY000957	GMOY000957	GFUI023982	ortholog_one2one	0.0032	0.1406	1
TCONS_00006945	GMOY000957	GMOY000957	GFUI023982	ortholog_one2one	0.0032	0.1406	1
TCONS_00006944	GMOY000957	GMOY000957	GFUI023982	ortholog_one2one	0.0032	0.1406	1
TCONS_00006950	GMOY000957	GMOY000957	GFUI023982	ortholog_one2one	0.0032	0.1406	1
TCONS_00006943	GMOY000957	GMOY000957	GFUI023982	ortholog_one2one	0.0032	0.1406	1
TCONS_00006948	GMOY000957	GMOY000957	GFUI023982	ortholog_one2one	0.0032	0.1406	1
TCONS_00006949	GMOY000957	GMOY000957	GFUI023982	ortholog_one2one	0.0032	0.1406	1
TCONS_00006947	GMOY000957	GMOY000957	GFUI023982	ortholog_one2one	0.0032	0.1406	1
TCONS_00006969	GMOY000958	GMOY000958	GFUI023979	ortholog_one2one	0.0075	0.1711	1
TCONS_00006952	GMOY000959	GMOY000959	GFUI023980	ortholog_one2one	0.003	0.1858	1
TCONS_00006951	GMOY000959	GMOY000959	GFUI023980	ortholog_one2one	0.003	0.1858	1
TCONS_00006955	GMOY000960	GMOY000960	GFUI023974	ortholog_one2one	0.1267	0.231	0
TCONS_00006971	GMOY000960	GMOY000960	GFUI023974	ortholog_one2one	0.1267	0.231	0
TCONS_00006959	GMOY000960	GMOY000960	GFUI023974	ortholog_one2one	0.1267	0.231	0
TCONS_00006958	GMOY000960	GMOY000960	GFUI023974	ortholog_one2one	0.1267	0.231	0
TCONS_00006957	GMOY000960	GMOY000960	GFUI023974	ortholog_one2one	0.1267	0.231	0
TCONS_00006956	GMOY000960	GMOY000960	GFUI023974	ortholog_one2one	0.1267	0.231	0
TCONS_00006953	GMOY000960	GMOY000960	GFUI023974	ortholog_one2one	0.1267	0.231	0
TCONS_00006954	GMOY000960	GMOY000960	GFUI023974	ortholog_one2one	0.1267	0.231	0
TCONS_00006974	GMOY000961	GMOY000961	GFUI023964	ortholog_one2one	0.0126	0.2025	1
TCONS_00006972	GMOY000961	GMOY000961	GFUI023964	ortholog_one2one	0.0126	0.2025	1
TCONS_00006973	GMOY000961	GMOY000961	GFUI023964	ortholog_one2one	0.0126	0.2025	1
TCONS_00006975	GMOY000962	GMOY000962	GFUI023970	ortholog_one2one	0.0043	0.1186	0
TCONS_00006983	GMOY000963	GMOY000963	GFUI023965	ortholog_one2one	0.04	0.1629	1
TCONS_00006964	GMOY000963	GMOY000963	GFUI023965	ortholog_one2one	0.04	0.1629	1
TCONS_00006963	GMOY000963	GMOY000963	GFUI023965	ortholog_one2one	0.04	0.1629	1
TCONS_00006982	GMOY000963	GMOY000963	GFUI023965	ortholog_one2one	0.04	0.1629	1
TCONS_00006981	GMOY000963	GMOY000963	GFUI023965	ortholog_one2one	0.04	0.1629	1
TCONS_00006980	GMOY000963	GMOY000963	GFUI023965	ortholog_one2one	0.04	0.1629	1
TCONS_00006979	GMOY000963	GMOY000963	GFUI023965	ortholog_one2one	0.04	0.1629	1
TCONS_00006978	GMOY000963	GMOY000963	GFUI023965	ortholog_one2one	0.04	0.1629	1
TCONS_00006977	GMOY000963	GMOY000963	GFUI023965	ortholog_one2one	0.04	0.1629	1
TCONS_00006976	GMOY000963	GMOY000963	GFUI023965	ortholog_one2one	0.04	0.1629	1
TCONS_00006965	GMOY000963	GMOY000963	GFUI023965	ortholog_one2one	0.04	0.1629	1
TCONS_00006991	GMOY000964	GMOY000964	GFUI049491	ortholog_one2one	0.0363	0.2836	1
TCONS_00007065	GMOY000965	GMOY000965	GFUI018470	ortholog_one2many	0.0677	0.3031	1
TCONS_00007064	GMOY000965	GMOY000965	GFUI018470	ortholog_one2many	0.0677	0.3031	1
TCONS_00006992	GMOY000965	GMOY000965	GFUI018470	ortholog_one2many	0.0677	0.3031	1
TCONS_00007079	GMOY000966	GMOY000966	GFUI018469	ortholog_one2one	0.0198	0.1762	1
TCONS_00007078	GMOY000966	GMOY000966	GFUI018469	ortholog_one2one	0.0198	0.1762	1
TCONS_00007077	GMOY000966	GMOY000966	GFUI018469	ortholog_one2one	0.0198	0.1762	1
TCONS_00007076	GMOY000966	GMOY000966	GFUI018469	ortholog_one2one	0.0198	0.1762	1
TCONS_00007074	GMOY000966	GMOY000966	GFUI018469	ortholog_one2one	0.0198	0.1762	1
TCONS_00007073	GMOY000966	GMOY000966	GFUI018469	ortholog_one2one	0.0198	0.1762	1
TCONS_00007072	GMOY000966	GMOY000966	GFUI018469	ortholog_one2one	0.0198	0.1762	1
TCONS_00007075	GMOY000966	GMOY000966	GFUI018469	ortholog_one2one	0.0198	0.1762	1
TCONS_00007070	GMOY000966	GMOY000966	GFUI018469	ortholog_one2one	0.0198	0.1762	1
TCONS_00007069	GMOY000966	GMOY000966	GFUI018469	ortholog_one2one	0.0198	0.1762	1
TCONS_00007068	GMOY000966	GMOY000966	GFUI018469	ortholog_one2one	0.0198	0.1762	1
TCONS_00007067	GMOY000966	GMOY000966	GFUI018469	ortholog_one2one	0.0198	0.1762	1
TCONS_00006994	GMOY000966	GMOY000966	GFUI018469	ortholog_one2one	0.0198	0.1762	1
TCONS_00007071	GMOY000966	GMOY000966	GFUI018469	ortholog_one2one	0.0198	0.1762	1
TCONS_00007080	GMOY000967	GMOY000967	GFUI018460	ortholog_one2one	0.044	0.1534	1
TCONS_00007005	GMOY000968	GMOY000968	GFUI013195	ortholog_one2one	0.0207	0.1827	1
TCONS_00007001	GMOY000968	GMOY000968	GFUI013195	ortholog_one2one	0.0207	0.1827	1
TCONS_00007006	GMOY000968	GMOY000968	GFUI013195	ortholog_one2one	0.0207	0.1827	1
TCONS_00007004	GMOY000968	GMOY000968	GFUI013195	ortholog_one2one	0.0207	0.1827	1
TCONS_00007003	GMOY000968	GMOY000968	GFUI013195	ortholog_one2one	0.0207	0.1827	1
TCONS_00007000	GMOY000968	GMOY000968	GFUI013195	ortholog_one2one	0.0207	0.1827	1
TCONS_00007002	GMOY000968	GMOY000968	GFUI013195	ortholog_one2one	0.0207	0.1827	1
TCONS_00006998	GMOY000968	GMOY000968	GFUI013195	ortholog_one2one	0.0207	0.1827	1
TCONS_00006997	GMOY000968	GMOY000968	GFUI013195	ortholog_one2one	0.0207	0.1827	1
TCONS_00006996	GMOY000968	GMOY000968	GFUI013195	ortholog_one2one	0.0207	0.1827	1
TCONS_00006999	GMOY000968	GMOY000968	GFUI013195	ortholog_one2one	0.0207	0.1827	1
TCONS_00007007	GMOY000969	GMOY000969	GFUI013197	ortholog_one2one	0.0345	0.2021	1
TCONS_00007100	GMOY000970	GMOY000970	GFUI013194	ortholog_one2one	0.124	0.29	1
TCONS_00007101	GMOY000970	GMOY000970	GFUI013194	ortholog_one2one	0.124	0.29	1
TCONS_00007110	GMOY000970	GMOY000970	GFUI013194	ortholog_one2one	0.124	0.29	1
TCONS_00007109	GMOY000970	GMOY000970	GFUI013194	ortholog_one2one	0.124	0.29	1
TCONS_00007102	GMOY000970	GMOY000970	GFUI013194	ortholog_one2one	0.124	0.29	1
TCONS_00007089	GMOY000970	GMOY000970	GFUI013194	ortholog_one2one	0.124	0.29	1
TCONS_00007092	GMOY000970	GMOY000970	GFUI013194	ortholog_one2one	0.124	0.29	1
TCONS_00007091	GMOY000970	GMOY000970	GFUI013194	ortholog_one2one	0.124	0.29	1
TCONS_00007103	GMOY000970	GMOY000970	GFUI013194	ortholog_one2one	0.124	0.29	1
TCONS_00007104	GMOY000970	GMOY000970	GFUI013194	ortholog_one2one	0.124	0.29	1
TCONS_00007093	GMOY000970	GMOY000970	GFUI013194	ortholog_one2one	0.124	0.29	1
TCONS_00007088	GMOY000970	GMOY000970	GFUI013194	ortholog_one2one	0.124	0.29	1
TCONS_00007105	GMOY000970	GMOY000970	GFUI013194	ortholog_one2one	0.124	0.29	1
TCONS_00007090	GMOY000970	GMOY000970	GFUI013194	ortholog_one2one	0.124	0.29	1
TCONS_00007099	GMOY000970	GMOY000970	GFUI013194	ortholog_one2one	0.124	0.29	1
TCONS_00007106	GMOY000970	GMOY000970	GFUI013194	ortholog_one2one	0.124	0.29	1
TCONS_00007107	GMOY000970	GMOY000970	GFUI013194	ortholog_one2one	0.124	0.29	1
TCONS_00007087	GMOY000970	GMOY000970	GFUI013194	ortholog_one2one	0.124	0.29	1
TCONS_00007098	GMOY000970	GMOY000970	GFUI013194	ortholog_one2one	0.124	0.29	1
TCONS_00007097	GMOY000970	GMOY000970	GFUI013194	ortholog_one2one	0.124	0.29	1
TCONS_00007096	GMOY000970	GMOY000970	GFUI013194	ortholog_one2one	0.124	0.29	1
TCONS_00007083	GMOY000970	GMOY000970	GFUI013194	ortholog_one2one	0.124	0.29	1
TCONS_00007094	GMOY000970	GMOY000970	GFUI013194	ortholog_one2one	0.124	0.29	1
TCONS_00007084	GMOY000970	GMOY000970	GFUI013194	ortholog_one2one	0.124	0.29	1
TCONS_00007095	GMOY000970	GMOY000970	GFUI013194	ortholog_one2one	0.124	0.29	1
TCONS_00007082	GMOY000970	GMOY000970	GFUI013194	ortholog_one2one	0.124	0.29	1
TCONS_00007111	GMOY000970	GMOY000970	GFUI013194	ortholog_one2one	0.124	0.29	1
TCONS_00007085	GMOY000970	GMOY000970	GFUI013194	ortholog_one2one	0.124	0.29	1
TCONS_00007086	GMOY000970	GMOY000970	GFUI013194	ortholog_one2one	0.124	0.29	1
TCONS_00007009	GMOY000971						
TCONS_00007011	GMOY000971						
TCONS_00007012	GMOY000971						
TCONS_00007008	GMOY000971						
TCONS_00007010	GMOY000971						
TCONS_00007013	GMOY000972						
TCONS_00007113	GMOY000973	GMOY000973	GFUI013175	ortholog_one2one	0.0116	0.1245	1
TCONS_00007114	GMOY000973	GMOY000973	GFUI013175	ortholog_one2one	0.0116	0.1245	1
TCONS_00007115	GMOY000973	GMOY000973	GFUI013175	ortholog_one2one	0.0116	0.1245	1
TCONS_00007016	GMOY000975	GMOY000975	GFUI013182	ortholog_one2one	0.0637	0.3153	1
TCONS_00007026	GMOY000975	GMOY000975	GFUI013182	ortholog_one2one	0.0637	0.3153	1
TCONS_00007022	GMOY000975	GMOY000975	GFUI013182	ortholog_one2one	0.0637	0.3153	1
TCONS_00007023	GMOY000975	GMOY000975	GFUI013182	ortholog_one2one	0.0637	0.3153	1
TCONS_00007018	GMOY000975	GMOY000975	GFUI013182	ortholog_one2one	0.0637	0.3153	1
TCONS_00007020	GMOY000975	GMOY000975	GFUI013182	ortholog_one2one	0.0637	0.3153	1
TCONS_00007019	GMOY000975	GMOY000975	GFUI013182	ortholog_one2one	0.0637	0.3153	1
TCONS_00007024	GMOY000975	GMOY000975	GFUI013182	ortholog_one2one	0.0637	0.3153	1
TCONS_00007025	GMOY000975	GMOY000975	GFUI013182	ortholog_one2one	0.0637	0.3153	1
TCONS_00007027	GMOY000975	GMOY000975	GFUI013182	ortholog_one2one	0.0637	0.3153	1
TCONS_00007028	GMOY000975	GMOY000975	GFUI013182	ortholog_one2one	0.0637	0.3153	1
TCONS_00007029	GMOY000975	GMOY000975	GFUI013182	ortholog_one2one	0.0637	0.3153	1
TCONS_00007117	GMOY000975	GMOY000975	GFUI013182	ortholog_one2one	0.0637	0.3153	1
TCONS_00007017	GMOY000975	GMOY000975	GFUI013182	ortholog_one2one	0.0637	0.3153	1
TCONS_00007039	GMOY000975	GMOY000975	GFUI013182	ortholog_one2one	0.0637	0.3153	1
TCONS_00007037	GMOY000975	GMOY000975	GFUI013182	ortholog_one2one	0.0637	0.3153	1
TCONS_00007021	GMOY000975	GMOY000975	GFUI013182	ortholog_one2one	0.0637	0.3153	1
TCONS_00007036	GMOY000975	GMOY000975	GFUI013182	ortholog_one2one	0.0637	0.3153	1
TCONS_00007038	GMOY000975	GMOY000975	GFUI013182	ortholog_one2one	0.0637	0.3153	1
TCONS_00007116	GMOY000975	GMOY000975	GFUI013182	ortholog_one2one	0.0637	0.3153	1
TCONS_00007035	GMOY000975	GMOY000975	GFUI013182	ortholog_one2one	0.0637	0.3153	1
TCONS_00007030	GMOY000975	GMOY000975	GFUI013182	ortholog_one2one	0.0637	0.3153	1
TCONS_00007034	GMOY000975	GMOY000975	GFUI013182	ortholog_one2one	0.0637	0.3153	1
TCONS_00007118	GMOY000975	GMOY000975	GFUI013182	ortholog_one2one	0.0637	0.3153	1
TCONS_00007032	GMOY000975	GMOY000975	GFUI013182	ortholog_one2one	0.0637	0.3153	1
TCONS_00007031	GMOY000975	GMOY000975	GFUI013182	ortholog_one2one	0.0637	0.3153	1
TCONS_00007033	GMOY000975	GMOY000975	GFUI013182	ortholog_one2one	0.0637	0.3153	1
TCONS_00007120	GMOY000976	GMOY000976	GFUI013177	ortholog_one2one	0.0051	0.159	1
TCONS_00007119	GMOY000976	GMOY000976	GFUI013177	ortholog_one2one	0.0051	0.159	1
TCONS_00007040	GMOY000977	GMOY000977	GFUI013189	ortholog_one2one	0.0055	0.0527	1
TCONS_00007121	GMOY000978	GMOY000978	GFUI013178	ortholog_one2one	0.1128	0.3853	1
TCONS_00007041	GMOY000979	GMOY000979	GFUI013181	ortholog_one2many	0.0015	0.176	1
TCONS_00007048	GMOY000980	GMOY000980	GFUI013180	ortholog_one2one	0.0046	0.1225	1
TCONS_00007045	GMOY000980	GMOY000980	GFUI013180	ortholog_one2one	0.0046	0.1225	1
TCONS_00007042	GMOY000980	GMOY000980	GFUI013180	ortholog_one2one	0.0046	0.1225	1
TCONS_00007047	GMOY000980	GMOY000980	GFUI013180	ortholog_one2one	0.0046	0.1225	1
TCONS_00007044	GMOY000980	GMOY000980	GFUI013180	ortholog_one2one	0.0046	0.1225	1
TCONS_00007046	GMOY000980	GMOY000980	GFUI013180	ortholog_one2one	0.0046	0.1225	1
TCONS_00007049	GMOY000980	GMOY000980	GFUI013180	ortholog_one2one	0.0046	0.1225	1
TCONS_00007043	GMOY000980	GMOY000980	GFUI013180	ortholog_one2one	0.0046	0.1225	1
TCONS_00007125	GMOY000981	GMOY000981	GFUI013176	ortholog_one2one	0.021	0.1466	1
TCONS_00007126	GMOY000981	GMOY000981	GFUI013176	ortholog_one2one	0.021	0.1466	1
TCONS_00007127	GMOY000981	GMOY000981	GFUI013176	ortholog_one2one	0.021	0.1466	1
TCONS_00007124	GMOY000981	GMOY000981	GFUI013176	ortholog_one2one	0.021	0.1466	1
TCONS_00007128	GMOY000981	GMOY000981	GFUI013176	ortholog_one2one	0.021	0.1466	1
TCONS_00007123	GMOY000981	GMOY000981	GFUI013176	ortholog_one2one	0.021	0.1466	1
TCONS_00007130	GMOY000981	GMOY000981	GFUI013176	ortholog_one2one	0.021	0.1466	1
TCONS_00007122	GMOY000981	GMOY000981	GFUI013176	ortholog_one2one	0.021	0.1466	1
TCONS_00007129	GMOY000981	GMOY000981	GFUI013176	ortholog_one2one	0.021	0.1466	1
TCONS_00007131	GMOY000982	GMOY000982	GFUI013155	ortholog_one2one	0.013	0.11	1
TCONS_00007051	GMOY000983	GMOY000983	GFUI013160	ortholog_one2one	0.0147	0.1658	1
TCONS_00007050	GMOY000983	GMOY000983	GFUI013160	ortholog_one2one	0.0147	0.1658	1
TCONS_00007053	GMOY000983	GMOY000983	GFUI013160	ortholog_one2one	0.0147	0.1658	1
TCONS_00007052	GMOY000983	GMOY000983	GFUI013160	ortholog_one2one	0.0147	0.1658	1
TCONS_00007056	GMOY000984	GMOY000984	GFUI013157	ortholog_one2one	0.1158	0.2924	1
TCONS_00007137	GMOY000984	GMOY000984	GFUI013157	ortholog_one2one	0.1158	0.2924	1
TCONS_00007136	GMOY000984	GMOY000984	GFUI013157	ortholog_one2one	0.1158	0.2924	1
TCONS_00007135	GMOY000984	GMOY000984	GFUI013157	ortholog_one2one	0.1158	0.2924	1
TCONS_00007134	GMOY000984	GMOY000984	GFUI013157	ortholog_one2one	0.1158	0.2924	1
TCONS_00007138	GMOY000984	GMOY000984	GFUI013157	ortholog_one2one	0.1158	0.2924	1
TCONS_00007132	GMOY000984	GMOY000984	GFUI013157	ortholog_one2one	0.1158	0.2924	1
TCONS_00007133	GMOY000984	GMOY000984	GFUI013157	ortholog_one2one	0.1158	0.2924	1
TCONS_00007061	GMOY000985	GMOY000985	GFUI013167	ortholog_one2one	0.0319	0.1948	1
TCONS_00007060	GMOY000985	GMOY000985	GFUI013167	ortholog_one2one	0.0319	0.1948	1
TCONS_00007062	GMOY000985	GMOY000985	GFUI013167	ortholog_one2one	0.0319	0.1948	1
TCONS_00007141	GMOY000985	GMOY000985	GFUI013167	ortholog_one2one	0.0319	0.1948	1
TCONS_00007140	GMOY000985	GMOY000985	GFUI013167	ortholog_one2one	0.0319	0.1948	1
TCONS_00007063	GMOY000985	GMOY000985	GFUI013167	ortholog_one2one	0.0319	0.1948	1
TCONS_00007144	GMOY000986						
TCONS_00007159	GMOY000987	GMOY000987	GFUI054192	ortholog_one2one	0	0	1
TCONS_00007158	GMOY000987	GMOY000987	GFUI054192	ortholog_one2one	0	0	1
TCONS_00007155	GMOY000987	GMOY000987	GFUI054192	ortholog_one2one	0	0	1
TCONS_00007156	GMOY000987	GMOY000987	GFUI054192	ortholog_one2one	0	0	1
TCONS_00007151	GMOY000987	GMOY000987	GFUI054192	ortholog_one2one	0	0	1
TCONS_00007153	GMOY000987	GMOY000987	GFUI054192	ortholog_one2one	0	0	1
TCONS_00007150	GMOY000987	GMOY000987	GFUI054192	ortholog_one2one	0	0	1
TCONS_00007149	GMOY000987	GMOY000987	GFUI054192	ortholog_one2one	0	0	1
TCONS_00007154	GMOY000987	GMOY000987	GFUI054192	ortholog_one2one	0	0	1
TCONS_00007147	GMOY000987	GMOY000987	GFUI054192	ortholog_one2one	0	0	1
TCONS_00007148	GMOY000987	GMOY000987	GFUI054192	ortholog_one2one	0	0	1
TCONS_00007157	GMOY000987	GMOY000987	GFUI054192	ortholog_one2one	0	0	1
TCONS_00007152	GMOY000987	GMOY000987	GFUI054192	ortholog_one2one	0	0	1
TCONS_00007192	GMOY000988						
TCONS_00007190	GMOY000988						
TCONS_00007196	GMOY000988						
TCONS_00007189	GMOY000988						
TCONS_00007195	GMOY000988						
TCONS_00007194	GMOY000988						
TCONS_00007193	GMOY000988						
TCONS_00007181	GMOY000988						
TCONS_00007182	GMOY000988						
TCONS_00007183	GMOY000988						
TCONS_00007198	GMOY000988						
TCONS_00007191	GMOY000988						
TCONS_00007184	GMOY000988						
TCONS_00007187	GMOY000988						
TCONS_00007185	GMOY000988						
TCONS_00007186	GMOY000988						
TCONS_00007188	GMOY000988						
TCONS_00007287	GMOY000989	GMOY000989	GFUI023608	ortholog_one2one	0.0147	0.126	1
TCONS_00007288	GMOY000989	GMOY000989	GFUI023608	ortholog_one2one	0.0147	0.126	1
TCONS_00007289	GMOY000989	GMOY000989	GFUI023608	ortholog_one2one	0.0147	0.126	1
TCONS_00007285	GMOY000989	GMOY000989	GFUI023608	ortholog_one2one	0.0147	0.126	1
TCONS_00007284	GMOY000989	GMOY000989	GFUI023608	ortholog_one2one	0.0147	0.126	1
TCONS_00007283	GMOY000989	GMOY000989	GFUI023608	ortholog_one2one	0.0147	0.126	1
TCONS_00007282	GMOY000989	GMOY000989	GFUI023608	ortholog_one2one	0.0147	0.126	1
TCONS_00007281	GMOY000989	GMOY000989	GFUI023608	ortholog_one2one	0.0147	0.126	1
TCONS_00007277	GMOY000989	GMOY000989	GFUI023608	ortholog_one2one	0.0147	0.126	1
TCONS_00007286	GMOY000989	GMOY000989	GFUI023608	ortholog_one2one	0.0147	0.126	1
TCONS_00007278	GMOY000989	GMOY000989	GFUI023608	ortholog_one2one	0.0147	0.126	1
TCONS_00007280	GMOY000989	GMOY000989	GFUI023608	ortholog_one2one	0.0147	0.126	1
TCONS_00007279	GMOY000989	GMOY000989	GFUI023608	ortholog_one2one	0.0147	0.126	1
TCONS_00007272	GMOY000990	GMOY000990	GFUI023610	ortholog_one2many	0.0088	0.1886	1
TCONS_00007271	GMOY000990	GMOY000990	GFUI023610	ortholog_one2many	0.0088	0.1886	1
TCONS_00007270	GMOY000990	GMOY000990	GFUI023610	ortholog_one2many	0.0088	0.1886	1
TCONS_00007269	GMOY000990	GMOY000990	GFUI023610	ortholog_one2many	0.0088	0.1886	1
TCONS_00007290	GMOY000991						
TCONS_00007273	GMOY000991						
TCONS_00007292	GMOY000992	GMOY000992	GFUI023609	ortholog_one2one	0.0393	0.2085	1
TCONS_00007291	GMOY000992	GMOY000992	GFUI023609	ortholog_one2one	0.0393	0.2085	1
TCONS_00007276	GMOY000993						
TCONS_00007298	GMOY000994	GMOY000994	GFUI023597	ortholog_one2one	0.0714	0.1967	1
TCONS_00007294	GMOY000994	GMOY000994	GFUI023597	ortholog_one2one	0.0714	0.1967	1
TCONS_00007295	GMOY000994	GMOY000994	GFUI023597	ortholog_one2one	0.0714	0.1967	1
TCONS_00007297	GMOY000994	GMOY000994	GFUI023597	ortholog_one2one	0.0714	0.1967	1
TCONS_00007296	GMOY000994	GMOY000994	GFUI023597	ortholog_one2one	0.0714	0.1967	1
TCONS_00007301	GMOY000995	GMOY000995	GFUI053052	ortholog_one2one	0.0719	0.2943	1
TCONS_00007309	GMOY000995	GMOY000995	GFUI053052	ortholog_one2one	0.0719	0.2943	1
TCONS_00007302	GMOY000995	GMOY000995	GFUI053052	ortholog_one2one	0.0719	0.2943	1
TCONS_00007310	GMOY000996	GMOY000996	GFUI053051	ortholog_one2one	0.0255	0.1851	1
TCONS_00007311	GMOY000996	GMOY000996	GFUI053051	ortholog_one2one	0.0255	0.1851	1
TCONS_00007312	GMOY000996	GMOY000996	GFUI053051	ortholog_one2one	0.0255	0.1851	1
TCONS_00007316	GMOY000996	GMOY000996	GFUI053051	ortholog_one2one	0.0255	0.1851	1
TCONS_00007313	GMOY000996	GMOY000996	GFUI053051	ortholog_one2one	0.0255	0.1851	1
TCONS_00007303	GMOY000996	GMOY000996	GFUI053051	ortholog_one2one	0.0255	0.1851	1
TCONS_00007314	GMOY000996	GMOY000996	GFUI053051	ortholog_one2one	0.0255	0.1851	1
TCONS_00007315	GMOY000996	GMOY000996	GFUI053051	ortholog_one2one	0.0255	0.1851	1
TCONS_00007305	GMOY000997						
TCONS_00007317	GMOY000998	GMOY000998	GFUI049186	ortholog_one2one	0.0842	0.4511	0
TCONS_00007304	GMOY000998	GMOY000998	GFUI049186	ortholog_one2one	0.0842	0.4511	0
TCONS_00007307	GMOY000998	GMOY000998	GFUI049186	ortholog_one2one	0.0842	0.4511	0
TCONS_00007306	GMOY000998	GMOY000998	GFUI049186	ortholog_one2one	0.0842	0.4511	0
TCONS_00007318	GMOY000998	GMOY000998	GFUI049186	ortholog_one2one	0.0842	0.4511	0
TCONS_00007319	GMOY000998	GMOY000998	GFUI049186	ortholog_one2one	0.0842	0.4511	0
TCONS_00007350	GMOY000999	GMOY000999	GFUI020691	ortholog_one2many	0.0113	0.1651	1
TCONS_00007351	GMOY000999	GMOY000999	GFUI020691	ortholog_one2many	0.0113	0.1651	1
TCONS_00007361	GMOY001000	GMOY001000	GFUI020695	ortholog_one2one	0	0	1
TCONS_00007362	GMOY001000	GMOY001000	GFUI020695	ortholog_one2one	0	0	1
TCONS_00007364	GMOY001001	GMOY001001	GFUI020694	ortholog_one2one	0.0277	0.1784	1
TCONS_00007363	GMOY001001	GMOY001001	GFUI020694	ortholog_one2one	0.0277	0.1784	1
TCONS_00007365	GMOY001002	GMOY001002	GFUI020692	ortholog_one2one	0.0458	0.2175	1
TCONS_00007356	GMOY001002	GMOY001002	GFUI020692	ortholog_one2one	0.0458	0.2175	1
TCONS_00007355	GMOY001002	GMOY001002	GFUI020692	ortholog_one2one	0.0458	0.2175	1
TCONS_00007354	GMOY001002	GMOY001002	GFUI020692	ortholog_one2one	0.0458	0.2175	1
TCONS_00007359	GMOY001003	GMOY001003	GFUI020693	ortholog_one2one	0.0128	0.1254	1
TCONS_00007368	GMOY001003	GMOY001003	GFUI020693	ortholog_one2one	0.0128	0.1254	1
TCONS_00007360	GMOY001003	GMOY001003	GFUI020693	ortholog_one2one	0.0128	0.1254	1
TCONS_00007357	GMOY001003	GMOY001003	GFUI020693	ortholog_one2one	0.0128	0.1254	1
TCONS_00007358	GMOY001003	GMOY001003	GFUI020693	ortholog_one2one	0.0128	0.1254	1
TCONS_00007371	GMOY001004	GMOY001004	GFUI039255	ortholog_one2one	0.0097	0.1114	1
TCONS_00007372	GMOY001004	GMOY001004	GFUI039255	ortholog_one2one	0.0097	0.1114	1
TCONS_00007373	GMOY001004	GMOY001004	GFUI039255	ortholog_one2one	0.0097	0.1114	1
TCONS_00007370	GMOY001004	GMOY001004	GFUI039255	ortholog_one2one	0.0097	0.1114	1
TCONS_00007369	GMOY001004	GMOY001004	GFUI039255	ortholog_one2one	0.0097	0.1114	1
TCONS_00007374	GMOY001004	GMOY001004	GFUI039255	ortholog_one2one	0.0097	0.1114	1
TCONS_00007380	GMOY001005	GMOY001005	GFUI048679	ortholog_one2one	0.0515	0.1771	1
TCONS_00007376	GMOY001006	GMOY001006	GFUI048684	ortholog_one2many	0.0493	0.2277	1
TCONS_00007378	GMOY001006	GMOY001006	GFUI048684	ortholog_one2many	0.0493	0.2277	1
TCONS_00007377	GMOY001006	GMOY001006	GFUI048684	ortholog_one2many	0.0493	0.2277	1
TCONS_00007381	GMOY001007						
TCONS_00007382	GMOY001008	GMOY001008	GFUI024781	ortholog_one2one	0.0073	0.1247	1
TCONS_00007383	GMOY001008	GMOY001008	GFUI024781	ortholog_one2one	0.0073	0.1247	1
TCONS_00007399	GMOY001009	GMOY001009	GFUI024780	ortholog_one2one	0.026	0.1455	1
TCONS_00007414	GMOY001009	GMOY001009	GFUI024780	ortholog_one2one	0.026	0.1455	1
TCONS_00007415	GMOY001009	GMOY001009	GFUI024780	ortholog_one2one	0.026	0.1455	1
TCONS_00007400	GMOY001009	GMOY001009	GFUI024780	ortholog_one2one	0.026	0.1455	1
TCONS_00007417	GMOY001009	GMOY001009	GFUI024780	ortholog_one2one	0.026	0.1455	1
TCONS_00007418	GMOY001009	GMOY001009	GFUI024780	ortholog_one2one	0.026	0.1455	1
TCONS_00007419	GMOY001009	GMOY001009	GFUI024780	ortholog_one2one	0.026	0.1455	1
TCONS_00007420	GMOY001009	GMOY001009	GFUI024780	ortholog_one2one	0.026	0.1455	1
TCONS_00007421	GMOY001009	GMOY001009	GFUI024780	ortholog_one2one	0.026	0.1455	1
TCONS_00007422	GMOY001009	GMOY001009	GFUI024780	ortholog_one2one	0.026	0.1455	1
TCONS_00007425	GMOY001009	GMOY001009	GFUI024780	ortholog_one2one	0.026	0.1455	1
TCONS_00007424	GMOY001009	GMOY001009	GFUI024780	ortholog_one2one	0.026	0.1455	1
TCONS_00007413	GMOY001009	GMOY001009	GFUI024780	ortholog_one2one	0.026	0.1455	1
TCONS_00007472	GMOY001009	GMOY001009	GFUI024780	ortholog_one2one	0.026	0.1455	1
TCONS_00007473	GMOY001009	GMOY001009	GFUI024780	ortholog_one2one	0.026	0.1455	1
TCONS_00007474	GMOY001009	GMOY001009	GFUI024780	ortholog_one2one	0.026	0.1455	1
TCONS_00007426	GMOY001009	GMOY001009	GFUI024780	ortholog_one2one	0.026	0.1455	1
TCONS_00007475	GMOY001009	GMOY001009	GFUI024780	ortholog_one2one	0.026	0.1455	1
[truncated: 5,100,380 more chars]
