# Supplementary material for: Uncovering Genomic Regions Associated with Trypanosoma Infections in Wild Populations of the Tsetse Fly Glossina fuscipes
Source: G3 (Bethesda). 2018 Jan 17;8(3):887–97. doi: 10.1534/g3.117.300493 (PMC5844309; doi:10.1534/g3.117.300493)
Supplement: Supplementary file 13 [file 887TableS9.xlsx]

## Sheet: SNP.MS
Table S9: Comparison between candidate SNPs associated with trypanosome infection susceptibility in Gloria-Soria et al. (2016) and those identified in this study.
identified SNPs in MS population located within the same scaffold as the SNPs identified common to all pairwise population comparisonsin by Gloria-Soria et al. 2016
SNP				Distance.to.Previos.SNP	Top10_Infection_commonPopPair from Gloria-Soria et al. 2016
SNP	P	Scaffold	SNP.Location		Scaffold	SNP.Location	Distance.to.Gene	Gene	Top.C	Top.P	Top.F	LD.Filtered
GFvariants_VB2014c_tvcf:KK351812.1:709851	0.0377	Scaffold27	709851	0	Scaffold27	709851	0	GFUI021812				TRUE
GFvariants_VB2014c_tvcf:KK351812.1:959995	0.0377	Scaffold27	959995	250144	Scaffold27	709851	0	GFUI021812				TRUE
GFvariants_VB2014d_tvcf:KK351807.1:1291805	0.0377	Scaffold22	1291805	-137218	Scaffold22	1429023	0	GFUI017750	extracellular region;extracellular space	circadian rhythm
GFvariants_VB2014c_tvcf:KK351788.1:2235178	0.0377	Scaffold3	2235178	1277151	Scaffold3	958027	0	GFUI030595
GFvariants_VB2014c_tvcf:KK351788.1:2235178	0.0377	Scaffold3	2235178	1277151	Scaffold3	958027	0	GFUI030591
GFvariants_VB2014a_tvcf:KK351787.1:1652017	0.0467	Scaffold2	1652017	-941192	Scaffold2	2593209	0	GFUI023810
identified SNPs in MS population located within the same scaffold as the SNPs identified in combined populations by Gloria-Soria et al. 2016
SNP				Distance.to.Previos.SNP	Top10_InfectionOverall from Gloria-Soria et al. 2016
SNP	P	Scaffold	SNP.Location		Scaffold	SNP.Location	Distance.to.Gene	Gene	Top.C	Top.P	Top.F	LD.Filtered
GFvariants_VB2014a_tvcf:KK351793.1:1744226	0.0168	Scaffold8	1744226	1544508	Scaffold8	199718	0	GFUI050893				TRUE
GFvariants_VB2014a_tvcf:KK351793.1:1744226	0.0168	Scaffold8	1744226	1334642	Scaffold8	409584	468	GFUI050927				TRUE
GFvariants_VB2014a_tvcf:KK351793.1:1744226	0.0168	Scaffold8	1744226	1650401	Scaffold8	93825	0	GFUI050871		translation		TRUE
GFvariants_VB2014a_tvcf:KK351793.1:1744226	0.0168	Scaffold8	1744226	-99284	Scaffold8	1843510	0	GFUI051095				TRUE
GFvariants_VB2014a_tvcf:KK351793.1:1744226	0.0168	Scaffold8	1744226	1486690	Scaffold8	257536	85	GFUI050884	integral component of membrane			TRUE
GFvariants_VB2014a_tvcf:KK351793.1:1744226	0.0168	Scaffold8	1744226	-69659	Scaffold8	1813885	0	GFUI051088			Notch binding	TRUE
GFvariants_VB2014c_tvcf:KK351786.1:2237687	0.034	Scaffold1	2237687	812532	Scaffold1	1425155	0	GFUI014763				TRUE
GFvariants_VB2014c_tvcf:KK351786.1:2237687	0.034	Scaffold1	2237687	812532	Scaffold1	1425155	330	GFUI014754				TRUE
GFvariants_VB2014c_tvcf:KK351786.1:2237687	0.034	Scaffold1	2237687	481548	Scaffold1	1756139	0	GFUI014818				TRUE
GFvariants_VB2014a_tvcf:KK351787.1:2370781	0.0346	Scaffold2	2370781	1246136	Scaffold2	1124645	0	GFUI023602				TRUE
GFvariants_VB2014c_tvcf:KK351788.1:1688400	0.037	Scaffold3	1688400	-853336	Scaffold3	2541736	0	GFUI030869		transcription, DNA-templated		TRUE
GFvariants_VB2014c_tvcf:KK351788.1:1688400	0.037	Scaffold3	1688400	80427	Scaffold3	1607973	0	GFUI030732	membrane;integral component of membrane;extracellular region		protein binding	TRUE
GFvariants_VB2014c_tvcf:KK351788.1:1688400	0.037	Scaffold3	1688400	1273010	Scaffold3	415390	171	GFUI030530		proteolysis	protein binding;identical protein binding;histone deacetylase binding	TRUE
GFvariants_VB2014c_tvcf:KK351788.1:1688400	0.037	Scaffold3	1688400	1273010	Scaffold3	415390	0	GFUI030525				TRUE
GFvariants_VB2014c_tvcf:KK351788.1:1688400	0.037	Scaffold3	1688400	-223037	Scaffold3	1911437	0	GFUI030775	extracellular region			TRUE
GFvariants_VB2014d_tvcf:KK351918.1:276183	0.0393	Scaffold133	276183	-307777	Scaffold133	583960	0	GFUI007071				TRUE
GFvariants_VB2014d_tvcf:KK351918.1:276183	0.0393	Scaffold133	276183	-307777	Scaffold133	583960	0	GFUI007085				TRUE
GFvariants_VB2014d_tvcf:KK351918.1:276183	0.0393	Scaffold133	276183	-307777	Scaffold133	583960	962	GFUI007065	Golgi apparatus;Golgi membrane;membrane	transport;protein transport		TRUE

## Sheet: SNP.NB
Table S7: Comparison between candidate SNPs associated with trypanosome infection susceptibility in Gloria-Soria et al. (2016) and those identified in this study.	Table S7: Comparison between candidate SNPs associated with trypanosome infection susceptibility in Gloria-Soria et al. (2016) and those identified in this study.	Table S7: Comparison between candidate SNPs associated with trypanosome infection susceptibility in Gloria-Soria et al. (2016) and those identified in this study.	Table S7: Comparison between candidate SNPs associated with trypanosome infection susceptibility in Gloria-Soria et al. (2016) and those identified in this study.	Table S7: Comparison between candidate SNPs associated with trypanosome infection susceptibility in Gloria-Soria et al. (2016) and those identified in this study.	Table S9: Comparison between candidate SNPs associated with trypanosome infection susceptibility in Gloria-Soria et al. (2016) and those identified in this study.	Table S7: Comparison between candidate SNPs associated with trypanosome infection susceptibility in Gloria-Soria et al. (2016) and those identified in this study.	Table S7: Comparison between candidate SNPs associated with trypanosome infection susceptibility in Gloria-Soria et al. (2016) and those identified in this study.	Table S7: Comparison between candidate SNPs associated with trypanosome infection susceptibility in Gloria-Soria et al. (2016) and those identified in this study.	Table S7: Comparison between candidate SNPs associated with trypanosome infection susceptibility in Gloria-Soria et al. (2016) and those identified in this study.	Table S7: Comparison between candidate SNPs associated with trypanosome infection susceptibility in Gloria-Soria et al. (2016) and those identified in this study.	Table S7: Comparison between candidate SNPs associated with trypanosome infection susceptibility in Gloria-Soria et al. (2016) and those identified in this study.	Table S7: Comparison between candidate SNPs associated with trypanosome infection susceptibility in Gloria-Soria et al. (2016) and those identified in this study.	Table S7: Comparison between candidate SNPs associated with trypanosome infection susceptibility in Gloria-Soria et al. (2016) and those identified in this study.	Table S7: Comparison between candidate SNPs associated with trypanosome infection susceptibility in Gloria-Soria et al. (2016) and those identified in this study.	Table S7: Comparison between candidate SNPs associated with trypanosome infection susceptibility in Gloria-Soria et al. (2016) and those identified in this study.	Table S7: Comparison between candidate SNPs associated with trypanosome infection susceptibility in Gloria-Soria et al. (2016) and those identified in this study.	Table S7: Comparison between candidate SNPs associated with trypanosome infection susceptibility in Gloria-Soria et al. (2016) and those identified in this study.	Table S7: Comparison between candidate SNPs associated with trypanosome infection susceptibility in Gloria-Soria et al. (2016) and those identified in this study.	Table S7: Comparison between candidate SNPs associated with trypanosome infection susceptibility in Gloria-Soria et al. (2016) and those identified in this study.	Table S7: Comparison between candidate SNPs associated with trypanosome infection susceptibility in Gloria-Soria et al. (2016) and those identified in this study.	Table S7: Comparison between candidate SNPs associated with trypanosome infection susceptibility in Gloria-Soria et al. (2016) and those identified in this study.	Table S7: Comparison between candidate SNPs associated with trypanosome infection susceptibility in Gloria-Soria et al. (2016) and those identified in this study.	Table S7: Comparison between candidate SNPs associated with trypanosome infection susceptibility in Gloria-Soria et al. (2016) and those identified in this study.	Table S7: Comparison between candidate SNPs associated with trypanosome infection susceptibility in Gloria-Soria et al. (2016) and those identified in this study.	Table S7: Comparison between candidate SNPs associated with trypanosome infection susceptibility in Gloria-Soria et al. (2016) and those identified in this study.	Table S7: Comparison between candidate SNPs associated with trypanosome infection susceptibility in Gloria-Soria et al. (2016) and those identified in this study.	Table S7: Comparison between candidate SNPs associated with trypanosome infection susceptibility in Gloria-Soria et al. (2016) and those identified in this study.	Table S7: Comparison between candidate SNPs associated with trypanosome infection susceptibility in Gloria-Soria et al. (2016) and those identified in this study.	Table S7: Comparison between candidate SNPs associated with trypanosome infection susceptibility in Gloria-Soria et al. (2016) and those identified in this study.	Table S7: Comparison between candidate SNPs associated with trypanosome infection susceptibility in Gloria-Soria et al. (2016) and those identified in this study.	Table S7: Comparison between candidate SNPs associated with trypanosome infection susceptibility in Gloria-Soria et al. (2016) and those identified in this study.	Table S7: Comparison between candidate SNPs associated with trypanosome infection susceptibility in Gloria-Soria et al. (2016) and those identified in this study.	Table S7: Comparison between candidate SNPs associated with trypanosome infection susceptibility in Gloria-Soria et al. (2016) and those identified in this study.	Table S7: Comparison between candidate SNPs associated with trypanosome infection susceptibility in Gloria-Soria et al. (2016) and those identified in this study.	Table S7: Comparison between candidate SNPs associated with trypanosome infection susceptibility in Gloria-Soria et al. (2016) and those identified in this study.	Table S7: Comparison between candidate SNPs associated with trypanosome infection susceptibility in Gloria-Soria et al. (2016) and those identified in this study.	Table S7: Comparison between candidate SNPs associated with trypanosome infection susceptibility in Gloria-Soria et al. (2016) and those identified in this study.	Table S7: Comparison between candidate SNPs associated with trypanosome infection susceptibility in Gloria-Soria et al. (2016) and those identified in this study.	Table S7: Comparison between candidate SNPs associated with trypanosome infection susceptibility in Gloria-Soria et al. (2016) and those identified in this study.	Table S7: Comparison between candidate SNPs associated with trypanosome infection susceptibility in Gloria-Soria et al. (2016) and those identified in this study.	Table S7: Comparison between candidate SNPs associated with trypanosome infection susceptibility in Gloria-Soria et al. (2016) and those identified in this study.	Table S7: Comparison between candidate SNPs associated with trypanosome infection susceptibility in Gloria-Soria et al. (2016) and those identified in this study.	Table S7: Comparison between candidate SNPs associated with trypanosome infection susceptibility in Gloria-Soria et al. (2016) and those identified in this study.	Table S7: Comparison between candidate SNPs associated with trypanosome infection susceptibility in Gloria-Soria et al. (2016) and those identified in this study.	Table S7: Comparison between candidate SNPs associated with trypanosome infection susceptibility in Gloria-Soria et al. (2016) and those identified in this study.	Table S7: Comparison between candidate SNPs associated with trypanosome infection susceptibility in Gloria-Soria et al. (2016) and those identified in this study.	Table S7: Comparison between candidate SNPs associated with trypanosome infection susceptibility in Gloria-Soria et al. (2016) and those identified in this study.	Table S7: Comparison between candidate SNPs associated with trypanosome infection susceptibility in Gloria-Soria et al. (2016) and those identified in this study.	Table S7: Comparison between candidate SNPs associated with trypanosome infection susceptibility in Gloria-Soria et al. (2016) and those identified in this study.
idenitified SNPs in NB population located within the same scaffold as the SNPs identified common to all pairwise population comparisonsin by Gloria-Soria et al. 2016
SNP				Distance.to.Previos.SNP	Top10_Infection_commonPopPair from Gloria-Soria et al. 2016
SNP	P	Scaffold	SNP.Location		Scaffold	SNP.Location	Distance.to.Gene	Gene	Top.C	Top.P	Top.F	LD.Filtered
GFvariants_VB2014c_tvcf:KK351788.1:1779064	0.0302	Scaffold3	1779064	821037	Scaffold3	958027	0	GFUI030595
GFvariants_VB2014c_tvcf:KK351788.1:1779064	0.0302	Scaffold3	1779064	821037	Scaffold3	958027	0	GFUI030591
GFvariants_VB2014a_tvcf:KK351787.1:2206337	0.0412	Scaffold2	2206337	-386872	Scaffold2	2593209	0	GFUI023810
idenitified SNPs in NB population located within the same scaffold as the SNPs identified in combined populations by Gloria-Soria et al. 2016
SNP				Distance.to.Previos.SNP	Top10_InfectionOverall from Gloria-Soria et al. 2016
SNP	P	Scaffold	SNP.Location		Scaffold	SNP.Location	Distance.to.Gene	Gene	Top.C	Top.P	Top.F	LD.Filtered
GFvariants_VB2014c_tvcf:KK351786.1:2366099	0.0098	Scaffold1	2366099	940944	Scaffold1	1425155	0	GFUI014763				TRUE
GFvariants_VB2014c_tvcf:KK351786.1:2366099	0.0098	Scaffold1	2366099	940944	Scaffold1	1425155	330	GFUI014754				TRUE
GFvariants_VB2014c_tvcf:KK351786.1:2366099	0.0098	Scaffold1	2366099	609960	Scaffold1	1756139	0	GFUI014818				TRUE
GFvariants_VB2014a_tvcf:KK351799.1:1842923	0.0197	Scaffold14	1842923	38295	Scaffold14	1804628	102	GFUI009265				TRUE
GFvariants_VB2014a_tvcf:KK351799.1:1842923	0.0197	Scaffold14	1842923	431567	Scaffold14	1411356	0	GFUI009199				TRUE
GFvariants_VB2014b_tvcf:KK351804.1:1333946	0.0269	Scaffold19	1333946	1248746	Scaffold19	85200	0	GFUI014343	synapse		hydrolase activity;carboxylic ester hydrolase activity	TRUE
GFvariants_VB2014c_tvcf:KK351788.1:1779064	0.0302	Scaffold3	1779064	-762672	Scaffold3	2541736	0	GFUI030869		transcription, DNA-templated		TRUE
GFvariants_VB2014c_tvcf:KK351788.1:1779064	0.0302	Scaffold3	1779064	171091	Scaffold3	1607973	0	GFUI030732	membrane;integral component of membrane;extracellular region		protein binding	TRUE
GFvariants_VB2014c_tvcf:KK351788.1:1779064	0.0302	Scaffold3	1779064	1363674	Scaffold3	415390	171	GFUI030530		proteolysis	protein binding;identical protein binding;histone deacetylase binding	TRUE
GFvariants_VB2014c_tvcf:KK351788.1:1779064	0.0302	Scaffold3	1779064	1363674	Scaffold3	415390	0	GFUI030525				TRUE
GFvariants_VB2014c_tvcf:KK351788.1:1779064	0.0302	Scaffold3	1779064	-132373	Scaffold3	1911437	0	GFUI030775	extracellular region			TRUE
GFvariants_VB2014a_tvcf:KK351787.1:2206337	0.0412	Scaffold2	2206337	1081692	Scaffold2	1124645	0	GFUI023602				TRUE
[truncated: 5,000 more columns]

## Sheet: SNP.OT
Table S9: Comparison between candidate SNPs associated with trypanosome infection susceptibility in Gloria-Soria et al. (2016) and those identified in this study.
idenitified SNPs in OT population located within the same scaffold as the SNPs identified common to all pairwise population comparisonsin by Gloria-Soria et al. 2016
SNP				Distance.to.Previos.SNP	Top10_Infection_commonPopPair from Gloria-Soria et al. 2016
SNP	P	Scaffold	SNP.Location		Scaffold	SNP.Location	Distance.to.Gene	Gene	Top.C	Top.P	Top.F	LD.Filtered
GFvariants_VB2014d_tvcf:KK351801.1:74447	0.019	Scaffold16	74447	-1699718	Scaffold16	1774165	0	GFUI011454
GFvariants_VB2014a_tvcf:KK351787.1:1600828	0.0352	Scaffold2	1600828	-992381	Scaffold2	2593209	0	GFUI023810
GFvariants_VB2014a_tvcf:KK351852.1:72303	0.0389	Scaffold67	72303	-798545	Scaffold67	870848	0	GFUI044027
idenitified SNPs in OT population located within the same scaffold as the SNPs identified in combined populations by Gloria-Soria et al. 2016
SNP				Distance.to.Previos.SNP	Top10_InfectionOverall from Gloria-Soria et al. 2016
SNP	P	Scaffold	SNP.Location		Scaffold	SNP.Location	Distance.to.Gene	Gene	Top.C	Top.P	Top.F	LD.Filtered
GFvariants_VB2014c_tvcf:KK351825.1:697327	0.019	Scaffold40	697327	446027	Scaffold40	251300	0	GFUI031280				TRUE
GFvariants_VB2014c_tvcf:KK351825.1:697327	0.019	Scaffold40	697327	446027	Scaffold40	251300	0	GFUI031284	extracellular region	pathogenesis		TRUE
GFvariants_VB2014d_tvcf:KK351798.1:1603125	0.019	Scaffold13	1603125	1026920	Scaffold13	576205	0	GFUI007743				TRUE
GFvariants_VB2014d_tvcf:KK351798.1:1603125	0.019	Scaffold13	1603125	1026920	Scaffold13	576205	506	GFUI007735	nucleus	phosphorylation	kinase activity	TRUE
GFvariants_VB2014d_tvcf:KK351798.1:1603125	0.019	Scaffold13	1603125	1330546	Scaffold13	272579	24	GFUI007666	cytoplasm;nucleus	transcription, DNA-templated;regulation of transcription, DNA-templated	RNA polymerase II regulatory region sequence-specific DNA binding;DNA binding;sequence-specific DNA binding transcription factor activity	TRUE
GFvariants_VB2014e_tvcf:KK351845.1:983670	0.027	Scaffold60	983670	897718	Scaffold60	85952	0	GFUI041529				TRUE
GFvariants_VB2014d_tvcf:KK351790.1:2342538	0.0301	Scaffold5	2342538	1359683	Scaffold5	982855	0	GFUI041067				TRUE
GFvariants_VB2014d_tvcf:KK351790.1:2342538	0.0301	Scaffold5	2342538	654539	Scaffold5	1687999	0	GFUI041168				TRUE
GFvariants_VB2014d_tvcf:KK351790.1:2342538	0.0301	Scaffold5	2342538	-34790	Scaffold5	2377328	0	GFUI041261	extracellular region	innate immune response;peptidoglycan catabolic process	zinc ion binding;peptidoglycan receptor activity	TRUE
GFvariants_VB2014d_tvcf:KK351790.1:2342538	0.0301	Scaffold5	2342538	1280798	Scaffold5	1061740	0	GFUI041065				TRUE
GFvariants_VB2014d_tvcf:KK351790.1:2342538	0.0301	Scaffold5	2342538	1660301	Scaffold5	682237	0	GFUI041011		protein-tetrapyrrole linkage;protein-phycocyanobilin linkage	lyase activity	TRUE
GFvariants_VB2014d_tvcf:KK351790.1:2342538	0.0301	Scaffold5	2342538	1257819	Scaffold5	1084719	0	GFUI041079	extracellular region	spindle assembly involved in mitosis		TRUE
GFvariants_VB2014d_tvcf:KK351790.1:2342538	0.0301	Scaffold5	2342538	393339	Scaffold5	1949199	0	GFUI041200				TRUE
GFvariants_VB2014d_tvcf:KK351790.1:2342538	0.0301	Scaffold5	2342538	327944	Scaffold5	2014594	0	GFUI041209		RNA processing	nucleic acid binding;RNA binding	TRUE
GFvariants_VB2014d_tvcf:KK351790.1:2342538	0.0301	Scaffold5	2342538	327944	Scaffold5	2014594	0	GFUI041210	mitochondrion	metabolic process;lipid metabolic process;fatty acid metabolic process	catalytic activity;transferase activity;[acyl-carrier-protein] S-malonyltransferase activity	TRUE
GFvariants_VB2014d_tvcf:KK351790.1:2342538	0.0301	Scaffold5	2342538	2200448	Scaffold5	142090	0	GFUI040938				TRUE
GFvariants_VB2014d_tvcf:KK351790.1:2342538	0.0301	Scaffold5	2342538	1620545	Scaffold5	721993	0	GFUI041018				TRUE
GFvariants_VB2014d_tvcf:KK351790.1:2342538	0.0301	Scaffold5	2342538	486680	Scaffold5	1855858	63	GFUI041185				TRUE
GFvariants_VB2014d_tvcf:KK351790.1:2342538	0.0301	Scaffold5	2342538	-34790	Scaffold5	2377328	0	GFUI041266				TRUE
GFvariants_VB2014a_tvcf:KK351787.1:1600828	0.0352	Scaffold2	1600828	476183	Scaffold2	1124645	0	GFUI023602				TRUE
GFvariants_VB2014c_tvcf:KK351809.1:1458470	0.0371	Scaffold24	1458470	529934	Scaffold24	928536	0	GFUI019436				TRUE
GFvariants_VB2014c_tvcf:KK351795.1:1586112	0.0458	Scaffold10	1586112	1005629	Scaffold10	580483	0	GFUI003564				TRUE
GFvariants_VB2014c_tvcf:KK351795.1:1586112	0.0458	Scaffold10	1586112	1005629	Scaffold10	580483	0	GFUI003563				TRUE
GFvariants_VB2014c_tvcf:KK351795.1:1586112	0.0458	Scaffold10	1586112	901752	Scaffold10	684360	0	GFUI003593				TRUE
GFvariants_VB2014c_tvcf:KK351795.1:1586112	0.0458	Scaffold10	1586112	-520267	Scaffold10	2106379	0	GFUI003755				TRUE
GFvariants_VB2014c_tvcf:KK351795.1:1586112	0.0458	Scaffold10	1586112	-520267	Scaffold10	2106379	0	GFUI003769				TRUE

## Sheet: SNP.afterFC
Table S9: Comparison between candidate SNPs associated with trypanosome infection susceptibility in Gloria-Soria et al. (2016) and those identified in this study.
identified SNPs in combined populations located within the same scaffold as the SNPs identified common to all pairwise population comparisonsin by Gloria-Soria et al. 2016
SNP				Distance.to.Previos.SNP	Top10_Infection_commonPopPair from Gloria-Soria et al. 2016
SNP	P	Scaffold	SNP.Location		Scaffold	SNP.Location	Distance.to.Gene	Gene	Top.C	Top.P	Top.F	LD.Filtered
GFvariants_VB2014a_tvcf:KK351787.1:2370781	0.0346	Scaffold2	2370781	-222428	Scaffold2	2593209	0	GFUI023810
GFvariants_VB2014c_tvcf:KK351788.1:1688400	0.037	Scaffold3	1688400	730373	Scaffold3	958027	0	GFUI030595
GFvariants_VB2014c_tvcf:KK351788.1:1688400	0.037	Scaffold3	1688400	730373	Scaffold3	958027	0	GFUI030591
identified SNPs in combined populations located within the same scaffold as the SNPs identified in combined populations by Gloria-Soria et al. 2016
SNP				Distance.to.Previos.SNP	Top10_InfectionOverall from Gloria-Soria et al. 2016
SNP	P	Scaffold	SNP.Location		Scaffold	SNP.Location	Distance.to.Gene	Gene	Top.C	Top.P	Top.F	LD.Filtered
GFvariants_VB2014a_tvcf:KK351793.1:1744226	0.0168	Scaffold8	1744226	1544508	Scaffold8	199718	0	GFUI050893				TRUE
GFvariants_VB2014a_tvcf:KK351793.1:1744226	0.0168	Scaffold8	1744226	1334642	Scaffold8	409584	468	GFUI050927				TRUE
GFvariants_VB2014a_tvcf:KK351793.1:1744226	0.0168	Scaffold8	1744226	1650401	Scaffold8	93825	0	GFUI050871		translation		TRUE
GFvariants_VB2014a_tvcf:KK351793.1:1744226	0.0168	Scaffold8	1744226	-99284	Scaffold8	1843510	0	GFUI051095				TRUE
GFvariants_VB2014a_tvcf:KK351793.1:1744226	0.0168	Scaffold8	1744226	1486690	Scaffold8	257536	85	GFUI050884	integral component of membrane			TRUE
GFvariants_VB2014a_tvcf:KK351793.1:1744226	0.0168	Scaffold8	1744226	-69659	Scaffold8	1813885	0	GFUI051088			Notch binding	TRUE
GFvariants_VB2014c_tvcf:KK351786.1:2237687	0.034	Scaffold1	2237687	812532	Scaffold1	1425155	0	GFUI014763				TRUE
GFvariants_VB2014c_tvcf:KK351786.1:2237687	0.034	Scaffold1	2237687	812532	Scaffold1	1425155	330	GFUI014754				TRUE
GFvariants_VB2014c_tvcf:KK351786.1:2237687	0.034	Scaffold1	2237687	481548	Scaffold1	1756139	0	GFUI014818				TRUE
GFvariants_VB2014a_tvcf:KK351787.1:2370781	0.0346	Scaffold2	2370781	1246136	Scaffold2	1124645	0	GFUI023602				TRUE
GFvariants_VB2014c_tvcf:KK351788.1:1688400	0.037	Scaffold3	1688400	-853336	Scaffold3	2541736	0	GFUI030869		transcription, DNA-templated		TRUE
GFvariants_VB2014c_tvcf:KK351788.1:1688400	0.037	Scaffold3	1688400	80427	Scaffold3	1607973	0	GFUI030732	membrane;integral component of membrane;extracellular region		protein binding	TRUE
GFvariants_VB2014c_tvcf:KK351788.1:1688400	0.037	Scaffold3	1688400	1273010	Scaffold3	415390	171	GFUI030530		proteolysis	protein binding;identical protein binding;histone deacetylase binding	TRUE
GFvariants_VB2014c_tvcf:KK351788.1:1688400	0.037	Scaffold3	1688400	1273010	Scaffold3	415390	0	GFUI030525				TRUE
GFvariants_VB2014c_tvcf:KK351788.1:1688400	0.037	Scaffold3	1688400	-223037	Scaffold3	1911437	0	GFUI030775	extracellular region			TRUE
GFvariants_VB2014d_tvcf:KK351918.1:276183	0.0393	Scaffold133	276183	-307777	Scaffold133	583960	0	GFUI007071				TRUE
GFvariants_VB2014d_tvcf:KK351918.1:276183	0.0393	Scaffold133	276183	-307777	Scaffold133	583960	0	GFUI007085				TRUE
GFvariants_VB2014d_tvcf:KK351918.1:276183	0.0393	Scaffold133	276183	-307777	Scaffold133	583960	962	GFUI007065	Golgi apparatus;Golgi membrane;membrane	transport;protein transport		TRUE
